# Supplementary material for: Endogenous Avian Leukosis Virus in Combination with Serotype 2 Marek's Disease Virus Significantly Boosted the Incidence of Lymphoid Leukosis-Like Bursal Lymphomas in Susceptible Chickens
Source: J Virol. 2019 Nov 13;93(23):e00861-19. doi: 10.1128/JVI.00861-19 (PMC6854487; doi:10.1128/JVI.00861-19)
Supplement: Supplemental file 1 [file JVI.00861-19-sd001.xlsx]

## Sheet: Supplementary Table 1
Supplementary Table 1. Differentially Expressed Genes between Malignant and Non-malignant Bursa Tissue Groups
Ensembl ID ENSGAL G00000……	Gene Symbol	Species	Gene Name	Chr	Log2 Fold Change	t-stat	P Value	FDR	Direction
ENSGALG00000023933	G0S2	Gallus gallus	G0/G1 switch 2(G0S2)	26	4.12873	7.9087	2.6e-15	1.46e-13	Up
ENSGALG00000016138	DSCAM	Gallus gallus	Down syndrome cell adhesion molecule(DSCAM)	1	3.96311	10.5231	6.76e-26	8.72e-24	Up
ENSGALG00000014847	MYOM1	Gallus gallus	myomesin 1(MYOM1)	2	3.91099	10.3864	2.86e-25	3.58e-23	Up
ENSGALG00000005470	PLPPR5	Gallus gallus	lipid phosphate phosphatase-related protein type 5(LPPR5)	8	3.7607	5.76228	8.3e-09	2.13e-07	Up
ENSGALG00000042388	LAMA2	Gallus gallus	laminin, alpha 2(LAMA2)	3	3.5995	6.77394	1.25e-11	4.78e-10	Up
ENSGALG00000011715	HSPA2	Gallus gallus	heat shock 70kDa protein 2(HSPA2)	5	3.57322	7.82457	5.09e-15	2.77e-13	Up
ENSGALG00000030025	FABP4	Gallus gallus	fatty acid binding protein 4, adipocyte(FABP4)	2	3.39016	5.45894	4.79e-08	1.05e-06	Up
ENSGALG00000001416	ADRA1B	Gallus gallus	adrenoceptor alpha 1B(ADRA1B)	13	3.35073	5.73275	9.88e-09	2.48e-07	Up
ENSGALG00000007868	BCO2	Gallus gallus	beta-carotene oxygenase 2(BCO2)	24	3.33521	9.11941	7.55e-20	6.9e-18	Up
ENSGALG00000012080	ENSGALG00000012080	Gallus gallus	probable G-protein coupled receptor 141-like(LOC101748775)	2	3.32866	8.98778	2.52e-19	2.24e-17	Up
ENSGALG00000016902	GPC5	Gallus gallus	glypican 5(GPC5)	1	3.2888	5.18689	2.14e-07	4.09e-06	Up
ENSGALG00000006374	TBX6	Gallus gallus	T-box 6(TBX6)	15	3.17172	5.13724	2.79e-07	5.18e-06	Up
ENSGALG00000005995	SLC13A5	Gallus gallus	solute carrier family 13 (sodium-dependent citrate transporter), member 5(SLC13A5)	19	3.17164	5.31091	1.09e-07	2.2e-06	Up
ENSGALG00000009395	GLRB	Gallus gallus	glycine receptor beta(GLRB)	4	3.1058	5.28424	1.26e-07	2.52e-06	Up
ENSGALG00000010926	SPP1	Gallus gallus	secreted phosphoprotein 1(SPP1)	4	3.0861	5.78568	7.22e-09	1.87e-07	Up
ENSGALG00000007681	HTR2B	Gallus gallus	5-hydroxytryptamine (serotonin) receptor 2B, G protein-coupled(HTR2B)	9	3.03093	5.56012	2.7e-08	6.16e-07	Up
ENSGALG00000041094	SYT1	Gallus gallus	synaptotagmin I(SYT1)	1	3.00793	4.71438	2.42e-06	3.73e-05	Up
ENSGALG00000036516	ENSGALG00000036516			1	2.97437	6.06416	1.33e-09	3.79e-08	Up
ENSGALG00000007959	SLC26A3	Gallus gallus	solute carrier family 26 (anion exchanger), member 3(SLC26A3)	1	2.9532	4.3862	1.15e-05	0.00015	Up
ENSGALG00000007314	DSCAML1	Gallus gallus	Down syndrome cell adhesion molecule like 1(DSCAML1)	24	2.92472	5.09476	3.49e-07	6.39e-06	Up
ENSGALG00000002556	NGF	Gallus gallus	nerve growth factor(NGF)	26	2.82237	4.1325	3.59e-05	0.000399	Up
ENSGALG00000014585	ENSGALG00000014585	Gallus gallus	chemokine(CCLI10)	19	2.82216	8.43899	3.2e-17	2.22e-15	Up
ENSGALG00000032683	ADTRP	Gallus gallus	androgen dependent TFPI regulating protein(ADTRP)	2	2.80649	4.59719	4.28e-06	6.25e-05	Up
ENSGALG00000030270	CD1C	Gallus gallus	CD1c molecule(CD1C)	16	2.70859	8.02405	1.02e-15	6.04e-14	Up
ENSGALG00000016391	CNKSR2	Gallus gallus	connector enhancer of kinase suppressor of Ras 2(CNKSR2)	1	2.70473	4.79017	1.67e-06	2.67e-05	Up
ENSGALG00000003841	DGKK	Gallus gallus	diacylglycerol kinase, kappa(DGKK)	4	2.65084	4.13112	3.61e-05	0.000401	Up
ENSGALG00000037561	ENSGALG00000037561			4	2.65033	4.53023	5.89e-06	8.24e-05	Up
ENSGALG00000020386	BDKRB1	Gallus gallus	bradykinin receptor B1(BDKRB1)	5	2.64558	5.55329	2.8e-08	6.4e-07	Up
ENSGALG00000032618	DUSP5	Gallus gallus	dual specificity phosphatase 5(DUSP5)	6	2.62799	9.20314	3.48e-20	3.35e-18	Up
ENSGALG00000027090	ENSGALG00000027090	Gallus gallus	uncharacterized LOC422926(LOC422926)	4	2.62633	4.71752	2.39e-06	3.69e-05	Up
ENSGALG00000008756	PLEK	Gallus gallus	pleckstrin(PLEK)	3	2.61448	6.88294	5.86e-12	2.31e-10	Up
ENSGALG00000010259	COL28A1	Gallus gallus	collagen, type XXVIII, alpha 1(COL28A1)	2	2.60179	4.3828	1.17e-05	0.000151	Up
ENSGALG00000034939	PITPNM1	Gallus gallus	phosphatidylinositol transfer protein, membrane-associated 1(PITPNM1)	5	2.59589	8.1524	3.57e-16	2.22e-14	Up
ENSGALG00000031380	DENND3	Gallus gallus	DENN domain containing 3(DENND3)	2	2.59434	4.80388	1.56e-06	2.52e-05	Up
ENSGALG00000025906	ENSGALG00000025906	Gallus gallus	heparan sulfate 6-O-sulfotransferase 3(HS6ST3)	1	2.58598	3.97948	6.91e-05	0.000709	Up
ENSGALG00000010402	HPGDS	Gallus gallus	hematopoietic prostaglandin D synthase(HPGDS)	4	2.54923	5.21899	1.8e-07	3.5e-06	Up
ENSGALG00000036005	TIAM2	Gallus gallus	T-cell lymphoma invasion and metastasis 2(TIAM2)	3	2.48557	9.20112	3.54e-20	3.38e-18	Up
ENSGALG00000014528	ENO2	Gallus gallus	enolase 2 (gamma, neuronal)(ENO2)	1	2.4693	5.21876	1.8e-07	3.5e-06	Up
ENSGALG00000012934	BICD1	Gallus gallus	bicaudal D homolog 1 (Drosophila)(BICD1)	1	2.43376	4.56779	4.93e-06	7.07e-05	Up
ENSGALG00000029811	BMPER	Gallus gallus	BMP binding endothelial regulator(BMPER)	2	2.42845	4.44995	8.59e-06	0.000116	Up
ENSGALG00000005517	KIF9	Gallus gallus	kinesin family member 9(KIF9)	2	2.42387	5.7121	1.12e-08	2.76e-07	Up
ENSGALG00000013546	ENSGALG00000013546	Gallus gallus	granzyme K (granzyme 3; tryptase II)(GZMK)	Z	2.40928	4.26177	2.03e-05	0.000245	Up
ENSGALG00000012545	CYTIP	Gallus gallus	cytohesin 1 interacting protein(CYTIP)	7	2.39682	6.5555	5.55e-11	1.95e-09	Up
ENSGALG00000023834	ENSGALG00000023834	Gallus gallus	junctophilin 2(JPH2)	20	2.39481	4.90138	9.52e-07	1.61e-05	Up
ENSGALG00000001383	HTR4	Gallus gallus	5-hydroxytryptamine (serotonin) receptor 4, G protein-coupled(HTR4)	13	2.28684	3.95331	7.71e-05	0.00078	Up
ENSGALG00000000619	ANGPTL4	Gallus gallus	angiopoietin like 4(ANGPTL4)	28	2.28383	3.8842	0.000103	0.000997	Up
ENSGALG00000011434	SLC11A1	Gallus gallus	solute carrier family 11 (proton-coupled divalent metal ion transporter), member 1(SLC11A1)	7	2.27922	4.39911	1.09e-05	0.000143	Up
ENSGALG00000028318	CDKN1A	Gallus gallus	cyclin-dependent kinase inhibitor 1A(CDKN1A)	26	2.23543	5.74581	9.15e-09	2.31e-07	Up
ENSGALG00000033696	RALY	Gallus gallus	RALY heterogeneous nuclear ribonucleoprotein(RALY)	20	2.22403	4.55986	5.12e-06	7.28e-05	Up
ENSGALG00000013804	SRD5A3	Gallus gallus	steroid 5 alpha-reductase 3(SRD5A3)	4	2.2141	4.73656	2.17e-06	3.39e-05	Up
ENSGALG00000033925	ENSGALG00000033925			4	2.19411	4.6612	3.14e-06	4.74e-05	Up
ENSGALG00000032348	LTB4R1	Gallus gallus	leukotriene B4 receptor 1-like(LTB4R1)	16	2.1892	4.34576	1.39e-05	0.000176	Up
ENSGALG00000003923	COL6A3	Gallus gallus	collagen, type VI, alpha 3(COL6A3)	7	2.17874	4.70529	2.54e-06	3.88e-05	Up
ENSGALG00000015847	PRSS35	Gallus gallus	protease, serine 35(PRSS35)	3	2.16039	5.26382	1.41e-07	2.8e-06	Up
ENSGALG00000036894	ABCA2	Gallus gallus	ATP binding cassette subfamily A member 2(ABCA2)	17	2.15312	6.28034	3.38e-10	1.06e-08	Up
ENSGALG00000038782	ZC3H12D	Gallus gallus	zinc finger CCCH-type containing 12D(ZC3H12D)	3	2.14722	7.27016	3.59e-13	1.6e-11	Up
ENSGALG00000020615	STK32C	Gallus gallus	serine/threonine kinase 32C(STK32C)	6	2.14206	3.89584	9.79e-05	0.000958	Up
ENSGALG00000008883	TCF7L2	Gallus gallus	transcription factor 7-like 2 (T-cell specific, HMG-box)(TCF7L2)	6	2.13794	6.4324	1.26e-10	4.17e-09	Up
ENSGALG00000009973	SLC3A1	Gallus gallus	solute carrier family 3 (amino acid transporter heavy chain), member 1(SLC3A1)	3	2.0569	6.53763	6.25e-11	2.18e-09	Up
ENSGALG00000037558	ENSGALG00000037558			28	2.02533	4.63397	3.59e-06	5.34e-05	Up
ENSGALG00000012292	ENSGALG00000012292	Gallus gallus	B-cell scaffold protein with ankyrin repeats 1(BANK1)	4	1.97192	5.33315	9.65e-08	1.96e-06	Up
ENSGALG00000016358	PTCHD1	Gallus gallus	patched domain containing 1(PTCHD1)	1	1.96401	6.09846	1.07e-09	3.1e-08	Up
ENSGALG00000012178	PDGFB	Gallus gallus	platelet-derived growth factor beta polypeptide(PDGFB)	1	1.94389	4.60245	4.18e-06	6.12e-05	Up
ENSGALG00000007418	CD3D	Gallus gallus	CD3d molecule, delta (CD3-TCR complex)(CD3D)	24	1.92284	4.04562	5.22e-05	0.000555	Up
ENSGALG00000015583	FUT9	Gallus gallus	fucosyltransferase 9 (alpha (1,3) fucosyltransferase)(FUT9)	3	1.9187	6.04319	1.51e-09	4.29e-08	Up
ENSGALG00000005886	WSCD1	Gallus gallus	WSC domain containing 1(WSCD1)	19	1.90734	4.05062	5.11e-05	0.000543	Up
ENSGALG00000023468	VPS9D1	Gallus gallus	VPS9 domain containing 1(VPS9D1)	11	1.90251	5.74481	9.2e-09	2.32e-07	Up
ENSGALG00000007874	IL18	Gallus gallus	interleukin 18(IL18)	24	1.90201	4.51764	6.25e-06	8.69e-05	Up
ENSGALG00000034975	CFTII			17	1.89534	5.54982	2.86e-08	6.5e-07	Up
ENSGALG00000020251	FNIP2	Gallus gallus	folliculin interacting protein 2(FNIP2)	4	1.85485	8.2124	2.17e-16	1.37e-14	Up
ENSGALG00000014213	PRR5	Gallus gallus	proline rich 5 (renal)(PRR5)	1	1.84089	5.0272	4.98e-07	8.86e-06	Up
ENSGALG00000017031	ENSGALG00000017031	Gallus gallus	transmembrane phosphoinositide 3-phosphatase and tensin homolog 2(TPTE2)	1	1.82642	6.33497	2.37e-10	7.54e-09	Up
ENSGALG00000015573	FHL5	Gallus gallus	four and a half LIM domains 5(FHL5)	3	1.8194	7.0413	1.9e-12	7.86e-11	Up
ENSGALG00000016125	ENSGALG00000016125	Gallus gallus	Leber congenital amaurosis 5-like(LCA5L)	1	1.81251	4.44859	8.64e-06	0.000116	Up
ENSGALG00000014011	LRMP	Gallus gallus	lymphoid-restricted membrane protein(LRMP)	1	1.79438	8.04294	8.77e-16	5.27e-14	Up
ENSGALG00000015132	CDH2	Gallus gallus	cadherin 2, type 1, N-cadherin (neuronal)(CDH2)	2	1.79152	4.79104	1.66e-06	2.66e-05	Up
ENSGALG00000002484	CRYM	Gallus gallus	crystallin mu(CRYM)	14	1.79004	4.65975	3.17e-06	4.76e-05	Up
ENSGALG00000042684	ENSGALG00000042684			16	1.7789	5.4863	4.1e-08	9.09e-07	Up
ENSGALG00000030661	STAT2	Gallus gallus	signal transducer and activator of transcription 2(STAT2)	33	1.74263	4.17797	2.94e-05	0.000337	Up
ENSGALG00000006567	UBASH3B	Gallus gallus	ubiquitin associated and SH3 domain containing B(UBASH3B)	24	1.72198	4.41963	9.89e-06	0.000131	Up
ENSGALG00000011673	ENSGALG00000011673	Gallus gallus	syntaxin 11(STX11)	3	1.71872	6.09765	1.08e-09	3.11e-08	Up
ENSGALG00000017362	HAVCR1	Gallus gallus	hepatitis A virus cellular receptor 1(HAVCR1)	13	1.69887	6.44157	1.18e-10	3.95e-09	Up
ENSGALG00000009320	PSEN1	Gallus gallus	presenilin 1(PSEN1)	5	1.69343	5.23808	1.62e-07	3.19e-06	Up
ENSGALG00000016693	ENSGALG00000016693			1	1.69298	4.56977	4.88e-06	7.02e-05	Up
ENSGALG00000024171	HRH2	Gallus gallus	histamine receptor H2(HRH2)	13	1.69193	5.67465	1.39e-08	3.39e-07	Up
ENSGALG00000010068	KCNK17	Gallus gallus	potassium channel, subfamily K, member 17(KCNK17)	3	1.65597	6.7557	1.42e-11	5.34e-10	Up
ENSGALG00000037366	GRID1	Gallus gallus	glutamate receptor, ionotropic, delta 1(GRID1)	6	1.651	3.96652	7.29e-05	0.000742	Up
ENSGALG00000001845	PHTF1	Gallus gallus	putative homeodomain transcription factor 1(PHTF1)	26	1.64476	6.80749	9.93e-12	3.83e-10	Up
ENSGALG00000037826	ENSGALG00000037826			33	1.634	5.83824	5.28e-09	1.39e-07	Up
ENSGALG00000012295	CDKL1	Gallus gallus	cyclin-dependent kinase-like 1 (CDC2-related kinase)(CDKL1)	5	1.6038	4.24127	2.22e-05	0.000266	Up
ENSGALG00000039583	MITF	Gallus gallus	microphthalmia-associated transcription factor(MITF)	12	1.60269	5.74687	9.09e-09	2.3e-07	Up
ENSGALG00000020479	ENSGALG00000020479	Gallus gallus	solute carrier family 43 member 3(SLC43A3)	5	1.59868	5.15506	2.54e-07	4.79e-06	Up
ENSGALG00000026466	ENSGALG00000026466	Gallus gallus	class I histocompatibility antigen, F10 alpha chain-like(LOC100859100)	16	1.59212	4.99455	5.9e-07	1.03e-05	Up
ENSGALG00000034251	SLC9A1	Gallus gallus	solute carrier family 9, subfamily A (NHE1, cation proton antiporter 1), member 1(SLC9A1)	23	1.58989	4.86901	1.12e-06	1.87e-05	Up
ENSGALG00000009823	PTPRE	Gallus gallus	protein tyrosine phosphatase, receptor type, E(PTPRE)	6	1.55931	5.06556	4.07e-07	7.39e-06	Up
ENSGALG00000015441	CD247	Gallus gallus	CD247 molecule(CD247)	1	1.55799	4.23685	2.27e-05	0.00027	Up
ENSGALG00000027592	ERN1	Gallus gallus	endoplasmic reticulum to nucleus signaling 1(ERN1)	14	1.55789	6.65151	2.9e-11	1.05e-09	Up
ENSGALG00000027789	RAB37	Gallus gallus	ras-related protein Rab-37-like(LOC100859318)	18	1.54489	6.77611	1.23e-11	4.72e-10	Up
ENSGALG00000009626	THBS1	Gallus gallus	thrombospondin 1(THBS1)	5	1.52282	4.07587	4.58e-05	0.000495	Up
ENSGALG00000000558	SLC1A6	Gallus gallus	solute carrier family 1 (high affinity aspartate/glutamate transporter), member 6(SLC1A6)	28	1.52025	5.42188	5.9e-08	1.26e-06	Up
ENSGALG00000009537	PPM1L	Gallus gallus	protein phosphatase, Mg2+/Mn2+ dependent 1L(PPM1L)	9	1.5183	4.15815	3.21e-05	0.000364	Up
ENSGALG00000020813	CCDC50	Gallus gallus	coiled-coil domain containing 50(CCDC50)	9	1.51809	4.05857	4.94e-05	0.000529	Up
ENSGALG00000011007	OSBPL3	Gallus gallus	oxysterol binding protein-like 3(OSBPL3)	2	1.51005	5.14156	2.72e-07	5.09e-06	Up
ENSGALG00000016351	ACOT9	Gallus gallus	acyl-CoA thioesterase 9(ACOT9)	1	1.49173	5.04127	4.62e-07	8.31e-06	Up
ENSGALG00000012319	ENSGALG00000012319	Gallus gallus	Na+/H+ exchanger domain containing 2(NHEDC2)	4	1.48648	5.61872	1.92e-08	4.55e-07	Up
ENSGALG00000031637	LICOS			1	1.48026	4.62154	3.81e-06	5.63e-05	Up
ENSGALG00000008185	AOX1	Gallus gallus	aldehyde oxidase 1(AOX1)	7	1.4736	7.62227	2.49e-14	1.26e-12	Up
ENSGALG00000041854	ENSGALG00000041854			4	1.463	4.26919	1.96e-05	0.000239	Up
ENSGALG00000011867	SERHL2	Gallus gallus	serine hydrolase-like 2(SERHL2)	1	1.45877	4.3931	1.12e-05	0.000146	Up
ENSGALG00000033470	ADGRA3	Homo sapiens	adhesion G protein-coupled receptor A3(ADGRA3)	4	1.45713	6.04518	1.49e-09	4.24e-08	Up
ENSGALG00000035498	INPP5D	Gallus gallus	inositol polyphosphate-5-phosphatase, 145kDa(INPP5D)	9	1.45622	7.66573	1.78e-14	9.15e-13	Up
ENSGALG00000007141	LRRK1	Gallus gallus	leucine-rich repeat kinase 1(LRRK1)	10	1.45355	4.56278	5.05e-06	7.21e-05	Up
ENSGALG00000043619	ENSGALG00000043619			16	1.45036	5.73815	9.57e-09	2.41e-07	Up
ENSGALG00000028147	CTSK	Gallus gallus	cathepsin K(CTSK)	25	1.44129	4.19704	2.7e-05	0.000314	Up
ENSGALG00000038467	SELO	Gallus gallus	selenoprotein O(SELO)	1	1.43465	4.07094	4.68e-05	0.000503	Up
ENSGALG00000029718	ENSGALG00000029718			7	1.40938	4.32516	1.52e-05	0.000191	Up
ENSGALG00000011426	RNASET2	Gallus gallus	ribonuclease T2(RNASET2)	3	1.36989	4.68076	2.86e-06	4.32e-05	Up
ENSGALG00000026070	ENSGALG00000026070	Gallus gallus	death-associated protein kinase 2-like(LOC100857512)	25	1.36725	6.46043	1.04e-10	3.51e-09	Up
ENSGALG00000014268	CHRNA9	Gallus gallus	cholinergic receptor, nicotinic, alpha 9 (neuronal)(CHRNA9)	4	1.36613	3.93587	8.29e-05	0.000828	Up
ENSGALG00000001749	ACSBG2	Gallus gallus	acyl-CoA synthetase bubblegum family member 2(ACSBG2)	28	1.35311	6.94775	3.71e-12	1.5e-10	Up
ENSGALG00000019322	TNFRSF13C	Gallus gallus	tumor necrosis factor receptor superfamily, member 13C(TNFRSF13C)	1	1.35122	3.90938	9.25e-05	0.000912	Up
ENSGALG00000005582	KLHL18	Gallus gallus	kelch like family member 18(KLHL18)	2	1.34505	5.64164	1.68e-08	4.07e-07	Up
ENSGALG00000004304	TCF12	Gallus gallus	transcription factor 12(TCF12)	10	1.34432	5.00653	5.54e-07	9.74e-06	Up
ENSGALG00000007045	ENSGALG00000007045	Gallus gallus	G protein-coupled receptor 123(GPR123)	6	1.33231	3.9843	6.77e-05	0.000696	Up
ENSGALG00000014324	SLC2A3	Gallus gallus	solute carrier family 2 (facilitated glucose transporter), member 3(SLC2A3)	1	1.32284	5.62183	1.89e-08	4.5e-07	Up
ENSGALG00000040908	HIP1	Gallus gallus	huntingtin interacting protein 1(HIP1)	19	1.31787	4.14518	3.4e-05	0.00038	Up
ENSGALG00000001076	LIMK1	Gallus gallus	LIM domain kinase 1(LIMK1)	19	1.31721	4.21309	2.52e-05	0.000294	Up
ENSGALG00000000906	RALGPS1	Gallus gallus	Ral GEF with PH domain and SH3 binding motif 1(RALGPS1)	17	1.29524	4.22664	2.37e-05	0.00028	Up
ENSGALG00000012021	ENSGALG00000012021	Gallus gallus	potassium channel, subfamily K, member 4(KCNK4)	5	1.29488	4.28681	1.81e-05	0.000223	Up
ENSGALG00000005509	DPYD	Gallus gallus	dihydropyrimidine dehydrogenase(DPYD)	8	1.29116	4.43515	9.2e-06	0.000123	Up
ENSGALG00000032440	QPCT	Gallus gallus	glutaminyl-peptide cyclotransferase(QPCT)	3	1.28167	4.07193	4.66e-05	0.000501	Up
ENSGALG00000027056	ENSGALG00000027056	Gallus gallus	electron transfer flavoprotein beta subunit lysine methyltransferase(ETFBKMT)	1	1.28098	4.12641	3.68e-05	0.000409	Up
ENSGALG00000004255	SNX8	Gallus gallus	sorting nexin 8(SNX8)	14	1.2756	4.24345	2.2e-05	0.000264	Up
ENSGALG00000016817	RASA3	Gallus gallus	RAS p21 protein activator 3(RASA3)	1	1.27298	7.20835	5.66e-13	2.47e-11	Up
ENSGALG00000014277	ENSGALG00000014277	Gallus gallus	ras homolog family member H(RHOH)	4	1.26559	5.168	2.37e-07	4.51e-06	Up
ENSGALG00000024490	ENSGALG00000024490	Gallus gallus	transmembrane protein 156(TMEM156)	4	1.26552	4.3492	1.37e-05	0.000174	Up
ENSGALG00000029983	ANGPT1	Gallus gallus	angiopoietin 1(ANGPT1)	2	1.2557	7.93823	2.05e-15	1.18e-13	Up
ENSGALG00000005840	DENND5A	Gallus gallus	DENN/MADD domain containing 5A(DENND5A)	5	1.25187	5.2678	1.38e-07	2.75e-06	Up
ENSGALG00000028543	FGFR4	Gallus gallus	fibroblast growth factor receptor 4(FGFR4)	13	1.24955	4.13309	3.58e-05	0.000399	Up
ENSGALG00000008747	ITGA8	Gallus gallus	integrin, alpha 8(ITGA8)	2	1.23792	4.45202	8.51e-06	0.000115	Up
ENSGALG00000016636	ARSH	Gallus gallus	arylsulfatase family, member H(ARSH)	1	1.21866	3.91445	9.06e-05	0.000895	Up
ENSGALG00000012246	R3HDM1	Gallus gallus	R3H domain containing 1(R3HDM1)	7	1.21029	4.35565	1.33e-05	0.00017	Up
ENSGALG00000036234	ENSGALG00000036234			11	1.20924	5.65943	1.52e-08	3.69e-07	Up
ENSGALG00000001564	ATP2A3	Gallus gallus	ATPase, Ca++ transporting, ubiquitous(ATP2A3)	19	1.20636	3.93324	8.38e-05	0.000833	Up
ENSGALG00000027961	PCASP2	Gallus gallus	paracaspase 2(PCASP2)	28	1.20333	5.39433	6.88e-08	1.44e-06	Up
ENSGALG00000028496	NFKBID	Gallus gallus	NF-kappa-B inhibitor delta-like(LOC101751887)	24	1.19034	4.79783	1.6e-06	2.58e-05	Up
ENSGALG00000017077	HSPH1	Gallus gallus	heat shock 105kDa/110kDa protein 1(HSPH1)	1	1.17628	4.07676	4.57e-05	0.000493	Up
ENSGALG00000014978	IQGAP2	Gallus gallus	IQ motif containing GTPase activating protein 2(IQGAP2)	Z	1.1722	5.11403	3.15e-07	5.82e-06	Up
ENSGALG00000007685	BCL9L	Gallus gallus	B-cell CLL/lymphoma 9-like(BCL9L)	24	1.1716	3.99453	6.48e-05	0.000672	Up
ENSGALG00000042181	DDHD2	Gallus gallus	DDHD domain containing 2(DDHD2)	22	1.17156	4.97261	6.61e-07	1.15e-05	Up
ENSGALG00000008285	NAPEPLD	Gallus gallus	N-acyl phosphatidylethanolamine phospholipase D(NAPEPLD)	1	1.1709	4.79514	1.63e-06	2.61e-05	Up
ENSGALG00000038336	SLC20A2	Gallus gallus	solute carrier family 20 (phosphate transporter), member 2(SLC20A2)	4	1.16604	4.27772	1.89e-05	0.000231	Up
ENSGALG00000036686	PLTP	Gallus gallus	phospholipid transfer protein(PLTP)	20	1.16528	4.20669	2.59e-05	0.000301	Up
ENSGALG00000017024	NEK3	Gallus gallus	NIMA related kinase 3(NEK3)	1	1.16345	4.38746	1.15e-05	0.000149	Up
ENSGALG00000015030	NPC1	Gallus gallus	Niemann-Pick disease, type C1(NPC1)	2	1.1527	4.99854	5.78e-07	1.01e-05	Up
ENSGALG00000031684	RCC2	Gallus gallus	regulator of chromosome condensation 2(RCC2)	21	1.1508	5.75021	8.91e-09	2.27e-07	Up
ENSGALG00000016569	FANCB	Gallus gallus	Fanconi anemia complementation group B(FANCB)	1	1.14897	4.77466	1.8e-06	2.86e-05	Up
ENSGALG00000000740	APBA3	Gallus gallus	amyloid beta (A4) precursor protein-binding, family A, member 3(APBA3)	28	1.14356	5.16447	2.41e-07	4.58e-06	Up
ENSGALG00000015461	ENSGALG00000015461	Gallus gallus	B6.1(LOC396098)	1	1.13614	4.36368	1.28e-05	0.000164	Up
ENSGALG00000005644	MYO1G	Gallus gallus	myosin IG(MYO1G)	2	1.13535	8.43656	3.27e-17	2.26e-15	Up
ENSGALG00000010491	PWWP2B	Gallus gallus	PWWP domain containing 2B(PWWP2B)	6	1.13261	3.93208	8.42e-05	0.000836	Up
ENSGALG00000012256	UTRN	Gallus gallus	utrophin(UTRN)	3	1.1325	4.91044	9.09e-07	1.55e-05	Up
ENSGALG00000006123	ENSGALG00000006123	Gallus gallus	regulator of telomere elongation helicase 1(RTEL1)	20	1.12807	5.13417	2.83e-07	5.25e-06	Up
ENSGALG00000014127	TXK	Gallus gallus	TXK tyrosine kinase(TXK)	4	1.11791	4.39738	1.1e-05	0.000144	Up
ENSGALG00000008176	ASB3	Gallus gallus	ankyrin repeat and SOCS box-containing 3(ASB3)	3	1.11258	4.07349	4.63e-05	0.000499	Up
ENSGALG00000007181	PGS1	Gallus gallus	phosphatidylglycerophosphate synthase 1(PGS1)	18	1.10623	5.91431	3.33e-09	9.04e-08	Up
ENSGALG00000002622	FCHSD1	Gallus gallus	FCH and double SH3 domains 1(FCHSD1)	13	1.10017	4.80578	1.54e-06	2.49e-05	Up
ENSGALG00000007161	LRRK2	Gallus gallus	leucine-rich repeat kinase 2(LRRK2)	1	1.09712	4.69924	2.61e-06	3.98e-05	Up
ENSGALG00000006749	WDR37	Gallus gallus	WD repeat domain 37(WDR37)	2	1.0946	4.76297	1.91e-06	3.02e-05	Up
ENSGALG00000041111	NUP214	Gallus gallus	nucleoporin 214kDa(NUP214)	17	1.09283	4.57586	4.74e-06	6.85e-05	Up
ENSGALG00000032602	ENSGALG00000032602			16	1.09214	4.94665	7.55e-07	1.3e-05	Up
ENSGALG00000012223	ZRANB3	Gallus gallus	zinc finger RANBP2-type containing 3(ZRANB3)	7	1.08352	4.51691	6.27e-06	8.7e-05	Up
ENSGALG00000001802	JMJD6	Gallus gallus	jumonji domain containing 6(JMJD6)	18	1.07839	4.50543	6.62e-06	9.13e-05	Up
ENSGALG00000009943	FAM117A	Gallus gallus	family with sequence similarity 117, member A(FAM117A)	27	1.07646	5.56877	2.57e-08	5.89e-07	Up
ENSGALG00000032626	ENSGALG00000032626			11	1.0636	4.33765	1.44e-05	0.000182	Up
ENSGALG00000032149	OSBPL7	Gallus gallus	oxysterol binding protein-like 7(OSBPL7)	27	1.06187	5.32409	1.01e-07	2.05e-06	Up
ENSGALG00000016563	ASB9	Gallus gallus	ankyrin repeat and SOCS box containing 9(ASB9)	1	1.06071	4.14861	3.35e-05	0.000375	Up
ENSGALG00000039595	BTBD11	Gallus gallus	BTB (POZ) domain containing 11(BTBD11)	1	1.05685	4.52215	6.12e-06	8.54e-05	Up
ENSGALG00000028367	ENSGALG00000028367			16	1.05046	4.84213	1.28e-06	2.12e-05	Up
ENSGALG00000007848	PTS	Gallus gallus	6-pyruvoyltetrahydropterin synthase(PTS)	24	1.0485	4.608	4.07e-06	5.97e-05	Up
ENSGALG00000010270	AREL1	Gallus gallus	apoptosis resistant E3 ubiquitin protein ligase 1(AREL1)	5	1.04416	4.16996	3.05e-05	0.000348	Up
ENSGALG00000032832	DNAJC16	Gallus gallus	DnaJ heat shock protein family (Hsp40) member C16(DNAJC16)	21	1.04361	4.57469	4.77e-06	6.88e-05	Up
ENSGALG00000004110	ENSGALG00000004110	Gallus gallus	translocase of outer mitochondrial membrane 34(TOMM34)	20	1.04222	3.98758	6.68e-05	0.000688	Up
ENSGALG00000010629	ZCCHC11	Gallus gallus	zinc finger, CCHC domain containing 11(ZCCHC11)	8	1.03847	4.46813	7.89e-06	0.000107	Up
ENSGALG00000007677	THNSL1	Gallus gallus	threonine synthase-like 1 (S. cerevisiae)(THNSL1)	2	1.0322	4.27657	1.9e-05	0.000232	Up
ENSGALG00000006017	DOCK11	Gallus gallus	dedicator of cytokinesis 11(DOCK11)	4	1.03161	6.41527	1.41e-10	4.64e-09	Up
ENSGALG00000004244	TTPAL	Gallus gallus	tocopherol (alpha) transfer protein-like(TTPAL)	20	1.02651	4.0428	5.28e-05	0.000559	Up
ENSGALG00000002273	LYRM1	Gallus gallus	LYR motif containing 1(LYRM1)	14	1.02642	4.38803	1.14e-05	0.000149	Up
ENSGALG00000032916	ENSGALG00000032916			15	1.02472	4.6131	3.97e-06	5.83e-05	Up
ENSGALG00000040298	TPK1	Gallus gallus	thiamin pyrophosphokinase 1(TPK1)	2	1.02348	4.6442	3.41e-06	5.11e-05	Up
ENSGALG00000035239	GLCCI1	Gallus gallus	glucocorticoid induced transcript 1(GLCCI1)	2	1.01594	4.16996	3.05e-05	0.000348	Up
ENSGALG00000001981	PARP6	Gallus gallus	poly (ADP-ribose) polymerase family, member 6(PARP6)	10	1.01416	4.33581	1.45e-05	0.000183	Up
ENSGALG00000010053	PTPRF	Gallus gallus	protein tyrosine phosphatase, receptor type, F(PTPRF)	8	1.01253	4.1776	2.95e-05	0.000337	Up
ENSGALG00000030320	ENSGALG00000030320			16	1.01221	4.31546	1.59e-05	0.000199	Up
ENSGALG00000043355	CELSR1	Gallus gallus	cadherin, EGF LAG seven-pass G-type receptor 1(CELSR1)	1	1.00758	4.21522	2.5e-05	0.000292	Up
ENSGALG00000012747	NEDD9	Gallus gallus	neural precursor cell expressed, developmentally down-regulated 9(NEDD9)	2	1.00478	4.54858	5.4e-06	7.64e-05	Up
ENSGALG00000010211	ALDH6A1	Gallus gallus	aldehyde dehydrogenase 6 family member A1(ALDH6A1)	5	-1.00394	-4.73908	2.15e-06	3.36e-05	Down
ENSGALG00000002952	NRG4	Gallus gallus	neuregulin 4(NRG4)	10	-1.00503	-5.41947	5.98e-08	1.27e-06	Down
ENSGALG00000004618	TAX1BP3	Gallus gallus	Tax1 (human T-cell leukemia virus type I) binding protein 3(TAX1BP3)	19	-1.00548	-7.11237	1.14e-12	4.79e-11	Down
ENSGALG00000015083	DENND4C	Gallus gallus	DENN/MADD domain containing 4C(DENND4C)	Z	-1.00817	-4.86052	1.17e-06	1.94e-05	Down
ENSGALG00000008438	SLC35C1	Gallus gallus	solute carrier family 35 (GDP-fucose transporter), member C1(SLC35C1)	5	-1.01074	-5.11713	3.1e-07	5.73e-06	Down
ENSGALG00000004974	PPARG	Gallus gallus	peroxisome proliferator-activated receptor gamma(PPARG)	12	-1.01767	-4.39443	1.11e-05	0.000145	Down
ENSGALG00000003503	MYBL2	Gallus gallus	MYB proto-oncogene like 2(MYBL2)	20	-1.01968	-4.2737	1.92e-05	0.000235	Down
ENSGALG00000009222	FNDC3B	Gallus gallus	fibronectin type III domain containing 3B(FNDC3B)	9	-1.02538	-5.43438	5.5e-08	1.18e-06	Down
ENSGALG00000007030	ENSGALG00000007030	Gallus gallus	transmembrane protein 180-like(LOC416622)	14	-1.03794	-4.07954	4.51e-05	0.00049	Down
ENSGALG00000015780	PNRC1	Gallus gallus	proline rich nuclear receptor coactivator 1(PNRC1)	3	-1.04161	-5.15093	2.59e-07	4.87e-06	Down
ENSGALG00000002447	CTNNA1	Gallus gallus	catenin (cadherin-associated protein), alpha 1, 102kDa(CTNNA1)	13	-1.04211	-7.43862	1.02e-13	4.84e-12	Down
ENSGALG00000029571	TMEM55A	Gallus gallus	transmembrane protein 55A(TMEM55A)	2	-1.05394	-4.73572	2.18e-06	3.4e-05	Down
ENSGALG00000015682	UGCG	Gallus gallus	UDP-glucose ceramide glucosyltransferase(UGCG)	Z	-1.05407	-4.30929	1.64e-05	0.000204	Down
ENSGALG00000042803	ENSGALG00000042803			15	-1.06054	-4.32268	1.54e-05	0.000193	Down
ENSGALG00000008844	SLC31A1	Gallus gallus	solute carrier family 31 (copper transporter), member 1(SLC31A1)	17	-1.06237	-6.91987	4.52e-12	1.78e-10	Down
ENSGALG00000004413	SLC39A11	Gallus gallus	solute carrier family 39 member 11(SLC39A11)	18	-1.06309	-4.59351	4.36e-06	6.34e-05	Down
ENSGALG00000028810	ENSGALG00000028810	Gallus gallus	coiled-coil-helix-coiled-coil-helix domain containing 10(CHCHD10)	15	-1.06965	-4.73221	2.22e-06	3.45e-05	Down
ENSGALG00000043018	DLG5	Gallus gallus	discs large homolog 5(DLG5)	6	-1.07182	-4.0556	5e-05	0.000535	Down
ENSGALG00000004948	GLA	Gallus gallus	galactosidase, alpha(GLA)	4	-1.07214	-4.39015	1.13e-05	0.000148	Down
ENSGALG00000006783	PLOD2	Gallus gallus	procollagen-lysine, 2-oxoglutarate 5-dioxygenase 2(PLOD2)	9	-1.07669	-4.38468	1.16e-05	0.00015	Down
ENSGALG00000008122	SLC39A13	Gallus gallus	solute carrier family 39 (zinc transporter), member 13(SLC39A13)	5	-1.08226	-4.9486	7.47e-07	1.29e-05	Down
ENSGALG00000014410	CSTB	Gallus gallus	cystatin B (stefin B)(CSTB)	1	-1.08231	-5.26426	1.41e-07	2.79e-06	Down
ENSGALG00000008469	SPINT1	Gallus gallus	serine peptidase inhibitor, Kunitz type 1(SPINT1)	5	-1.08481	-6.83469	8.22e-12	3.19e-10	Down
ENSGALG00000001944	TBC1D2	Gallus gallus	TBC1 domain family member 2(TBC1D2)	Z	-1.09036	-3.93506	8.32e-05	0.00083	Down
ENSGALG00000000724	PM20D1	Gallus gallus	peptidase M20 domain containing 1(PM20D1)	26	-1.0909	-6.62513	3.47e-11	1.24e-09	Down
ENSGALG00000011162	CYP46A1	Gallus gallus	cytochrome P450 family 46 subfamily A member 1(CYP46A1)	5	-1.09147	-4.25412	2.1e-05	0.000252	Down
ENSGALG00000031991	ENSGALG00000031991			Z	-1.09158	-4.40013	1.08e-05	0.000142	Down
ENSGALG00000007346	KIAA1462	Gallus gallus	KIAA1462(KIAA1462)	2	-1.09512	-3.93714	8.25e-05	0.000824	Down
ENSGALG00000008931	COMMD1	Gallus gallus	copper metabolism domain containing 1(COMMD1)	3	-1.11006	-4.74521	2.08e-06	3.27e-05	Down
ENSGALG00000002187	HSD17B4	Gallus gallus	hydroxysteroid (17-beta) dehydrogenase 4(HSD17B4)	Z	-1.11387	-4.13631	3.53e-05	0.000394	Down
ENSGALG00000023364	CDC42EP4	Gallus gallus	CDC42 effector protein 4(CDC42EP4)	18	-1.12345	-4.10452	4.05e-05	0.000444	Down
ENSGALG00000012659	CKAP4	Gallus gallus	cytoskeleton-associated protein 4(CKAP4)	1	-1.12381	-4.88762	1.02e-06	1.71e-05	Down
ENSGALG00000002606	CLSTN1	Gallus gallus	calsyntenin 1(CLSTN1)	21	-1.12539	-6.14519	7.99e-10	2.36e-08	Down
ENSGALG00000012338	BDH2	Gallus gallus	3-hydroxybutyrate dehydrogenase, type 2(BDH2)	4	-1.12928	-5.51654	3.46e-08	7.79e-07	Down
ENSGALG00000015704	TXN	Gallus gallus	thioredoxin(TXN)	Z	-1.12962	-4.24445	2.19e-05	0.000263	Down
ENSGALG00000006483	ENSGALG00000006483	Gallus gallus	angiomotin like 2(AMOTL2)	9	-1.13318	-4.07568	4.59e-05	0.000495	Down
ENSGALG00000005850	FNBP1L	Gallus gallus	formin binding protein 1-like(FNBP1L)	8	-1.13538	-4.32685	1.51e-05	0.00019	Down
ENSGALG00000015001	LAMA4	Gallus gallus	laminin, alpha 4(LAMA4)	3	-1.14842	-3.94679	7.92e-05	0.000796	Down
ENSGALG00000012552	TOM1	Gallus gallus	target of myb1(TOM1)	1	-1.14895	-4.36296	1.28e-05	0.000165	Down
ENSGALG00000032413	NADK	Gallus gallus	NAD kinase(NADK)	21	-1.14912	-6.11475	9.67e-10	2.82e-08	Down
ENSGALG00000000681	PAK1	Gallus gallus	p21 protein (Cdc42/Rac)-activated kinase 1(PAK1)	1	-1.15168	-6.45031	1.12e-10	3.74e-09	Down
ENSGALG00000005430	ALS2CL	Gallus gallus	ALS2 C-terminal like(ALS2CL)	2	-1.1522	-4.54395	5.52e-06	7.78e-05	Down
ENSGALG00000003670	MAFB	Gallus gallus	v-maf avian musculoaponeurotic fibrosarcoma oncogene homolog B(MAFB)	20	-1.1527	-5.73206	9.92e-09	2.49e-07	Down
ENSGALG00000014958	ANKDD1B	Gallus gallus	ankyrin repeat and death domain containing 1B(ANKDD1B)	Z	-1.15675	-3.966	7.31e-05	0.000743	Down
ENSGALG00000017135	CRYL1	Gallus gallus	crystallin, lambda 1(CRYL1)	1	-1.16353	-6.34163	2.27e-10	7.24e-09	Down
ENSGALG00000039432	P2RY13	Gallus gallus	purinergic receptor P2Y13(P2RY13)	9	-1.16536	-3.93861	8.2e-05	0.000822	Down
ENSGALG00000011511	CKB	Gallus gallus	creatine kinase, brain(CKB)	5	-1.1655	-4.54693	5.44e-06	7.69e-05	Down
ENSGALG00000005135	SERPINE2	Gallus gallus	serpin peptidase inhibitor, clade E (nexin, plasminogen activator inhibitor type 1), member 2(SERPINE2)	9	-1.1688	-4.13482	3.55e-05	0.000396	Down
ENSGALG00000016834	MCF2L	Gallus gallus	MCF.2 cell line derived transforming sequence-like(MCF2L)	1	-1.16925	-4.15723	3.22e-05	0.000364	Down
ENSGALG00000011499	SCARB2	Gallus gallus	scavenger receptor class B member 2(SCARB2)	4	-1.18037	-5.64495	1.65e-08	4e-07	Down
ENSGALG00000007712	MYO1B	Gallus gallus	myosin IB(MYO1B)	7	-1.18056	-4.8245	1.4e-06	2.3e-05	Down
ENSGALG00000003473	SFRP1	Gallus gallus	secreted frizzled-related protein 1(SFRP1)	22	-1.18173	-4.24019	2.23e-05	0.000267	Down
ENSGALG00000026188	ENSGALG00000026188	Gallus gallus	transmembrane protein 8A(TMEM8A)	14	-1.18638	-5.19788	2.02e-07	3.88e-06	Down
ENSGALG00000031538	PI4K2B	Gallus gallus	Phosphatidylinositol 4-kinase type 2 beta; Phosphatidylinositol 4-kinase type 2-beta(PI4K2B)	4	-1.19182	-5.38675	7.17e-08	1.49e-06	Down
ENSGALG00000005299	ANXA7	Gallus gallus	annexin A7(ANXA7)	6	-1.19714	-7.05439	1.73e-12	7.2e-11	Down
ENSGALG00000011291	NR1D2	Gallus gallus	nuclear receptor subfamily 1, group D, member 2(NR1D2)	2	-1.20148	-3.91586	9.01e-05	0.00089	Down
ENSGALG00000008437	NET1	Gallus gallus	neuroepithelial cell transforming 1(NET1)	1	-1.20173	-6.41251	1.43e-10	4.71e-09	Down
ENSGALG00000005065	PLA2G4A	Gallus gallus	phospholipase A2 group IVA(PLA2G4A)	8	-1.20505	-5.37785	7.54e-08	1.56e-06	Down
ENSGALG00000027483	GLRX	Gallus gallus	glutaredoxin(GLRX)	Z	-1.20993	-5.0318	4.86e-07	8.71e-06	Down
ENSGALG00000002105	FOXI1	Gallus gallus	forkhead box I1(FOXI1)	13	-1.22171	-4.29726	1.73e-05	0.000214	Down
ENSGALG00000015297	FOXO3	Gallus gallus	forkhead box O3(FOXO3)	3	-1.22195	-4.69037	2.73e-06	4.13e-05	Down
ENSGALG00000030005	IGSF1	Gallus gallus	immunoglobulin superfamily, member 1(IGSF1)	20	-1.22552	-4.53758	5.69e-06	7.99e-05	Down
ENSGALG00000002655	ITGAV	Gallus gallus	integrin, alpha V(ITGAV)	7	-1.23105	-4.71735	2.39e-06	3.69e-05	Down
ENSGALG00000015020	TMEM171	Gallus gallus	transmembrane protein 171(TMEM171)	Z	-1.23326	-4.58482	4.54e-06	6.58e-05	Down
ENSGALG00000008557	ARL5B	Gallus gallus	ADP-ribosylation factor-like 5B(ARL5B)	2	-1.2391	-5.96689	2.42e-09	6.69e-08	Down
ENSGALG00000034528	SNTB1	Gallus gallus	syntrophin, beta 1 (dystrophin-associated protein A1, 59kDa, basic component 1)(SNTB1)	2	-1.2422	-3.95843	7.54e-05	0.000765	Down
ENSGALG00000015409	PROS1	Gallus gallus	protein S (alpha)(PROS1)	1	-1.25284	-3.89374	9.87e-05	0.000965	Down
ENSGALG00000016328	GSTA	Gallus gallus	glutathione S-transferase class-alpha(GSTA)	3	-1.25571	-4.42728	9.54e-06	0.000127	Down
ENSGALG00000031284	PTPRM	Gallus gallus	protein tyrosine phosphatase, receptor type, M(PTPRM)	2	-1.25647	-3.90384	9.47e-05	0.00093	Down
ENSGALG00000013112	RERGL	Gallus gallus	RERG like(RERGL)	1	-1.25655	-4.0936	4.25e-05	0.000464	Down
ENSGALG00000003932	SDC4	Gallus gallus	syndecan 4(SDC4)	20	-1.26751	-4.04038	5.34e-05	0.000564	Down
ENSGALG00000038154	YAP1	Gallus gallus	Yes-associated protein 1(YAP1)	1	-1.27265	-4.21345	2.51e-05	0.000294	Down
ENSGALG00000016419	ASAP2	Gallus gallus	ArfGAP with SH3 domain, ankyrin repeat and PH domain 2(ASAP2)	3	-1.27401	-3.97769	6.96e-05	0.000713	Down
ENSGALG00000012074	ALPK1	Gallus gallus	alpha kinase 1(ALPK1)	4	-1.27498	-4.44033	8.98e-06	0.00012	Down
ENSGALG00000006705	MYOF	Gallus gallus	myoferlin(MYOF)	6	-1.28252	-5.15129	2.59e-07	4.87e-06	Down
ENSGALG00000009031	SESTD1	Gallus gallus	SEC14 and spectrin domain containing 1(SESTD1)	7	-1.28627	-4.24812	2.16e-05	0.000259	Down
ENSGALG00000011998	SEC24D	Gallus gallus	SEC24 family member D(SEC24D)	4	-1.29359	-5.2543	1.49e-07	2.94e-06	Down
ENSGALG00000010081	SH3D19	Gallus gallus	SH3 domain containing 19(SH3D19)	4	-1.29543	-5.57218	2.52e-08	5.79e-07	Down
ENSGALG00000011278	KAT2B	Gallus gallus	K(lysine) acetyltransferase 2B(KAT2B)	2	-1.30272	-5.37748	7.55e-08	1.56e-06	Down
ENSGALG00000013780	AIG1	Gallus gallus	androgen-induced 1(AIG1)	3	-1.31524	-5.49012	4.02e-08	8.94e-07	Down
ENSGALG00000039786	FGFR1	Gallus gallus	fibroblast growth factor receptor 1(FGFR1)	22	-1.31902	-3.94953	7.83e-05	0.000789	Down
ENSGALG00000009240	NFE2L2	Gallus gallus	nuclear factor, erythroid 2-like 2(NFE2L2)	7	-1.32075	-4.85164	1.22e-06	2.02e-05	Down
ENSGALG00000011206	KITLG	Gallus gallus	KIT ligand(KITLG)	1	-1.32409	-4.17764	2.95e-05	0.000337	Down
ENSGALG00000013624	FAM65B	Gallus gallus	family with sequence similarity 65, member B(FAM65B)	2	-1.32776	-3.93383	8.36e-05	0.000833	Down
ENSGALG00000031534	ARID5B	Gallus gallus	AT-rich interaction domain 5B(ARID5B)	6	-1.33072	-4.9101	9.1e-07	1.55e-05	Down
ENSGALG00000007522	ABCC3	Gallus gallus	ATP-binding cassette, sub-family C (CFTR/MRP), member 3(ABCC3)	18	-1.3343	-4.73792	2.16e-06	3.37e-05	Down
ENSGALG00000023517	AGPAT2	Gallus gallus	1-acylglycerol-3-phosphate O-acyltransferase 2(AGPAT2)	17	-1.33518	-5.67922	1.35e-08	3.31e-07	Down
ENSGALG00000011220	SLC25A29	Gallus gallus	solute carrier family 25 member 29(SLC25A29)	5	-1.3394	-5.35879	8.38e-08	1.72e-06	Down
ENSGALG00000030626	FZD6	Gallus gallus	frizzled class receptor 6(FZD6)	2	-1.3422	-4.85407	1.21e-06	2e-05	Down
ENSGALG00000016322	ENSGALG00000016322	Gallus gallus	glutathione transferase(LOC396380)	3	-1.35074	-3.97099	7.16e-05	0.00073	Down
ENSGALG00000005958	TRIM66	Gallus gallus	tripartite motif containing 66(TRIM66)	5	-1.3522	-4.30213	1.69e-05	0.00021	Down
ENSGALG00000017199	MAML2	Gallus gallus	mastermind-like 2 (Drosophila)(MAML2)	1	-1.35646	-4.18492	2.85e-05	0.000328	Down
ENSGALG00000015263	ENSGALG00000015263	Gallus gallus	transmembrane protein 30C(TMEM30C)	1	-1.35942	-4.74909	2.04e-06	3.22e-05	Down
ENSGALG00000016833	F7	Gallus gallus	coagulation factor VII(F7)	1	-1.35978	-3.99802	6.39e-05	0.000663	Down
ENSGALG00000002667	OLFML2B	Gallus gallus	olfactomedin-like 2B(OLFML2B)	8	-1.37031	-4.15326	3.28e-05	0.000369	Down
ENSGALG00000002529	ENSGALG00000002529	Gallus gallus	methylcrotonoyl-CoA carboxylase 2 (beta)(MCCC2)	Z	-1.37247	-4.27856	1.88e-05	0.000231	Down
ENSGALG00000038678	EPB41L3	Gallus gallus	erythrocyte membrane protein band 4.1-like 3(EPB41L3)	2	-1.37329	-4.23526	2.28e-05	0.000271	Down
ENSGALG00000016736	CYFIP1	Gallus gallus	cytoplasmic FMR1 interacting protein 1(CYFIP1)	1	-1.37522	-7.02995	2.07e-12	8.45e-11	Down
ENSGALG00000028174	SDPR	Gallus gallus	serum deprivation response(SDPR)	7	-1.37559	-4.6522	3.28e-06	4.93e-05	Down
ENSGALG00000036742	GATSL2	Gallus gallus	GATS protein-like 2(GATSL2)	19	-1.38333	-4.42149	9.8e-06	0.00013	Down
ENSGALG00000037669	FKBP9	Gallus gallus	FK506 binding protein 9, 63 kDa(FKBP9)	2	-1.38337	-4.22347	2.41e-05	0.000283	Down
ENSGALG00000029820	NMRAL1	Gallus gallus	NmrA-like family domain containing 1(NMRAL1)	14	-1.39044	-5.43157	5.59e-08	1.2e-06	Down
ENSGALG00000002048	GPRIN2	Gallus gallus	G protein regulated inducer of neurite outgrowth 2(GPRIN2)	6	-1.39104	-3.98618	6.71e-05	0.000691	Down
ENSGALG00000017150	ENSGALG00000017150	Gallus gallus	Rho GTPase activating protein 20(ARHGAP20)	1	-1.39294	-4.16946	3.05e-05	0.000348	Down
ENSGALG00000036391	GFPT1	Gallus gallus	glutamine--fructose-6-phosphate transaminase 1(GFPT1)	22	-1.4088	-7.64574	2.08e-14	1.06e-12	Down
ENSGALG00000017326	ENSGALG00000017326	Gallus gallus	Rho guanine nucleotide exchange factor 17(ARHGEF17)	1	-1.40923	-4.55142	5.33e-06	7.55e-05	Down
ENSGALG00000016186	PDE9A	Gallus gallus	phosphodiesterase 9A(PDE9A)	1	-1.41763	-5.10932	3.23e-07	5.95e-06	Down
ENSGALG00000042810	ENSGALG00000042810			14	-1.41853	-4.26266	2.02e-05	0.000245	Down
ENSGALG00000016996	ITM2B	Gallus gallus	integral membrane protein 2B(ITM2B)	1	-1.42325	-5.62901	1.81e-08	4.34e-07	Down
ENSGALG00000031495	TRIO	Gallus gallus	trio Rho guanine nucleotide exchange factor(TRIO)	2	-1.43126	-6.6375	3.19e-11	1.15e-09	Down
ENSGALG00000023872	FAM129B	Gallus gallus	family with sequence similarity 129, member B(FAM129B)	17	-1.44387	-3.88448	0.000103	0.000997	Down
ENSGALG00000001231	SAMHD1	Gallus gallus	SAM domain and HD domain 1(SAMHD1)	20	-1.44857	-9.97106	2.04e-23	2.28e-21	Down
ENSGALG00000012763	GNPTAB	Gallus gallus	N-acetylglucosamine-1-phosphate transferase, alpha and beta subunits(GNPTAB)	1	-1.46045	-4.09298	4.26e-05	0.000464	Down
ENSGALG00000006407	ENSGALG00000006407	Gallus gallus	death domain-containing tumor necrosis factor receptor superfamily member 23(LOC378902)	5	-1.4609	-4.14331	3.42e-05	0.000383	Down
ENSGALG00000036133	KLF15	Gallus gallus	Kruppel-like factor 15(KLF15)	12	-1.46325	-3.88644	0.000102	0.000991	Down
ENSGALG00000002055	HES4	Gallus gallus	hairy and enhancer of split 4 (Drosophila)(HES4)	21	-1.46717	-4.78137	1.74e-06	2.77e-05	Down
ENSGALG00000030866	CPQ	Gallus gallus	carboxypeptidase Q(CPQ)	2	-1.46852	-5.18942	2.11e-07	4.05e-06	Down
ENSGALG00000002437	FAM69B	Gallus gallus	family with sequence similarity 69 member B(FAM69B)	17	-1.46937	-4.10333	4.07e-05	0.000445	Down
ENSGALG00000011019	ROR1	Gallus gallus	receptor tyrosine kinase-like orphan receptor 1(ROR1)	8	-1.46991	-4.07891	4.52e-05	0.00049	Down
ENSGALG00000010412	WWTR1	Gallus gallus	WW domain containing transcription regulator 1(WWTR1)	9	-1.47017	-5.40403	6.52e-08	1.37e-06	Down
ENSGALG00000016971	TSC22D1	Gallus gallus	TSC22 domain family, member 1(TSC22D1)	1	-1.47804	-6.63471	3.25e-11	1.17e-09	Down
ENSGALG00000026970	ENSGALG00000026970	Gallus gallus	interferon-induced transmembrane protein 1-like(LOC770612)	5	-1.48115	-5.34556	9.01e-08	1.84e-06	Down
ENSGALG00000007731	DPCD	Gallus gallus	deleted in primary ciliary dyskinesia homolog (mouse)(DPCD)	6	-1.4833	-4.32871	1.5e-05	0.000189	Down
ENSGALG00000003569	TMEM130	Gallus gallus	transmembrane protein 130(TMEM130)	14	-1.49246	-5.61365	1.98e-08	4.68e-07	Down
ENSGALG00000016292	COL21A1	Gallus gallus	collagen, type XXI, alpha 1(COL21A1)	3	-1.49723	-5.0138	5.34e-07	9.42e-06	Down
ENSGALG00000010125	CSGALNACT1	Gallus gallus	chondroitin sulfate N-acetylgalactosaminyltransferase 1(CSGALNACT1)	4	-1.50677	-5.57435	2.48e-08	5.73e-07	Down
ENSGALG00000029533	LRP5	Gallus gallus	low density lipoprotein receptor-related protein 5(LRP5)	5	-1.50686	-8.76748	1.83e-18	1.42e-16	Down
ENSGALG00000011446	TNFAIP2	Gallus gallus	TNF alpha induced protein 2(TNFAIP2)	5	-1.50748	-4.32935	1.5e-05	0.000188	Down
ENSGALG00000006802	LAMB2	Gallus gallus	laminin, beta 2 (laminin S)(LAMB2)	12	-1.50977	-4.80937	1.51e-06	2.46e-05	Down
ENSGALG00000006503	VDAC1	Gallus gallus	voltage-dependent anion channel 1(VDAC1)	13	-1.5172	-5.40414	6.51e-08	1.37e-06	Down
ENSGALG00000009179	TNFSF10	Gallus gallus	tumor necrosis factor superfamily member 10(TNFSF10)	9	-1.51925	-4.15678	3.23e-05	0.000365	Down
ENSGALG00000011963	PRDM5	Gallus gallus	PR domain 5(PRDM5)	4	-1.5374	-3.95826	7.55e-05	0.000765	Down
ENSGALG00000040770	TNRC18	Gallus gallus	trinucleotide repeat containing 18(TNRC18)	14	-1.54115	-4.92405	8.48e-07	1.45e-05	Down
ENSGALG00000028924	S100A16	Gallus gallus	S100 calcium binding protein A16(S100A16)	25	-1.54277	-5.02725	4.98e-07	8.86e-06	Down
ENSGALG00000009655	AADAT	Gallus gallus	aminoadipate aminotransferase(AADAT)	4	-1.54685	-5.34511	9.04e-08	1.84e-06	Down
ENSGALG00000009378	PDGFC	Gallus gallus	platelet derived growth factor C(PDGFC)	4	-1.56006	-4.52536	6.03e-06	8.43e-05	Down
ENSGALG00000003939	ENSGALG00000003939	Gallus gallus	Kruppel-like factor 2(KLF2)	28	-1.56242	-5.73092	9.99e-09	2.5e-07	Down
ENSGALG00000014998	ENSGALG00000014998	Gallus gallus	Cdk5 and Abl enzyme substrate 1(CABLES1)	2	-1.56424	-4.61892	3.86e-06	5.68e-05	Down
ENSGALG00000005478	SNX7	Gallus gallus	sorting nexin 7(SNX7)	8	-1.56702	-4.70167	2.58e-06	3.94e-05	Down
ENSGALG00000023781	TREM2	Gallus gallus	triggering receptor expressed on myeloid cells 2(TREM2)	26	-1.57037	-5.0568	4.26e-07	7.71e-06	Down
ENSGALG00000038043	HECTD2	Gallus gallus	HECT domain containing E3 ubiquitin protein ligase 2(HECTD2)	6	-1.57486	-4.36756	1.26e-05	0.000162	Down
ENSGALG00000013057	ENSGALG00000013057	Gallus gallus	ubiquitin specific peptidase 18(USP18)	1	-1.57627	-5.42057	5.94e-08	1.26e-06	Down
ENSGALG00000008631	TYRO3	Gallus gallus	TYRO3 protein tyrosine kinase(TYRO3)	5	-1.5836	-8.70827	3.09e-18	2.34e-16	Down
ENSGALG00000012017	DAAM1	Gallus gallus	dishevelled associated activator of morphogenesis 1(DAAM1)	5	-1.58445	-5.03899	4.68e-07	8.4e-06	Down
ENSGALG00000034289	SLC41A3	Gallus gallus	solute carrier family 41 member 3(SLC41A3)	12	-1.58463	-5.41967	5.97e-08	1.27e-06	Down
ENSGALG00000008206	TESC	Gallus gallus	tescalcin(TESC)	15	-1.58561	-4.02898	5.6e-05	0.00059	Down
ENSGALG00000030969	CLEC3B	Gallus gallus	C-type lectin domain family 3 member B(CLEC3B)	2	-1.58676	-4.58738	4.49e-06	6.51e-05	Down
ENSGALG00000004722	ASPN	Gallus gallus	asporin(ASPN)	12	-1.59083	-4.39178	1.12e-05	0.000147	Down
ENSGALG00000041621	LY6E	Gallus gallus	lymphocyte antigen 6 complex, locus E(LY6E)	2	-1.59298	-5.91167	3.39e-09	9.17e-08	Down
ENSGALG00000002169	PLEKHB2	Gallus gallus	pleckstrin homology domain containing, family B (evectins) member 2(PLEKHB2)	9	-1.59371	-7.13736	9.51e-13	4.05e-11	Down
ENSGALG00000011238	WLS	Gallus gallus	wntless Wnt ligand secretion mediator(WLS)	8	-1.59595	-6.17122	6.78e-10	2.01e-08	Down
ENSGALG00000010158	KANK1	Gallus gallus	KN motif and ankyrin repeat domains 1(KANK1)	Z	-1.60487	-5.76378	8.22e-09	2.11e-07	Down
ENSGALG00000016480	SDC1	Gallus gallus	syndecan 1(SDC1)	3	-1.60766	-4.87794	1.07e-06	1.79e-05	Down
ENSGALG00000029102	PXYLP1	Gallus gallus	acid phosphatase-like 2(ACPL2)	9	-1.6102	-6.25684	3.93e-10	1.21e-08	Down
ENSGALG00000006942	PIK3IP1	Gallus gallus	phosphoinositide-3-kinase interacting protein 1(PIK3IP1)	15	-1.61265	-4.66049	3.15e-06	4.75e-05	Down
ENSGALG00000003855	SRC	Gallus gallus	v-src avian sarcoma (Schmidt-Ruppin A-2) viral oncogene homolog(SRC)	20	-1.61316	-5.81279	6.14e-09	1.6e-07	Down
ENSGALG00000002038	DENND2C	Gallus gallus	DENN/MADD domain containing 2C(DENND2C)	26	-1.6135	-7.03082	2.05e-12	8.42e-11	Down
ENSGALG00000013594	PARD6G	Gallus gallus	par-6 family cell polarity regulator gamma(PARD6G)	2	-1.61371	-7.53108	5.03e-14	2.47e-12	Down
ENSGALG00000030276	ENSGALG00000030276			6	-1.61779	-4.0256	5.68e-05	0.000597	Down
ENSGALG00000036725	ASCL3	Gallus gallus	achaete-scute complex homolog 3 (Drosophila)(ASCL3)	5	-1.61846	-6.39435	1.61e-10	5.24e-09	Down
ENSGALG00000004814	RHPN2	Gallus gallus	rhophilin, Rho GTPase binding protein 2(RHPN2)	11	-1.62155	-4.55561	5.22e-06	7.41e-05	Down
ENSGALG00000001617	CAMKK1	Gallus gallus	calcium/calmodulin-dependent protein kinase kinase 1, alpha(CAMKK1)	19	-1.62452	-5.36129	8.26e-08	1.7e-06	Down
ENSGALG00000023689	ASS1	Gallus gallus	argininosuccinate synthase 1(ASS1)	17	-1.62498	-6.0349	1.59e-09	4.5e-08	Down
ENSGALG00000017244	PRSS23	Gallus gallus	protease, serine, 23(PRSS23)	1	-1.6301	-4.34491	1.39e-05	0.000177	Down
ENSGALG00000015511	ENSGALG00000015511	Gallus gallus	roundabout, axon guidance receptor, homolog 1 (Drosophila)(ROBO1)	1	-1.63147	-4.85154	1.23e-06	2.02e-05	Down
ENSGALG00000015669	PTBP3	Gallus gallus	polypyrimidine tract binding protein 3(PTBP3)	Z	-1.63186	-5.0271	4.98e-07	8.86e-06	Down
ENSGALG00000016446	ATP6V1C2	Gallus gallus	ATPase, H+ transporting, lysosomal 42kDa, V1 subunit C2(ATP6V1C2)	3	-1.63227	-4.62556	3.74e-06	5.54e-05	Down
ENSGALG00000008930	B3GNT2	Gallus gallus	UDP-GlcNAc:betaGal beta-1,3-N-acetylglucosaminyltransferase 2(B3GNT2)	3	-1.63394	-4.0586	4.94e-05	0.000529	Down
ENSGALG00000020679	ENSGALG00000020679	Gallus gallus	pleckstrin homology domain containing S1(PLEKHS1)	6	-1.63776	-4.05197	5.08e-05	0.000541	Down
ENSGALG00000001177	ENSGALG00000001177	Gallus gallus	CD34 molecule(CD34)	26	-1.63782	-4.58593	4.52e-06	6.55e-05	Down
ENSGALG00000010794	MEOX2	Gallus gallus	mesenchyme homeobox 2(MEOX2)	2	-1.64337	-5.50949	3.6e-08	8.08e-07	Down
ENSGALG00000002294	SEMA6A	Gallus gallus	sema domain, transmembrane domain (TM), and cytoplasmic domain, (semaphorin) 6A(SEMA6A)	Z	-1.64616	-4.04304	5.28e-05	0.000559	Down
ENSGALG00000027355	TPBG	Gallus gallus	trophoblast glycoprotein(TPBG)	3	-1.64998	-4.29076	1.78e-05	0.00022	Down
ENSGALG00000035819	TMEM51	Gallus gallus	transmembrane protein 51(TMEM51)	21	-1.65217	-4.57398	4.79e-06	6.89e-05	Down
ENSGALG00000040447	CDCP1	Gallus gallus	CUB domain containing protein 1(CDCP1)	2	-1.6599	-4.26076	2.04e-05	0.000246	Down
ENSGALG00000009898	GAB1	Gallus gallus	GRB2 associated binding protein 1(GAB1)	4	-1.66352	-8.79588	1.42e-18	1.13e-16	Down
ENSGALG00000003144	TRIM25	Gallus gallus	tripartite motif containing 25(TRIM25)	18	-1.66654	-6.75583	1.42e-11	5.34e-10	Down
ENSGALG00000015252	ST3GAL6	Gallus gallus	ST3 beta-galactoside alpha-2,3-sialyltransferase 6(ST3GAL6)	1	-1.67587	-4.70321	2.56e-06	3.92e-05	Down
ENSGALG00000028247	ENSGALG00000028247	Gallus gallus	lysyl oxidase-like 1(LOXL1)	10	-1.67923	-4.76955	1.85e-06	2.93e-05	Down
ENSGALG00000017046	POSTN	Gallus gallus	periostin, osteoblast specific factor(POSTN)	1	-1.68365	-4.1067	4.01e-05	0.000441	Down
ENSGALG00000015271	FILIP1L	Gallus gallus	filamin A interacting protein 1-like(FILIP1L)	1	-1.68604	-4.34076	1.42e-05	0.00018	Down
ENSGALG00000022871	ENSGALG00000022871			1	-1.68963	-4.22816	2.36e-05	0.000279	Down
ENSGALG00000033683	PHOSPHO1	Gallus gallus	phosphatase, orphan 1(PHOSPHO1)	27	-1.69282	-4.04345	5.27e-05	0.000559	Down
ENSGALG00000003136	IKZF2	Gallus gallus	IKAROS family zinc finger 2 (Helios)(IKZF2)	7	-1.69774	-3.89693	9.74e-05	0.000955	Down
ENSGALG00000025842	TPM2	Gallus gallus	tropomyosin 2 (beta)(TPM2)	Z	-1.69965	-4.072	4.66e-05	0.000501	Down
ENSGALG00000001331	ST14	Gallus gallus	suppression of tumorigenicity 14(ST14)	24	-1.70042	-5.8913	3.83e-09	1.03e-07	Down
ENSGALG00000003767	NKD1	Gallus gallus	naked cuticle homolog 1 (Drosophila)(NKD1)	11	-1.70077	-4.56263	5.05e-06	7.21e-05	Down
ENSGALG00000014689	FAM131B	Gallus gallus	family with sequence similarity 131, member B(FAM131B)	1	-1.70175	-4.30827	1.65e-05	0.000205	Down
ENSGALG00000009556	PRICKLE1	Gallus gallus	prickle homolog 1 (Drosophila)(PRICKLE1)	1	-1.70437	-4.92193	8.57e-07	1.47e-05	Down
ENSGALG00000037164	ZFHX4	Gallus gallus	zinc finger homeobox 4(ZFHX4)	2	-1.71536	-4.67656	2.92e-06	4.4e-05	Down
ENSGALG00000032640	CRIM1	Gallus gallus	cysteine rich transmembrane BMP regulator 1 (chordin-like)(CRIM1)	3	-1.71695	-6.21686	5.07e-10	1.55e-08	Down
ENSGALG00000034493	DCLK3	Gallus gallus	doublecortin like kinase 3(DCLK3)	2	-1.71937	-5.61216	2e-08	4.71e-07	Down
ENSGALG00000009134	CTTNBP2	Gallus gallus	cortactin binding protein 2(CTTNBP2)	1	-1.72062	-4.62423	3.76e-06	5.57e-05	Down
ENSGALG00000030374	ENSGALG00000030374			5	-1.72074	-4.45737	8.3e-06	0.000113	Down
ENSGALG00000033195	IGF2BP2	Gallus gallus	insulin-like growth factor 2 mRNA binding protein 2(IGF2BP2)	9	-1.72085	-5.27936	1.3e-07	2.59e-06	Down
ENSGALG00000006805	ENSGALG00000006805	Gallus gallus	phospholipid scramblase 1(PLSCR1)	9	-1.72428	-6.27568	3.48e-10	1.09e-08	Down
ENSGALG00000013642	ENSGALG00000013642	Gallus gallus	kazrin, periplakin interacting protein(KAZN)	21	-1.7277	-4.74878	2.05e-06	3.22e-05	Down
ENSGALG00000038933	FABP7	Gallus gallus	fatty acid binding protein 7, brain(FABP7)	3	-1.7277	-6.36125	2e-10	6.44e-09	Down
ENSGALG00000012111	TMEM37	Gallus gallus	transmembrane protein 37(TMEM37)	7	-1.73128	-4.51263	6.4e-06	8.86e-05	Down
ENSGALG00000043352	ENSGALG00000043352			28	-1.73554	-4.62339	3.78e-06	5.59e-05	Down
ENSGALG00000041255	ADAM12	Gallus gallus	ADAM metallopeptidase domain 12(ADAM12)	6	-1.74237	-4.50882	6.52e-06	9e-05	Down
ENSGALG00000007744	CASS4	Gallus gallus	Cas scaffolding protein family member 4(CASS4)	20	-1.74676	-3.90719	9.34e-05	0.00092	Down
ENSGALG00000021685	SERINC2	Gallus gallus	serine incorporator 2(SERINC2)	23	-1.74916	-5.50206	3.75e-08	8.4e-07	Down
ENSGALG00000009612	TGFB2	Gallus gallus	transforming growth factor, beta 2(TGFB2)	3	-1.74969	-6.20435	5.49e-10	1.66e-08	Down
ENSGALG00000039935	PDE1C	Gallus gallus	phosphodiesterase 1C, calmodulin-dependent 70kDa(PDE1C)	2	-1.75326	-4.48874	7.16e-06	9.82e-05	Down
ENSGALG00000016224	MAOA	Gallus gallus	monoamine oxidase A(MAOA)	1	-1.75512	-5.61881	1.92e-08	4.55e-07	Down
ENSGALG00000005632	MRVI1	Gallus gallus	murine retrovirus integration site 1 homolog(MRVI1)	5	-1.75536	-4.56307	5.04e-06	7.21e-05	Down
ENSGALG00000016486	HS1BP3	Gallus gallus	HCLS1 binding protein 3(HS1BP3)	3	-1.75571	-8.42913	3.48e-17	2.39e-15	Down
ENSGALG00000011717	ENSGALG00000011717	Gallus gallus	solute carrier family 23 member 1-like(LOC417937)	1	-1.75876	-5.44454	5.19e-08	1.13e-06	Down
ENSGALG00000009732	PCDH18	Gallus gallus	protocadherin 18(PCDH18)	4	-1.75974	-5.44225	5.26e-08	1.14e-06	Down
ENSGALG00000032577	MECOM	Gallus gallus	MDS1 and EVI1 complex locus(MECOM)	9	-1.76055	-5.44393	5.21e-08	1.13e-06	Down
ENSGALG00000028155	ENSGALG00000028155	Gallus gallus	dual specificity phosphatase 16(DUSP16)	1	-1.76073	-4.62983	3.66e-06	5.44e-05	Down
ENSGALG00000011982	PDE5	Gallus gallus	phosphodiesterase 5A, cGMP-specific(PDE5A)	4	-1.76127	-6.68703	2.28e-11	8.35e-10	Down
ENSGALG00000014914	SNX18	Gallus gallus	sorting nexin 18(SNX18)	Z	-1.7614	-5.07422	3.89e-07	7.07e-06	Down
ENSGALG00000033416	HIC2	Gallus gallus	hypermethylated in cancer 2(HIC2)	15	-1.76205	-4.46915	7.85e-06	0.000107	Down
ENSGALG00000026600	C1orf198	Gallus gallus	chromosome 3 open reading frame, human C1orf198(C1ORF198)	3	-1.76363	-4.15589	3.24e-05	0.000366	Down
ENSGALG00000027345	SLC46A2	Gallus gallus	solute carrier family 46 member 2(SLC46A2)	Z	-1.76433	-5.43929	5.35e-08	1.16e-06	Down
ENSGALG00000035516	BATF3	Gallus gallus	basic leucine zipper transcription factor, ATF-like 3(BATF3)	3	-1.76942	-4.29548	1.74e-05	0.000216	Down
ENSGALG00000015880	HMGN3	Gallus gallus	high mobility group nucleosomal binding domain 3(HMGN3)	3	-1.77241	-8.91737	4.77e-19	4.09e-17	Down
ENSGALG00000036789	LPHN2	Gallus gallus	latrophilin 2(LPHN2)	8	-1.77243	-5.31193	1.08e-07	2.19e-06	Down
ENSGALG00000031425	PMP22	Gallus gallus	peripheral myelin protein 22(PMP22)	18	-1.77249	-5.5252	3.29e-08	7.43e-07	Down
ENSGALG00000040363	ABHD5	Gallus gallus	abhydrolase domain containing 5(ABHD5)	2	-1.7755	-8.38861	4.92e-17	3.31e-15	Down
ENSGALG00000028982	ENSGALG00000028982	Gallus gallus	cytidine/uridine monophosphate kinase 2(CMPK2)	3	-1.77912	-4.6193	3.85e-06	5.68e-05	Down
ENSGALG00000017119	TNFRSF19	Gallus gallus	tumor necrosis factor receptor superfamily member 19(TNFRSF19)	1	-1.7867	-4.61413	3.95e-06	5.81e-05	Down
ENSGALG00000023780	TREM-B2	Gallus gallus	triggering receptor expressed on myeloid cells B2(TREM-B2)	26	-1.79186	-4.44348	8.85e-06	0.000119	Down
ENSGALG00000015037	EVC	Gallus gallus	EvC ciliary complex subunit 1(EVC)	4	-1.79614	-5.97216	2.34e-09	6.52e-08	Down
ENSGALG00000043128	ARHGEF10L	Gallus gallus	Rho guanine nucleotide exchange factor (GEF) 10-like(ARHGEF10L)	21	-1.81625	-7.35806	1.87e-13	8.61e-12	Down
ENSGALG00000041650	DUSP7	Gallus gallus	dual specificity phosphatase 7(DUSP7)	12	-1.82187	-8.81017	1.25e-18	1.02e-16	Down
ENSGALG00000003507	TECPR1	Gallus gallus	tectonin beta-propeller repeat containing 1(TECPR1)	14	-1.82712	-8.82192	1.13e-18	9.2e-17	Down
ENSGALG00000014824	PTGER4	Gallus gallus	prostaglandin E receptor 4(PTGER4)	Z	-1.83333	-4.19162	2.77e-05	0.00032	Down
ENSGALG00000004695	ECM2	Gallus gallus	extracellular matrix protein 2(ECM2)	12	-1.83723	-5.36128	8.26e-08	1.7e-06	Down
ENSGALG00000002576	ASL2	Gallus gallus	argininosuccinate lyase(ASL2)	19	-1.84388	-6.20509	5.47e-10	1.66e-08	Down
ENSGALG00000009480	DOCK4	Gallus gallus	dedicator of cytokinesis 4(DOCK4)	1	-1.84635	-5.7595	8.44e-09	2.16e-07	Down
ENSGALG00000037203	CTNNB1	Gallus gallus	catenin (cadherin-associated protein), beta 1, 88kDa(CTNNB1)	2	-1.84717	-6.0537	1.42e-09	4.03e-08	Down
ENSGALG00000042259	DOCK1	Gallus gallus	dedicator of cytokinesis 1(DOCK1)	6	-1.8476	-7.47662	7.63e-14	3.7e-12	Down
ENSGALG00000026572	RGS5	Gallus gallus	regulator of G-protein signaling 5(RGS5)	8	-1.84913	-4.50435	6.66e-06	9.15e-05	Down
ENSGALG00000013134	ENSGALG00000013134	Gallus gallus	pleckstrin homology domain containing A5(PLEKHA5)	1	-1.852	-5.39131	6.99e-08	1.46e-06	Down
ENSGALG00000020922	C1orf21	Gallus gallus	chromosome 8 open reading frame, human C1orf21(C8H1ORF21)	8	-1.85306	-5.96153	2.5e-09	6.89e-08	Down
ENSGALG00000026373	KCNJ8	Gallus gallus	potassium inwardly-rectifying channel, subfamily J, member 8(KCNJ8)	1	-1.85308	-4.71831	2.38e-06	3.68e-05	Down
ENSGALG00000030542	SEMA6D	Gallus gallus	sema domain, transmembrane domain (TM), and cytoplasmic domain, (semaphorin) 6D(SEMA6D)	10	-1.86103	-5.15939	2.48e-07	4.7e-06	Down
ENSGALG00000035237	ENSGALG00000035237			7	-1.86574	-4.8264	1.39e-06	2.28e-05	Down
ENSGALG00000005714	PKD1	Gallus gallus	polycystin 1, transient receptor potential channel interacting(PKD1)	14	-1.86581	-4.91206	9.01e-07	1.54e-05	Down
ENSGALG00000036108	ENSGALG00000036108			21	-1.86768	-5.87512	4.23e-09	1.13e-07	Down
ENSGALG00000013098	MGST1	Gallus gallus	microsomal glutathione S-transferase 1(MGST1)	1	-1.87049	-5.46405	4.65e-08	1.02e-06	Down
ENSGALG00000005849	PPDPF	Gallus gallus	pancreatic progenitor cell differentiation and proliferation factor(PPDPF)	20	-1.87381	-5.39157	6.98e-08	1.46e-06	Down
ENSGALG00000025898	SMAD6	Gallus gallus	SMAD family member 6(SMAD6)	10	-1.87647	-4.93776	7.9e-07	1.36e-05	Down
ENSGALG00000032598	MYO1A	Gallus gallus	myosin IA(MYO1A)	33	-1.87798	-4.55822	5.16e-06	7.33e-05	Down
ENSGALG00000034007	ITGA6	Gallus gallus	integrin, alpha 6(ITGA6)	7	-1.87905	-6.87525	6.19e-12	2.43e-10	Down
ENSGALG00000030275	ENSGALG00000030275			3	-1.88118	-6.74713	1.51e-11	5.6e-10	Down
ENSGALG00000016776	TBC1D8	Gallus gallus	TBC1 domain family, member 8 (with GRAM domain)(TBC1D8)	1	-1.88686	-6.11271	9.8e-10	2.85e-08	Down
ENSGALG00000006838	ENSGALG00000006838	Gallus gallus	melanotransferrin-like(LOC416959)	15	-1.88736	-5.39822	6.73e-08	1.41e-06	Down
ENSGALG00000000583	SOX13	Gallus gallus	SRY (sex determining region Y)-box 13(SOX13)	26	-1.88982	-3.96261	7.41e-05	0.000753	Down
ENSGALG00000015177	GNAQ	Gallus gallus	guanine nucleotide binding protein (G protein), q polypeptide(GNAQ)	Z	-1.89139	-6.24237	4.31e-10	1.32e-08	Down
ENSGALG00000009809	MAML3	Gallus gallus	mastermind-like 3 (Drosophila)(MAML3)	4	-1.89255	-5.64029	1.7e-08	4.09e-07	Down
ENSGALG00000041470	PPARA	Gallus gallus	peroxisome proliferator-activated receptor alpha(PPARA)	1	-1.89656	-5.8059	6.4e-09	1.66e-07	Down
ENSGALG00000021869	PODN	Gallus gallus	podocan(PODN)	8	-1.90136	-4.89411	9.88e-07	1.66e-05	Down
ENSGALG00000013072	AKR1B10	Gallus gallus	aldo-keto reductase family 1, member B10 (aldose reductase)(AKR1B10)	1	-1.90157	-5.80688	6.36e-09	1.66e-07	Down
ENSGALG00000017414	JUP	Gallus gallus	junction plakoglobin(JUP)	27	-1.90536	-9.4847	2.43e-21	2.51e-19	Down
ENSGALG00000014662	RBP5	Gallus gallus	retinol binding protein 5, cellular(RBP5)	1	-1.91402	-4.59883	4.25e-06	6.21e-05	Down
ENSGALG00000010579	STON2	Gallus gallus	stonin 2(STON2)	5	-1.91526	-6.01962	1.75e-09	4.94e-08	Down
ENSGALG00000033286	ARSJ	Gallus gallus	arylsulfatase family, member J(ARSJ)	4	-1.91905	-6.23921	4.4e-10	1.35e-08	Down
ENSGALG00000008542	ADD3	Gallus gallus	adducin 3 (gamma)(ADD3)	6	-1.92171	-8.32726	8.27e-17	5.42e-15	Down
ENSGALG00000000884	CXXC5	Gallus gallus	CXXC finger protein 5(CXXC5)	13	-1.92287	-5.69686	1.22e-08	3e-07	Down
ENSGALG00000029235	CPNE4	Gallus gallus	copine IV(CPNE4)	2	-1.92323	-3.89423	9.85e-05	0.000963	Down
ENSGALG00000011104	GCG	Gallus gallus	glucagon(GCG)	7	-1.9242	-6.1164	9.57e-10	2.8e-08	Down
ENSGALG00000027476	PLEKHG5	Gallus gallus	pleckstrin homology and RhoGEF domain containing G5(PLEKHG5)	21	-1.92425	-5.62169	1.89e-08	4.5e-07	Down
ENSGALG00000038556	CDC42EP1	Gallus gallus	CDC42 effector protein 1(CDC42EP1)	1	-1.92908	-4.96905	6.73e-07	1.17e-05	Down
ENSGALG00000004070	MICALL2	Gallus gallus	MICAL like 2(MICALL2)	14	-1.92989	-5.14354	2.7e-07	5.04e-06	Down
ENSGALG00000038311	COL18A1	Gallus gallus	collagen, type XVIII, alpha 1(COL18A1)	7	-1.93265	-5.21419	1.85e-07	3.58e-06	Down
ENSGALG00000000748	TJP3	Gallus gallus	tight junction protein 3(TJP3)	28	-1.93849	-5.22718	1.72e-07	3.36e-06	Down
ENSGALG00000037413	IL7	Gallus gallus	interleukin 7(IL7)	2	-1.94293	-4.34393	1.4e-05	0.000178	Down
ENSGALG00000008326	SYTL2	Gallus gallus	synaptotagmin-like 2(SYTL2)	4	-1.943	-4.22523	2.39e-05	0.000281	Down
ENSGALG00000043142	PCDHA12	Gallus gallus	protocadherin alpha 12(PCDHA12)	13	-1.95182	-4.14647	3.38e-05	0.000378	Down
ENSGALG00000005042	IQSEC1	Gallus gallus	IQ motif and Sec7 domain 1(IQSEC1)	12	-1.95271	-5.8224	5.8e-09	1.52e-07	Down
ENSGALG00000034742	LIMA1	Gallus gallus	LIM domain and actin binding 1(LIMA1)	33	-1.95283	-7.30067	2.86e-13	1.29e-11	Down
ENSGALG00000003601	ATP2B4	Gallus gallus	ATPase, Ca++ transporting, plasma membrane 4(ATP2B4)	26	-1.9535	-8.6091	7.36e-18	5.39e-16	Down
ENSGALG00000003261	PTRF	Gallus gallus	polymerase I and transcript release factor(PTRF)	27	-1.95381	-6.6651	2.64e-11	9.62e-10	Down
ENSGALG00000002963	PID1	Gallus gallus	phosphotyrosine interaction domain containing 1(PID1)	9	-1.9591	-5.58094	2.39e-08	5.55e-07	Down
ENSGALG00000009012	ZNF385B	Gallus gallus	zinc finger protein 385B(ZNF385B)	7	-1.96377	-4.08615	4.39e-05	0.000477	Down
ENSGALG00000009595	TWF1	Gallus gallus	twinfilin actin-binding protein 1(TWF1)	1	-1.96583	-9.68251	3.58e-22	3.89e-20	Down
ENSGALG00000021451	ENSGALG00000021451	Gallus gallus	uncharacterized oxidoreductase-like(LOC415661)	11	-1.96666	-5.18744	2.13e-07	4.08e-06	Down
ENSGALG00000011190	ENSGALG00000011190	Gallus gallus	Placenta-specific gene 8-like 2(PLACL2)	4	-1.96702	-3.9052	9.41e-05	0.000926	Down
ENSGALG00000016412	MBOAT2	Gallus gallus	membrane bound O-acyltransferase domain containing 2(MBOAT2)	3	-1.97058	-4.45896	8.24e-06	0.000112	Down
ENSGALG00000002666	RAB11FIP3	Gallus gallus	rab11 family-interacting protein 3-like(LOC100857269)	14	-1.97161	-9.51702	1.78e-21	1.86e-19	Down
ENSGALG00000005379	SGSM1	Gallus gallus	small G protein signaling modulator 1(SGSM1)	15	-1.98761	-4.08008	4.5e-05	0.000489	Down
ENSGALG00000036257	ORMDL1	Gallus gallus	ORM1-like 1 (S. cerevisiae)(ORMDL1)	7	-1.98846	-6.31123	2.77e-10	8.74e-09	Down
ENSGALG00000014509	BST1	Gallus gallus	bone marrow stromal cell antigen 1(BST1)	4	-1.98884	-6.57966	4.72e-11	1.67e-09	Down
ENSGALG00000015774	CYYR1	Gallus gallus	cysteine/tyrosine-rich 1(CYYR1)	1	-1.99257	-4.1045	4.05e-05	0.000444	Down
ENSGALG00000030776	ENSGALG00000030776			33	-1.99331	-4.07809	4.54e-05	0.000491	Down
ENSGALG00000040557	TFEC	Gallus gallus	transcription factor EC(TFEC)	1	-1.9974	-4.58998	4.43e-06	6.44e-05	Down
ENSGALG00000009158	CDC42BPA	Gallus gallus	CDC42 binding protein kinase alpha (DMPK-like)(CDC42BPA)	3	-1.99926	-7.22958	4.84e-13	2.13e-11	Down
ENSGALG00000043618	SLC40A1	Gallus gallus	solute carrier family 40 (iron-regulated transporter), member 1(SLC40A1)	7	-2.00087	-4.17098	3.03e-05	0.000347	Down
ENSGALG00000005610	SLC44A3	Gallus gallus	solute carrier family 44, member 3(SLC44A3)	8	-2.00113	-8.61783	6.82e-18	5.02e-16	Down
ENSGALG00000012173	LGALS3	Gallus gallus	lectin, galactoside-binding, soluble, 3(LGALS3)	5	-2.00229	-5.7501	8.92e-09	2.27e-07	Down
ENSGALG00000015969	FAM135A	Gallus gallus	family with sequence similarity 135, member A(FAM135A)	3	-2.00411	-5.87997	4.1e-09	1.1e-07	Down
ENSGALG00000006598	SORL1	Gallus gallus	sortilin-related receptor, L(DLR class) A repeats containing(SORL1)	24	-2.00486	-8.69714	3.4e-18	2.56e-16	Down
ENSGALG00000017302	SLCO2B1	Gallus gallus	solute carrier organic anion transporter family, member 2B1(SLCO2B1)	1	-2.00824	-5.71075	1.12e-08	2.78e-07	Down
ENSGALG00000016886	FARP1	Gallus gallus	FERM, RhoGEF (ARHGEF) and pleckstrin domain protein 1 (chondrocyte-derived)(FARP1)	1	-2.00975	-9.3551	8.35e-21	8.49e-19	Down
ENSGALG00000007012	ARRDC4	Gallus gallus	arrestin domain containing 4(ARRDC4)	10	-2.01301	-4.83647	1.32e-06	2.17e-05	Down
ENSGALG00000015464	PTGFRN	Gallus gallus	prostaglandin F2 receptor inhibitor(PTGFRN)	1	-2.01639	-4.47667	7.58e-06	0.000104	Down
ENSGALG00000038136	ENSGALG00000038136			11	-2.01777	-6.74955	1.48e-11	5.52e-10	Down
ENSGALG00000001561	MXRA8	Gallus gallus	matrix-remodelling associated 8(MXRA8)	21	-2.02613	-4.26241	2.02e-05	0.000245	Down
ENSGALG00000010352	ARHGEF26	Gallus gallus	Rho guanine nucleotide exchange factor 26(ARHGEF26)	9	-2.02743	-4.38381	1.17e-05	0.000151	Down
ENSGALG00000007700	CTTN	Gallus gallus	cortactin(CTTN)	5	-2.03127	-9.02822	1.74e-19	1.57e-17	Down
ENSGALG00000006702	MFGE8	Gallus gallus	milk fat globule-EGF factor 8 protein(MFGE8)	10	-2.04084	-6.37008	1.89e-10	6.11e-09	Down
ENSGALG00000008912	ABCB1	Gallus gallus	ATP binding cassette subfamily B member 1(ABCB1)	2	-2.04391	-4.18605	2.84e-05	0.000327	Down
ENSGALG00000032736	MGLL	Gallus gallus	monoglyceride lipase(MGLL)	12	-2.04401	-4.21691	2.48e-05	0.00029	Down
ENSGALG00000023347	PTCHD3	Gallus gallus	patched domain containing 3(PTCHD3)	2	-2.04669	-6.83723	8.07e-12	3.15e-10	Down
ENSGALG00000009901	DYRK2	Gallus gallus	dual-specificity tyrosine-(Y)-phosphorylation regulated kinase 2(DYRK2)	1	-2.05327	-4.8094	1.51e-06	2.46e-05	Down
ENSGALG00000003921	ENSGALG00000003921	Gallus gallus	dysbindin (dystrobrevin binding protein 1) domain containing 2(DBNDD2)	20	-2.05408	-5.60328	2.1e-08	4.92e-07	Down
ENSGALG00000013605	LRRC16A	Gallus gallus	leucine rich repeat containing 16A(LRRC16A)	2	-2.0547	-5.20683	1.92e-07	3.71e-06	Down
ENSGALG00000010505	BEND5	Gallus gallus	BEN domain containing 5(BEND5)	8	-2.05555	-5.39546	6.83e-08	1.43e-06	Down
ENSGALG00000015307	ABI3BP	Gallus gallus	ABI family member 3 binding protein(ABI3BP)	1	-2.05579	-4.81072	1.5e-06	2.45e-05	Down
ENSGALG00000003821	RAMP1	Gallus gallus	receptor (G protein-coupled) activity modifying protein 1(RAMP1)	7	-2.06166	-5.572	2.52e-08	5.79e-07	Down
ENSGALG00000036711	S100A11	Gallus gallus	S100 calcium binding protein A11(S100A11)	25	-2.06244	-5.2587	1.45e-07	2.87e-06	Down
ENSGALG00000001483	ENSGALG00000001483	Gallus gallus	Golgi integral membrane protein 4-like(LOC419409)	21	-2.06878	-8.47672	2.32e-17	1.62e-15	Down
ENSGALG00000014686	FBN2	Gallus gallus	fibrillin 2(FBN2)	Z	-2.06886	-4.80835	1.52e-06	2.47e-05	Down
ENSGALG00000004199	TMEM184A	Gallus gallus	transmembrane protein 184A(TMEM184A)	14	-2.07116	-5.38054	7.43e-08	1.54e-06	Down
ENSGALG00000023120	SULT1B1	Gallus gallus	sulfotransferase family, cytosolic, 1B, member 1(SULT1B1)	4	-2.07314	-7.72999	1.08e-14	5.58e-13	Down
ENSGALG00000031529	ERBB2	Gallus gallus	v-erb-b2 avian erythroblastic leukemia viral oncogene homolog 2(ERBB2)	27	-2.07495	-4.9134	8.95e-07	1.53e-05	Down
ENSGALG00000042552	TJP1	Gallus gallus	tight junction protein 1(TJP1)	10	-2.07799	-7.02256	2.18e-12	8.88e-11	Down
ENSGALG00000038652	ENSGALG00000038652			3	-2.08049	-7.37034	1.7e-13	7.91e-12	Down
ENSGALG00000043661	ENSGALG00000043661			5	-2.0864	-4.4425	8.89e-06	0.000119	Down
ENSGALG00000007807	VASN	Gallus gallus	vasorin(VASN)	14	-2.08736	-4.90322	9.43e-07	1.59e-05	Down
ENSGALG00000029175	EFNB2	Gallus gallus	ephrin-B2(EFNB2)	1	-2.08897	-5.11339	3.16e-07	5.83e-06	Down
ENSGALG00000006174	VSTM4	Gallus gallus	V-set and transmembrane domain containing 4(VSTM4)	6	-2.08909	-4.89993	9.59e-07	1.61e-05	Down
ENSGALG00000006502	PCGF5	Gallus gallus	polycomb group ring finger 5(PCGF5)	6	-2.09448	-5.4771	4.32e-08	9.52e-07	Down
ENSGALG00000010836	AHR	Gallus gallus	aryl hydrocarbon receptor(AHR)	2	-2.09521	-3.99058	6.59e-05	0.000682	Down
ENSGALG00000005024	EFCC1	Gallus gallus	EF-hand and coiled-coil domain containing 1(EFCC1)	12	-2.10199	-4.0278	5.63e-05	0.000592	Down
ENSGALG00000016142	MX1	Gallus gallus	myxovirus (influenza virus) resistance 1, interferon-inducible protein p78 (mouse)(MX1)	1	-2.10254	-5.88162	4.06e-09	1.09e-07	Down
ENSGALG00000030853	ENSGALG00000030853			1	-2.10286	-5.40881	6.34e-08	1.34e-06	Down
ENSGALG00000010551	CDC42EP3	Gallus gallus	CDC42 effector protein 3(CDC42EP3)	3	-2.10841	-7.32991	2.3e-13	1.04e-11	Down
ENSGALG00000005422	PDLIM1	Gallus gallus	PDZ and LIM domain 1(PDLIM1)	6	-2.11068	-5.29294	1.2e-07	2.42e-06	Down
ENSGALG00000043535	RIPK2	Gallus gallus	receptor-interacting serine-threonine kinase 2(RIPK2)	2	-2.11365	-12.5342	4.85e-36	1.17e-33	Down
ENSGALG00000016304	LRRC1	Gallus gallus	leucine rich repeat containing 1(LRRC1)	3	-2.11874	-6.56054	5.36e-11	1.89e-09	Down
ENSGALG00000005438	PARVA	Gallus gallus	parvin, alpha(PARVA)	5	-2.12007	-5.89973	3.64e-09	9.82e-08	Down
ENSGALG00000026834	ENSGALG00000026834	Gallus gallus	phosphatidic acid phosphatase type 2C(PPAP2C)	28	-2.12148	-6.17963	6.43e-10	1.92e-08	Down
ENSGALG00000006325	ENSGALG00000006325	Gallus gallus	netrin-4-like(NTN4L)	12	-2.1248	-4.88276	1.05e-06	1.75e-05	Down
ENSGALG00000009784	PTPN14	Gallus gallus	protein tyrosine phosphatase, non-receptor type 14(PTPN14)	3	-2.12586	-4.0782	4.54e-05	0.000491	Down
ENSGALG00000011295	SOCS2	Gallus gallus	suppressor of cytokine signaling 2(SOCS2)	1	-2.12647	-4.51911	6.21e-06	8.64e-05	Down
ENSGALG00000012816	SLC22A23	Gallus gallus	solute carrier family 22 member 23(SLC22A23)	2	-2.12852	-5.34177	9.2e-08	1.87e-06	Down
ENSGALG00000007905	LAMB1	Gallus gallus	laminin, beta 1(LAMB1)	1	-2.13379	-7.85726	3.93e-15	2.16e-13	Down
ENSGALG00000009926	HAAO	Gallus gallus	3-hydroxyanthranilate 3,4-dioxygenase(HAAO)	3	-2.1361	-4.73828	2.16e-06	3.37e-05	Down
ENSGALG00000005331	GJC2	Gallus gallus	gap junction protein, gamma 2, 47kDa(GJC2)	2	-2.14146	-4.61898	3.86e-06	5.68e-05	Down
ENSGALG00000011024	CACHD1	Gallus gallus	cache domain containing 1(CACHD1)	8	-2.14667	-7.25754	3.94e-13	1.75e-11	Down
ENSGALG00000003099	PCTP	Gallus gallus	phosphatidylcholine transfer protein(PCTP)	18	-2.15147	-5.46718	4.57e-08	1e-06	Down
ENSGALG00000016543	NHS	Gallus gallus	NHS actin remodeling regulator(NHS)	1	-2.15336	-5.10136	3.37e-07	6.19e-06	Down
ENSGALG00000015425	LPL	Gallus gallus	lipoprotein lipase(LPL)	Z	-2.158	-5.58235	2.37e-08	5.52e-07	Down
ENSGALG00000040651	IGF1R	Gallus gallus	insulin-like growth factor 1 receptor(IGF1R)	10	-2.1677	-9.23964	2.47e-20	2.4e-18	Down
ENSGALG00000012117	STEAP3	Gallus gallus	STEAP3 metalloreductase(STEAP3)	7	-2.16779	-4.814	1.48e-06	2.41e-05	Down
ENSGALG00000005363	CHDH	Gallus gallus	choline dehydrogenase(CHDH)	12	-2.17201	-7.22513	5.01e-13	2.19e-11	Down
ENSGALG00000008425	ENSGALG00000008425			10	-2.17519	-5.04975	4.42e-07	7.96e-06	Down
ENSGALG00000008663	DDAH1	Gallus gallus	dimethylarginine dimethylaminohydrolase 1(DDAH1)	8	-2.1757	-4.25797	2.06e-05	0.000248	Down
ENSGALG00000009678	KCTD3	Gallus gallus	potassium channel tetramerization domain containing 3(KCTD3)	3	-2.17736	-5.71511	1.1e-08	2.72e-07	Down
ENSGALG00000036240	ENSGALG00000036240			3	-2.17839	-5.38671	7.18e-08	1.49e-06	Down
ENSGALG00000003733	LIFR	Gallus gallus	leukemia inhibitory factor receptor alpha(LIFR)	Z	-2.18039	-4.5229	6.1e-06	8.52e-05	Down
ENSGALG00000013803	GPR126	Gallus gallus	G protein-coupled receptor 126(GPR126)	3	-2.18082	-5.47412	4.4e-08	9.67e-07	Down
ENSGALG00000014930	ENC1	Gallus gallus	ectodermal-neural cortex 1 (with BTB domain)(ENC1)	Z	-2.19049	-3.98176	6.84e-05	0.000703	Down
ENSGALG00000007324	TP63	Gallus gallus	tumor protein p63(TP63)	9	-2.19101	-4.7512	2.02e-06	3.19e-05	Down
ENSGALG00000012429	BMP4	Gallus gallus	bone morphogenetic protein 4(BMP4)	5	-2.19125	-4.10485	4.05e-05	0.000444	Down
ENSGALG00000010005	EPAS1	Gallus gallus	endothelial PAS domain protein 1(EPAS1)	3	-2.19684	-11.711	1.12e-31	2.03e-29	Down
ENSGALG00000014346	TSPAN9	Gallus gallus	tetraspanin 9(TSPAN9)	1	-2.19889	-6.76082	1.37e-11	5.19e-10	Down
ENSGALG00000004593	SULF2	Gallus gallus	sulfatase 2(SULF2)	20	-2.1993	-7.05289	1.75e-12	7.26e-11	Down
ENSGALG00000001091	C1ORF116	Gallus gallus	chromosome 26 open reading frame, human C1orf116(C1ORF116)	26	-2.20245	-7.14812	8.8e-13	3.77e-11	Down
ENSGALG00000016266	PRRG1	Gallus gallus	proline rich Gla (G-carboxyglutamic acid) 1(PRRG1)	1	-2.2089	-8.3091	9.64e-17	6.25e-15	Down
ENSGALG00000039735	ENSGALG00000039735			5	-2.21351	-5.98386	2.18e-09	6.1e-08	Down
ENSGALG00000029301	BMP2	Gallus gallus	bone morphogenetic protein 2(BMP2)	3	-2.22503	-5.74708	9.08e-09	2.3e-07	Down
ENSGALG00000011805	ENSGALG00000011805	Gallus gallus	UDP glucuronosyltransferase 2 family, polypeptide A1, complex locus(UGT2A1)	4	-2.23226	-4.63794	3.52e-06	5.25e-05	Down
ENSGALG00000026811	ENSGALG00000026811	Gallus gallus	SH2 domain containing adaptor protein B(SHB)	Z	-2.24629	-4.55697	5.19e-06	7.37e-05	Down
ENSGALG00000037160	ENSGALG00000037160			Z	-2.25268	-4.98607	6.16e-07	1.08e-05	Down
ENSGALG00000029819	SCG2	Gallus gallus	secretogranin II(SCG2)	9	-2.25326	-4.97333	6.58e-07	1.15e-05	Down
ENSGALG00000033497	FOXP4	Gallus gallus	forkhead box P4(FOXP4)	26	-2.25442	-6.87303	6.29e-12	2.46e-10	Down
ENSGALG00000006413	CEMIP	Gallus gallus	cell migration inducing protein, hyaluronan binding(CEMIP)	10	-2.25928	-6.34483	2.23e-10	7.11e-09	Down
ENSGALG00000002326	ENSGALG00000002326	Gallus gallus	probable phospholipid-transporting ATPase FetA-like(LOC431656)	Z	-2.26764	-8.86144	7.9e-19	6.68e-17	Down
ENSGALG00000009268	FGG	Gallus gallus	fibrinogen gamma chain(FGG)	4	-2.26811	-4.32321	1.54e-05	0.000193	Down
ENSGALG00000010708	ICA1	Gallus gallus	islet cell autoantigen 1, 69kDa(ICA1)	2	-2.27036	-6.0732	1.25e-09	3.61e-08	Down
ENSGALG00000015770	APP	Gallus gallus	amyloid beta (A4) precursor protein(APP)	1	-2.27333	-8.05998	7.63e-16	4.65e-14	Down
ENSGALG00000043511	ARHGAP32	Gallus gallus	Rho GTPase activating protein 32(ARHGAP32)	24	-2.27586	-6.32283	2.57e-10	8.13e-09	Down
ENSGALG00000013606	FGL1	Gallus gallus	fibrinogen-like 1(FGL1)	4	-2.28362	-4.21405	2.51e-05	0.000293	Down
ENSGALG00000030966	MAPK13	Gallus gallus	mitogen-activated protein kinase 13(MAPK13)	26	-2.28373	-5.48952	4.03e-08	8.95e-07	Down
ENSGALG00000027501	ANPEP	Gallus gallus	alanyl (membrane) aminopeptidase(ANPEP)	10	-2.28578	-4.90927	9.14e-07	1.55e-05	Down
ENSGALG00000023920	PHYKPL	Gallus gallus	alanine-glyoxylate aminotransferase 2-like 2(AGXT2L2)	13	-2.2915	-5.68637	1.3e-08	3.18e-07	Down
ENSGALG00000006602	SYT8	Gallus gallus	synaptotagmin VIII(SYT8)	5	-2.29254	-7.40033	1.36e-13	6.36e-12	Down
ENSGALG00000031467	LURAP1	Gallus gallus	leucine rich adaptor protein 1(LURAP1)	8	-2.29449	-7.0365	1.97e-12	8.11e-11	Down
ENSGALG00000026981	NHSL1	Gallus gallus	NHS like 1(NHSL1)	3	-2.29569	-5.02311	5.08e-07	9.03e-06	Down
ENSGALG00000008886	ZNF618	Gallus gallus	zinc finger protein 618(ZNF618)	17	-2.29698	-4.75764	1.96e-06	3.1e-05	Down
ENSGALG00000005305	ACKR2	Gallus gallus	atypical chemokine receptor 2(ACKR2)	2	-2.2996	-6.96434	3.3e-12	1.34e-10	Down
ENSGALG00000034586	ENSGALG00000034586			2	-2.29973	-11.1773	5.27e-29	8.23e-27	Down
ENSGALG00000026677	F10	Gallus gallus	coagulation factor X(F10)	1	-2.30643	-5.90474	3.53e-09	9.54e-08	Down
ENSGALG00000009020	JAG1	Gallus gallus	jagged 1(JAG1)	3	-2.31375	-7.1639	7.84e-13	3.37e-11	Down
ENSGALG00000030065	TENM3	Gallus gallus	teneurin transmembrane protein 3(TENM3)	4	-2.31558	-4.37998	1.19e-05	0.000153	Down
ENSGALG00000012298	SLC39A8	Gallus gallus	solute carrier family 39 (zinc transporter), member 8(SLC39A8)	4	-2.31641	-6.07053	1.27e-09	3.66e-08	Down
ENSGALG00000028928	LCAT	Gallus gallus	lecithin-cholesterol acyltransferase(LCAT)	11	-2.32161	-5.0868	3.64e-07	6.64e-06	Down
ENSGALG00000011078	PTPN13	Gallus gallus	protein tyrosine phosphatase, non-receptor type 13 (APO-1/CD95 (Fas)-associated phosphatase)(PTPN13)	4	-2.32295	-7.34449	2.07e-13	9.4e-12	Down
ENSGALG00000019489	CHST9	Gallus gallus	carbohydrate (N-acetylgalactosamine 4-0) sulfotransferase 9(CHST9)	2	-2.32616	-5.09581	3.47e-07	6.36e-06	Down
ENSGALG00000003802	OTUD7A	Gallus gallus	OTU domain containing 7A(OTUD7A)	10	-2.3326	-4.36284	1.28e-05	0.000165	Down
ENSGALG00000032373	ENSGALG00000032373			6	-2.33754	-6.40034	1.55e-10	5.08e-09	Down
ENSGALG00000028284	PTX3	Gallus gallus	pentraxin 3, long(PTX3)	9	-2.34658	-4.78604	1.7e-06	2.71e-05	Down
ENSGALG00000031424	SDC2	Gallus gallus	syndecan 2(SDC2)	2	-2.35279	-8.8085	1.27e-18	1.02e-16	Down
ENSGALG00000043754	GLUL	Gallus gallus	glutamate-ammonia ligase(GLUL)	8	-2.35367	-6.01391	1.81e-09	5.1e-08	Down
ENSGALG00000016781	MAP4K4	Gallus gallus	mitogen-activated protein kinase kinase kinase kinase 4(MAP4K4)	1	-2.35907	-7.64223	2.13e-14	1.09e-12	Down
ENSGALG00000004528	TSHZ3	Gallus gallus	teashirt zinc finger homeobox 3(TSHZ3)	11	-2.35921	-4.78744	1.69e-06	2.7e-05	Down
ENSGALG00000017205	ENDOD1	Gallus gallus	endonuclease domain containing 1(ENDOD1)	1	-2.36663	-6.62727	3.42e-11	1.23e-09	Down
ENSGALG00000026098	IL8L2	Gallus gallus	interleukin 8-like 2(IL8L2)	4	-2.36873	-4.27703	1.89e-05	0.000232	Down
ENSGALG00000003999	NAV2	Gallus gallus	neuron navigator 2(NAV2)	5	-2.38047	-6.60986	3.85e-11	1.37e-09	Down
ENSGALG00000001314	PTGS1	Gallus gallus	prostaglandin-endoperoxide synthase 1 (prostaglandin G/H synthase and cyclooxygenase)(PTGS1)	17	-2.3818	-5.13228	2.86e-07	5.3e-06	Down
ENSGALG00000009252	ENSGALG00000009252	Gallus gallus	phospholipase D1, phosphatidylcholine-specific(PLD1)	9	-2.38597	-9.64684	5.07e-22	5.37e-20	Down
ENSGALG00000008701	XDH	Gallus gallus	xanthine dehydrogenase(XDH)	3	-2.38885	-13.0671	5.08e-39	1.48e-36	Down
ENSGALG00000008518	ENSGALG00000008518	Gallus gallus	glutamine synthetase-like(LOC417253)	17	-2.39027	-9.18223	4.22e-20	4e-18	Down
ENSGALG00000009803	MGST2	Gallus gallus	microsomal glutathione S-transferase 2(MGST2)	4	-2.39314	-6.76534	1.33e-11	5.04e-10	Down
ENSGALG00000006775	TGM2	Gallus gallus	transglutaminase 2 (C polypeptide, protein-glutamine-gamma-glutamyltransferase)(TGM2)	20	-2.39615	-7.71682	1.19e-14	6.17e-13	Down
ENSGALG00000014908	FST	Gallus gallus	follistatin(FST)	Z	-2.39814	-4.52127	6.15e-06	8.56e-05	Down
ENSGALG00000032506	GEM	Gallus gallus	GTP binding protein overexpressed in skeletal muscle(GEM)	2	-2.40446	-6.39961	1.56e-10	5.09e-09	Down
ENSGALG00000016785	IL1RL1	Gallus gallus	interleukin 1 receptor like 1(IL1RL1)	1	-2.40539	-5.22903	1.7e-07	3.34e-06	Down
ENSGALG00000026005	DIO2	Gallus gallus	deiodinase, iodothyronine, type II(DIO2)	5	-2.40614	-5.6214	1.89e-08	4.5e-07	Down
ENSGALG00000023089	SSBP2	Gallus gallus	single-stranded DNA binding protein 2(SSBP2)	Z	-2.40704	-5.94411	2.78e-09	7.63e-08	Down
ENSGALG00000040266	GLI3	Gallus gallus	GLI family zinc finger 3(GLI3)	2	-2.41355	-4.9	9.58e-07	1.61e-05	Down
ENSGALG00000033256	ENSGALG00000033256			Z	-2.41587	-5.01241	5.38e-07	9.47e-06	Down
ENSGALG00000002003	BMPR1A	Gallus gallus	bone morphogenetic protein receptor, type IA(BMPR1A)	6	-2.41939	-5.81812	5.95e-09	1.56e-07	Down
ENSGALG00000036871	ENSGALG00000036871			8	-2.41986	-5.44644	5.14e-08	1.12e-06	Down
ENSGALG00000001316	CPNE2	Gallus gallus	copine II(CPNE2)	11	-2.43264	-12.7507	3.09e-37	7.58e-35	Down
ENSGALG00000010625	SRD5A2	Gallus gallus	steroid-5-alpha-reductase, alpha polypeptide 2 (3-oxo-5 alpha-steroid delta 4-dehydrogenase alpha 2)(SRD5A2)	3	-2.44382	-4.08313	4.44e-05	0.000483	Down
ENSGALG00000037525	FGFRL1	Gallus gallus	fibroblast growth factor receptor-like 1(FGFRL1)	4	-2.44419	-5.32032	1.04e-07	2.09e-06	Down
ENSGALG00000003548	BAIAP2L1	Gallus gallus	BAI1 associated protein 2 like 1(BAIAP2L1)	14	-2.45573	-8.03594	9.29e-16	5.53e-14	Down
ENSGALG00000039872	PDLIM4	Gallus gallus	PDZ and LIM domain 4(PDLIM4)	13	-2.46355	-5.42602	5.76e-08	1.23e-06	Down
ENSGALG00000043100	SRPX	Gallus gallus	sushi-repeat containing protein, X-linked(SRPX)	1	-2.46584	-6.72669	1.74e-11	6.42e-10	Down
ENSGALG00000016059	ETS2	Gallus gallus	v-ets avian erythroblastosis virus E26 oncogene homolog 2(ETS2)	1	-2.47587	-9.66576	4.21e-22	4.55e-20	Down
ENSGALG00000037711	ENSGALG00000037711			12	-2.47627	-4.90952	9.13e-07	1.55e-05	Down
ENSGALG00000043688	SH3TC2	Gallus gallus	SH3 domain and tetratricopeptide repeats 2(SH3TC2)	13	-2.48021	-8.58393	9.17e-18	6.63e-16	Down
ENSGALG00000015701	ENSGALG00000015701	Gallus gallus	coxsackie virus and adenovirus receptor(CXADR)	1	-2.48172	-6.27034	3.6e-10	1.12e-08	Down
ENSGALG00000011894	CYP2D49	Gallus gallus	cytochrome P450, family 2, subfamily D, polypeptide 49(CYP2D49)	1	-2.49166	-4.697	2.64e-06	4.02e-05	Down
ENSGALG00000027471	MFAP5	Gallus gallus	microfibrillar associated protein 5(MFAP5)	1	-2.49305	-5.16348	2.42e-07	4.6e-06	Down
ENSGALG00000039200	AXIN2	Gallus gallus	axin 2(AXIN2)	18	-2.49336	-5.15896	2.48e-07	4.7e-06	Down
ENSGALG00000009847	STXBP6	Gallus gallus	syntaxin binding protein 6(STXBP6)	5	-2.49528	-7.12724	1.02e-12	4.33e-11	Down
ENSGALG00000000769	RAB7B	Gallus gallus	RAB7B, member RAS oncogene family(RAB7B)	26	-2.50043	-7.45325	9.11e-14	4.36e-12	Down
ENSGALG00000015056	ENSGALG00000015056	Gallus gallus	laminin, alpha 3(LAMA3)	2	-2.50321	-11.8486	2.19e-32	4.21e-30	Down
ENSGALG00000009759	SLC16A7	Gallus gallus	solute carrier family 16, member 7 (monocarboxylic acid transporter 2)(SLC16A7)	1	-2.50744	-5.34914	8.84e-08	1.81e-06	Down
ENSGALG00000007841	DNAH7	Gallus gallus	dynein, axonemal, heavy chain 7(DNAH7)	7	-2.50905	-5.01517	5.3e-07	9.39e-06	Down
ENSGALG00000023552	SPEF2	Gallus gallus	sperm flagellar 2(SPEF2)	Z	-2.51257	-4.08901	4.33e-05	0.000472	Down
ENSGALG00000029270	GATA3	Gallus gallus	GATA binding protein 3(GATA3)	1	-2.51417	-4.14889	3.34e-05	0.000375	Down
ENSGALG00000010940	ACSS3	Gallus gallus	acyl-CoA synthetase short-chain family member 3(ACSS3)	1	-2.51535	-5.5791	2.42e-08	5.6e-07	Down
ENSGALG00000041054	FHDC1	Gallus gallus	FH2 domain containing 1(FHDC1)	4	-2.51922	-6.17973	6.42e-10	1.92e-08	Down
ENSGALG00000007218	MB21D2	Gallus gallus	Mab-21 domain containing 2(MB21D2)	9	-2.52011	-4.2022	2.64e-05	0.000307	Down
ENSGALG00000043513	TEAD3	Gallus gallus	TEA domain family member 3(TEAD3)	26	-2.52732	-6.46732	9.98e-11	3.36e-09	Down
ENSGALG00000005814	ENSGALG00000005814	Gallus gallus	KIAA1161(KIAA1161)	Z	-2.52974	-5.54433	2.95e-08	6.69e-07	Down
ENSGALG00000014855	ENSGALG00000014855	Gallus gallus	growth hormone receptor(GHR)	Z	-2.53913	-6.46778	9.95e-11	3.36e-09	Down
ENSGALG00000005805	PLCD1	Gallus gallus	phospholipase C, delta 1(PLCD1)	2	-2.54385	-8.78589	1.55e-18	1.21e-16	Down
ENSGALG00000008141	COL4A5	Gallus gallus	collagen, type IV, alpha 5(COL4A5)	4	-2.55063	-4.43503	9.21e-06	0.000123	Down
ENSGALG00000011994	SYNPO2	Gallus gallus	synaptopodin 2(SYNPO2)	4	-2.55647	-4.53301	5.81e-06	8.15e-05	Down
ENSGALG00000041717	KLF3	Gallus gallus	Kruppel-like factor 3 (basic)(KLF3)	4	-2.55719	-5.70421	1.17e-08	2.88e-07	Down
ENSGALG00000028158	Fgf7	Gallus gallus	fibroblast growth factor 7(FGF7)	10	-2.55845	-4.96219	6.97e-07	1.21e-05	Down
ENSGALG00000034186	ENSGALG00000034186			2	-2.55897	-4.1686	3.06e-05	0.000348	Down
ENSGALG00000001263	GTF2IRD1	Gallus gallus	GTF2I repeat domain containing 1(GTF2IRD1)	19	-2.56725	-4.73097	2.23e-06	3.47e-05	Down
ENSGALG00000002479	MAT1A	Gallus gallus	methionine adenosyltransferase I, alpha(MAT1A)	6	-2.56729	-5.8888	3.89e-09	1.04e-07	Down
ENSGALG00000015107	PIP5K1B	Gallus gallus	phosphatidylinositol-4-phosphate 5-kinase, type I, beta(PIP5K1B)	Z	-2.57361	-13.0641	5.28e-39	1.5e-36	Down
ENSGALG00000016362	SH3YL1	Gallus gallus	SH3 and SYLF domain containing 1(SH3YL1)	3	-2.57429	-8.79053	1.49e-18	1.17e-16	Down
ENSGALG00000029935	ENSGALG00000029935			2	-2.57696	-3.97278	7.1e-05	0.000726	Down
ENSGALG00000031720	LGI1	Gallus gallus	leucine-rich, glioma inactivated 1(LGI1)	6	-2.5846	-5.59636	2.19e-08	5.11e-07	Down
ENSGALG00000043044	IL1R1	Gallus gallus	interleukin 1 receptor, type I(IL1R1)	1	-2.58807	-8.83813	9.73e-19	8.06e-17	Down
ENSGALG00000006190	FHL1	Gallus gallus	four and a half LIM domains 1(FHL1)	4	-2.58858	-4.3492	1.37e-05	0.000174	Down
ENSGALG00000043756	PEX11G	Gallus gallus	peroxisomal biogenesis factor 11 gamma(PEX11G)	28	-2.60961	-7.22722	4.93e-13	2.16e-11	Down
ENSGALG00000028770	INHBB	Gallus gallus	inhibin, beta B(INHBB)	7	-2.61392	-5.20929	1.9e-07	3.67e-06	Down
ENSGALG00000035599	CD24	Gallus gallus	CD24 molecule(CD24)	3	-2.61499	-3.94717	7.91e-05	0.000796	Down
ENSGALG00000002766	MLKL	Gallus gallus	mixed lineage kinase domain-like(MLKL)	11	-2.62025	-6.2541	4e-10	1.23e-08	Down
ENSGALG00000019261	ARHGAP8	Gallus gallus	Rho GTPase activating protein 8(ARHGAP8)	1	-2.62326	-7.20094	5.98e-13	2.59e-11	Down
ENSGALG00000005256	EPHA4	Gallus gallus	EPH receptor A4(EPHA4)	9	-2.6332	-7.41695	1.2e-13	5.66e-12	Down
ENSGALG00000016602	ENSGALG00000016602	Gallus gallus	Rho GTPase activating protein 6(ARHGAP6)	1	-2.63472	-6.26561	3.71e-10	1.15e-08	Down
ENSGALG00000015377	ENSGALG00000015377	Gallus gallus	pleckstrin homology like domain family B member 2(PHLDB2)	1	-2.63632	-10.4994	8.7e-26	1.11e-23	Down
ENSGALG00000026896	ENSGALG00000026896	Gallus gallus	cyclin-dependent kinase inhibitor 1-like(LOC101751558)	1	-2.63923	-6.13141	8.71e-10	2.56e-08	Down
ENSGALG00000028466	ENSGALG00000028466	Gallus gallus	interleukin 34(IL34)	11	-2.64165	-5.63307	1.77e-08	4.25e-07	Down
ENSGALG00000029940	il-1beta		Interleukin 1 Beta	22	-2.64442	-5.72514	1.03e-08	2.57e-07	Down
ENSGALG00000032313	KDELR3	Gallus gallus	KDEL (Lys-Asp-Glu-Leu) endoplasmic reticulum protein retention receptor 3(KDELR3)	1	-2.64503	-6.78257	1.18e-11	4.53e-10	Down
ENSGALG00000004071	NETO2	Gallus gallus	neuropilin (NRP) and tolloid (TLL)-like 2(NETO2)	11	-2.65083	-7.49733	6.51e-14	3.17e-12	Down
ENSGALG00000026704	GPX8	Gallus gallus	glutathione peroxidase 8 (putative)(GPX8)	Z	-2.65301	-6.55239	5.66e-11	1.98e-09	Down
ENSGALG00000016774	NPAS2	Gallus gallus	neuronal PAS domain protein 2(NPAS2)	1	-2.65472	-5.29265	1.21e-07	2.42e-06	Down
ENSGALG00000015256	PAM	Gallus gallus	peptidylglycine alpha-amidating monooxygenase(PAM)	Z	-2.65528	-13.0211	9.28e-39	2.52e-36	Down
ENSGALG00000038993	ENSGALG00000038993			8	-2.66047	-6.51971	7.04e-11	2.43e-09	Down
ENSGALG00000005266	BEAN1	Gallus gallus	brain expressed, associated with NEDD4, 1(BEAN1)	11	-2.66398	-7.29357	3.02e-13	1.36e-11	Down
ENSGALG00000031440	PTPRU	Gallus gallus	protein tyrosine phosphatase, receptor type, U(PTPRU)	23	-2.66712	-7.34762	2.02e-13	9.24e-12	Down
ENSGALG00000007886	PAMR1	Gallus gallus	peptidase domain containing associated with muscle regeneration 1(PAMR1)	5	-2.66713	-5.56823	2.57e-08	5.9e-07	Down
ENSGALG00000002553	PCDH1	Gallus gallus	protocadherin 1(PCDH1)	13	-2.6677	-7.20585	5.77e-13	2.51e-11	Down
ENSGALG00000004376	KCNJ2	Gallus gallus	potassium inwardly-rectifying channel, subfamily J, member 2(KCNJ2)	18	-2.68256	-6.14148	8.18e-10	2.41e-08	Down
ENSGALG00000030767	ENSGALG00000030767			2	-2.69938	-5.49012	4.02e-08	8.94e-07	Down
ENSGALG00000030115	WISP1	Gallus gallus	WNT1 inducible signaling pathway protein 1(WISP1)	2	-2.70415	-6.48048	9.14e-11	3.11e-09	Down
ENSGALG00000033511	CYP8B1	Gallus gallus	cytochrome P450, family 8, subfamily B, polypeptide 1(CYP8B1)	2	-2.70624	-6.47169	9.69e-11	3.29e-09	Down
ENSGALG00000000866	SELENBP1	Gallus gallus	selenium-binding protein 1-A-like(LOC100857226)	25	-2.70775	-6.4806	9.14e-11	3.11e-09	Down
ENSGALG00000027036	PKIB	Gallus gallus	protein kinase (cAMP-dependent, catalytic) inhibitor beta(PKIB)	3	-2.71473	-7.09129	1.33e-12	5.56e-11	Down
ENSGALG00000007839	NCAM1	Gallus gallus	neural cell adhesion molecule 1(NCAM1)	24	-2.71807	-4.81534	1.47e-06	2.4e-05	Down
ENSGALG00000023824	ENSGALG00000023824	Gallus gallus	lysosomal acid lipase/cholesteryl ester hydrolase-like(LOC428958)	6	-2.72095	-4.23056	2.33e-05	0.000276	Down
ENSGALG00000040269	ENSGALG00000040269			20	-2.72502	-6.92676	4.31e-12	1.7e-10	Down
ENSGALG00000011686	SEMA5B	Gallus gallus	sema domain, seven thrombospondin repeats (type 1 and type 1-like), transmembrane domain (TM) and short cytoplasmic domain, (semaphorin) 5B(SEMA5B)	7	-2.74216	-7.76977	7.86e-15	4.17e-13	Down
ENSGALG00000033171	TGM4	Gallus gallus	transglutaminase 4 (prostate)(TGM4)	2	-2.74571	-4.34061	1.42e-05	0.00018	Down
ENSGALG00000007174	TNFSF15	Gallus gallus	tumor necrosis factor superfamily member 15(TNFSF15)	17	-2.75266	-5.91556	3.31e-09	9.01e-08	Down
ENSGALG00000032363	GPR141	Gallus gallus	G protein-coupled receptor 141(GPR141)	2	-2.75295	-6.35807	2.04e-10	6.55e-09	Down
ENSGALG00000009639	ENSGALG00000009639	Gallus gallus	DEAD (Asp-Glu-Ala-Asp) box polypeptide 60(DDX60)	4	-2.759	-5.60604	2.07e-08	4.86e-07	Down
ENSGALG00000014860	YES1	Gallus gallus	v-yes-1 Yamaguchi sarcoma viral oncogene homolog 1(YES1)	2	-2.76456	-11.6702	1.81e-31	3.23e-29	Down
ENSGALG00000009048	ABLIM1	Gallus gallus	actin binding LIM protein 1(ABLIM1)	6	-2.76835	-6.939	3.95e-12	1.57e-10	Down
ENSGALG00000030905	ENSGALG00000030905			Z	-2.76945	-8.41526	3.92e-17	2.68e-15	Down
ENSGALG00000038752	ENSGALG00000038752			12	-2.77624	-4.15246	3.29e-05	0.00037	Down
ENSGALG00000006655	MAP3K13	Gallus gallus	mitogen-activated protein kinase kinase kinase 13(MAP3K13)	9	-2.77646	-7.3922	1.44e-13	6.74e-12	Down
ENSGALG00000016584	EGFL6	Gallus gallus	EGF-like-domain, multiple 6(EGFL6)	1	-2.78073	-5.79269	6.93e-09	1.79e-07	Down
ENSGALG00000036678	ETV4	Gallus gallus	ets variant 4(ETV4)	27	-2.78281	-5.09424	3.5e-07	6.39e-06	Down
ENSGALG00000013727	SYNJ2	Gallus gallus	synaptojanin 2(SYNJ2)	3	-2.78344	-7.74167	9.81e-15	5.16e-13	Down
ENSGALG00000034806	ENSGALG00000034806			2	-2.78417	-8.01051	1.14e-15	6.68e-14	Down
ENSGALG00000015345	ENSGALG00000015345			3	-2.79471	-7.9409	2.01e-15	1.16e-13	Down
ENSGALG00000008266	COL4A6	Gallus gallus	collagen, type IV, alpha 6(COL4A6)	4	-2.7966	-5.94458	2.77e-09	7.62e-08	Down
ENSGALG00000004420	SDK1	Gallus gallus	sidekick cell adhesion molecule 1(SDK1)	14	-2.79858	-6.43561	1.23e-10	4.09e-09	Down
ENSGALG00000033118	FAM83H	Gallus gallus	family with sequence similarity 83, member H(FAM83H)	2	-2.80008	-10.2049	1.88e-24	2.2e-22	Down
ENSGALG00000013785	GNAL	Gallus gallus	guanine nucleotide binding protein (G protein), alpha activating activity polypeptide, olfactory type(GNAL)	2	-2.80136	-6.19368	5.88e-10	1.77e-08	Down
ENSGALG00000039334	ENSGALG00000039334			5	-2.80211	-5.72578	1.03e-08	2.57e-07	Down
ENSGALG00000003642	PDGF-A	Gallus gallus	platelet derived growth factor subunit A(PDGFA)	14	-2.80278	-6.12295	9.19e-10	2.7e-08	Down
ENSGALG00000008907	PLCB4	Gallus gallus	phospholipase C, beta 4(PLCB4)	3	-2.80653	-6.58691	4.49e-11	1.59e-09	Down
ENSGALG00000011744	ENSGALG00000011744	Gallus gallus	kalirin, RhoGEF kinase(KALRN)	7	-2.81096	-8.80797	1.27e-18	1.02e-16	Down
ENSGALG00000010934	ENSGALG00000010934	Gallus gallus	InaD-like (Drosophila)(INADL)	8	-2.81791	-6.00809	1.88e-09	5.27e-08	Down
ENSGALG00000003876	TIMD4	Gallus gallus	T-cell immunoglobulin and mucin domain containing 4(TIMD4)	13	-2.81891	-7.27928	3.36e-13	1.5e-11	Down
ENSGALG00000009945	CPM	Gallus gallus	carboxypeptidase M(CPM)	1	-2.8388	-6.69927	2.09e-11	7.71e-10	Down
ENSGALG00000010924	cNFI-A	Gallus gallus	nuclear factor I/A(NFIA)	8	-2.84177	-7.86619	3.66e-15	2.02e-13	Down
ENSGALG00000004741	EPHB2	Gallus gallus	EPH receptor B2(EPHB2)	21	-2.84857	-10.5253	6.61e-26	8.61e-24	Down
ENSGALG00000009392	TLR5	Gallus gallus	toll-like receptor 5(TLR5)	3	-2.84865	-8.91922	4.7e-19	4.08e-17	Down
ENSGALG00000006680	EHHADH	Gallus gallus	enoyl-CoA, hydratase/3-hydroxyacyl CoA dehydrogenase(EHHADH)	9	-2.85225	-8.51606	1.65e-17	1.17e-15	Down
ENSGALG00000010448	LTBP1	Gallus gallus	latent-transforming growth factor beta-binding protein 1-like(LOC101751239)	3	-2.85856	-7.23873	4.53e-13	2e-11	Down
ENSGALG00000015721	SVEP1	Gallus gallus	sushi, von Willebrand factor type A, EGF and pentraxin domain containing 1(SVEP1)	Z	-2.8681	-5.435	5.48e-08	1.18e-06	Down
ENSGALG00000027255	NRXN3	Gallus gallus	neurexin 3(NRXN3)	5	-2.86964	-4.512	6.42e-06	8.88e-05	Down
ENSGALG00000005441	NFIB	Gallus gallus	nuclear factor I/B(NFIB)	Z	-2.8704	-7.95782	1.75e-15	1.01e-13	Down
ENSGALG00000010518	NRXN3	Gallus gallus	neurexin 3(NRXN3)	5	-2.87684	-4.39305	1.12e-05	0.000146	Down
ENSGALG00000041121	SLIT2	Gallus gallus	slit homolog 2 (Drosophila)(SLIT2)	4	-2.8772	-6.40497	1.5e-10	4.94e-09	Down
ENSGALG00000007912	ATP9A	Gallus gallus	ATPase, class II, type 9A(ATP9A)	20	-2.87746	-6.18319	6.28e-10	1.88e-08	Down
ENSGALG00000007132	ACOX2	Gallus gallus	acyl-CoA oxidase 2, branched chain(ACOX2)	12	-2.88226	-8.6074	7.47e-18	5.44e-16	Down
ENSGALG00000035504	ER81			2	-2.89167	-7.45715	8.84e-14	4.25e-12	Down
ENSGALG00000006919	POF1B	Gallus gallus	premature ovarian failure, 1B(POF1B)	4	-2.90822	-10.8985	1.17e-27	1.7e-25	Down
ENSGALG00000015729	LPAR1	Gallus gallus	lysophosphatidic acid receptor 1(LPAR1)	Z	-2.92641	-6.1457	7.96e-10	2.36e-08	Down
ENSGALG00000027209	SPIC	Gallus gallus	Spi-C transcription factor(SPIC)	1	-2.93002	-4.8266	1.39e-06	2.28e-05	Down
ENSGALG00000032558	INSC	Gallus gallus	inscuteable homolog (Drosophila)(INSC)	5	-2.93265	-8.6563	4.87e-18	3.65e-16	Down
ENSGALG00000032534	OBSCN	Gallus gallus	obscurin, cytoskeletal calmodulin and titin-interacting RhoGEF(OBSCN)	2	-2.9552	-5.18016	2.22e-07	4.23e-06	Down
ENSGALG00000010055	DAAM2	Gallus gallus	dishevelled associated activator of morphogenesis 2(DAAM2)	3	-2.95692	-6.93902	3.95e-12	1.57e-10	Down
ENSGALG00000008901	PTGFR	Gallus gallus	prostaglandin F receptor(PTGFR)	8	-2.95704	-8.03777	9.15e-16	5.48e-14	Down
ENSGALG00000004760	TMEM116	Gallus gallus	transmembrane protein 116(TMEM116)	15	-2.95899	-9.5644	1.13e-21	1.19e-19	Down
ENSGALG00000017208	AMOTL1	Gallus gallus	angiomotin like 1(AMOTL1)	1	-2.96407	-8.37624	5.46e-17	3.64e-15	Down
ENSGALG00000008997	STEAP4	Gallus gallus	STEAP4 metalloreductase(STEAP4)	2	-2.97592	-5.10671	3.28e-07	6.02e-06	Down
ENSGALG00000021627	IFI27L2	Gallus gallus	interferon, alpha-inducible protein 27-like 2(IFI27L2)	23	-2.97616	-7.81009	5.71e-15	3.09e-13	Down
ENSGALG00000010316	FRAS1	Gallus gallus	Fraser extracellular matrix complex subunit 1(FRAS1)	4	-2.97725	-8.06539	7.3e-16	4.48e-14	Down
ENSGALG00000007645	ENSGALG00000007645	Gallus gallus	prominin 1-like(LOC423849)	6	-2.98662	-9.06771	1.22e-19	1.1e-17	Down
ENSGALG00000027793	SCN9A	Gallus gallus	sodium channel, voltage-gated, type IX, alpha subunit(SCN9A)	7	-3.00668	-9.0111	2.04e-19	1.82e-17	Down
ENSGALG00000014267	RBM47	Gallus gallus	RNA binding motif protein 47(RBM47)	4	-3.02315	-10.1158	4.7e-24	5.45e-22	Down
ENSGALG00000006565	ENSGALG00000006565	Gallus gallus	gamma-glutamyltransferase 1(GGT1)	15	-3.02612	-6.06764	1.3e-09	3.72e-08	Down
ENSGALG00000028759	LYPD6B	Gallus gallus	LY6/PLAUR domain containing 6B(LYPD6B)	7	-3.02847	-5.39829	6.73e-08	1.41e-06	Down
ENSGALG00000030376	DHRS3	Gallus gallus	dehydrogenase/reductase (SDR family) member 3(DHRS3)	21	-3.0319	-9.32056	1.16e-20	1.16e-18	Down
ENSGALG00000011418	CCR6	Gallus gallus	C-C motif chemokine receptor 6(CCR6)	3	-3.03703	-5.01428	5.32e-07	9.41e-06	Down
ENSGALG00000009723	FMN1	Gallus gallus	formin 1(FMN1)	5	-3.04127	-9.25845	2.07e-20	2.03e-18	Down
ENSGALG00000015451	ZNF462	Gallus gallus	zinc finger protein 462(ZNF462)	Z	-3.04288	-6.53981	6.16e-11	2.15e-09	Down
ENSGALG00000027058	EMP2	Gallus gallus	epithelial membrane protein 2(EMP2)	14	-3.05809	-12.8829	5.62e-38	1.49e-35	Down
ENSGALG00000003899	RAB17	Gallus gallus	RAB17, member RAS oncogene family(RAB17)	7	-3.08587	-5.59328	2.23e-08	5.19e-07	Down
ENSGALG00000013994	TAAR1	Gallus gallus	trace amine associated receptor 1(TAAR1)	3	-3.09814	-7.53885	4.74e-14	2.33e-12	Down
ENSGALG00000029842	SLCO5A1	Gallus gallus	solute carrier organic anion transporter family member 5A1(SLCO5A1)	2	-3.11483	-4.79348	1.64e-06	2.63e-05	Down
ENSGALG00000002283	MAPKAPK3	Gallus gallus	mitogen-activated protein kinase-activated protein kinase 3(MAPKAPK3)	12	-3.11954	-5.51411	3.51e-08	7.89e-07	Down
ENSGALG00000001405	IRF6	Gallus gallus	interferon regulatory factor 6(IRF6)	26	-3.13357	-5.4938	3.93e-08	8.79e-07	Down
ENSGALG00000029617	COL17A1	Gallus gallus	collagen, type XVII, alpha 1(COL17A1)	6	-3.13985	-8.54279	1.31e-17	9.42e-16	Down
ENSGALG00000003323	OSGIN1	Gallus gallus	oxidative stress induced growth inhibitor 1(OSGIN1)	11	-3.14195	-10.9864	4.44e-28	6.77e-26	Down
ENSGALG00000038096	NOS2	Gallus gallus	nitric oxide synthase 2, inducible(NOS2)	19	-3.16427	-8.64271	5.49e-18	4.09e-16	Down
ENSGALG00000027184	OLFML1	Gallus gallus	olfactomedin like 1(OLFML1)	5	-3.1649	-12.8477	8.86e-38	2.31e-35	Down
ENSGALG00000005643	LYVE1	Gallus gallus	lymphatic vessel endothelial hyaluronan receptor 1(LYVE1)	5	-3.1653	-7.54308	4.59e-14	2.28e-12	Down
ENSGALG00000026736	OGN	Gallus gallus	osteoglycin(OGN)	12	-3.16668	-4.8491	1.24e-06	2.05e-05	Down
ENSGALG00000038000	CX3CR1	Gallus gallus	chemokine (C-X3-C motif) receptor 1(CX3CR1)	2	-3.17066	-6.93851	3.96e-12	1.57e-10	Down
ENSGALG00000003803	DAB2	Gallus gallus	Dab, mitogen-responsive phosphoprotein, homolog 2 (Drosophila)(DAB2)	Z	-3.18294	-10.215	1.7e-24	2e-22	Down
ENSGALG00000030879	AR	Gallus gallus	androgen receptor(AR)	4	-3.19295	-7.55839	4.08e-14	2.03e-12	Down
ENSGALG00000041052	ENSGALG00000041052			Z	-3.1938	-11.2426	2.52e-29	3.99e-27	Down
ENSGALG00000041978	K123	Gallus gallus	K123 protein(K123)	1	-3.1942	-8.2068	2.27e-16	1.43e-14	Down
ENSGALG00000013006	ROPN1L	Gallus gallus	rhophilin associated tail protein 1 like(ROPN1L)	2	-3.20075	-7.88056	3.26e-15	1.81e-13	Down
ENSGALG00000037316	OCLN	Gallus gallus	occludin(OCLN)	28	-3.20791	-5.6317	1.78e-08	4.28e-07	Down
ENSGALG00000002888	CASZ1	Gallus gallus	castor zinc finger 1(CASZ1)	21	-3.21489	-7.91633	2.45e-15	1.38e-13	Down
ENSGALG00000003742	CPAMD8	Gallus gallus	C3 and PZP like, alpha-2-macroglobulin domain containing 8(CPAMD8)	28	-3.21813	-7.35353	1.93e-13	8.88e-12	Down
ENSGALG00000006346	CXCL14	Gallus gallus	C-X-C motif chemokine ligand 14(CXCL14)	13	-3.22949	-5.15101	2.59e-07	4.87e-06	Down
ENSGALG00000041921	CWH43	Gallus gallus	cell wall biogenesis 43 C-terminal homolog(CWH43)	4	-3.23091	-4.79394	1.64e-06	2.63e-05	Down
ENSGALG00000003886	SGCD	Gallus gallus	sarcoglycan, delta (35kDa dystrophin-associated glycoprotein)(SGCD)	13	-3.25225	-6.28852	3.21e-10	1.01e-08	Down
ENSGALG00000006252	LMO4	Gallus gallus	LIM domain only 4(LMO4)	8	-3.25415	-8.05944	7.66e-16	4.65e-14	Down
ENSGALG00000009017	STEAP2	Gallus gallus	STEAP2 metalloreductase(STEAP2)	2	-3.25506	-6.60941	3.86e-11	1.37e-09	Down
ENSGALG00000013468	TLR3	Gallus gallus	toll-like receptor 3(TLR3)	4	-3.26384	-9.3335	1.02e-20	1.03e-18	Down
ENSGALG00000015683	GNG10	Gallus gallus	guanine nucleotide binding protein (G protein), gamma 10(GNG10)	Z	-3.26564	-10.8935	1.24e-27	1.78e-25	Down
ENSGALG00000008953	AASS	Gallus gallus	aminoadipate-semialdehyde synthase(AASS)	1	-3.27061	-11.4013	4.12e-30	6.61e-28	Down
ENSGALG00000004294	CGNL1	Gallus gallus	cingulin-like 1(CGNL1)	10	-3.27269	-9.74572	1.92e-22	2.11e-20	Down
ENSGALG00000012171	GPR39	Gallus gallus	G protein-coupled receptor 39(GPR39)	7	-3.27413	-5.97646	2.28e-09	6.37e-08	Down
ENSGALG00000026663	CX3CL1	Gallus gallus	chemokine (C-X3-C motif) ligand 1(CX3CL1)	11	-3.28738	-7.11819	1.09e-12	4.61e-11	Down
ENSGALG00000040929	C15ORF62	Homo sapiens	chromosome 15 open reading frame 62(C15orf62)	5	-3.29643	-5.48594	4.11e-08	9.09e-07	Down
ENSGALG00000040444	SEMA3C	Gallus gallus	sema domain, immunoglobulin domain (Ig), short basic domain, secreted, (semaphorin) 3C(SEMA3C)	1	-3.30851	-8.40986	4.1e-17	2.79e-15	Down
ENSGALG00000031105	SLC4A4	Gallus gallus	solute carrier family 4 (sodium bicarbonate cotransporter), member 4(SLC4A4)	4	-3.31745	-8.83567	9.95e-19	8.19e-17	Down
ENSGALG00000020561	ENSGALG00000020561	Gallus gallus	FRAS1 related extracellular matrix 3(FREM3)	Z	-3.3185	-7.46863	8.1e-14	3.91e-12	Down
ENSGALG00000035743	ATP2C2	Gallus gallus	ATPase, Ca++ transporting, type 2C, member 2(ATP2C2)	11	-3.3219	-8.37763	5.4e-17	3.61e-15	Down
ENSGALG00000008393	CREB3L1	Gallus gallus	cAMP responsive element binding protein 3-like 1(CREB3L1)	5	-3.3257	-8.88826	6.21e-19	5.28e-17	Down
ENSGALG00000004257	TSPAN15	Gallus gallus	tetraspanin 15(TSPAN15)	6	-3.32938	-9.28257	1.65e-20	1.63e-18	Down
ENSGALG00000017246	ME3	Gallus gallus	malic enzyme 3, NADP(+)-dependent, mitochondrial(ME3)	1	-3.33029	-8.35603	6.49e-17	4.29e-15	Down
ENSGALG00000009805	PPM1H	Gallus gallus	protein phosphatase, Mg2+/Mn2+ dependent, 1H(PPM1H)	1	-3.332	-8.0225	1.04e-15	6.08e-14	Down
ENSGALG00000012395	PLEKHG1	Gallus gallus	pleckstrin homology domain containing, family G (with RhoGef domain) member 1(PLEKHG1)	3	-3.33503	-12.4433	1.52e-35	3.52e-33	Down
ENSGALG00000000919	PIGR	Gallus gallus	polymeric immunoglobulin receptor(PIGR)	26	-3.34496	-4.82957	1.37e-06	2.25e-05	Down
ENSGALG00000007412	MPZL2	Gallus gallus	myelin protein zero like 2(MPZL2)	24	-3.35581	-7.59772	3.01e-14	1.51e-12	Down
ENSGALG00000014178	SCUBE1	Gallus gallus	signal peptide, CUB domain, EGF-like 1(SCUBE1)	1	-3.37321	-6.27916	3.4e-10	1.07e-08	Down
ENSGALG00000010866	AREG	Gallus gallus	amphiregulin(AREG)	4	-3.3955	-5.48349	4.17e-08	9.2e-07	Down
ENSGALG00000042317	P2RY2	Gallus gallus	purinergic receptor P2Y, G-protein coupled, 2(P2RY2)	1	-3.39595	-5.84477	5.07e-09	1.34e-07	Down
ENSGALG00000000920	CGN	Gallus gallus	cingulin(CGN)	25	-3.40074	-7.77138	7.76e-15	4.13e-13	Down
ENSGALG00000009002	ENSGALG00000009002	Gallus gallus	cadherin-like and PC-esterase domain containing 1(CPED1)	1	-3.40167	-7.41143	1.25e-13	5.88e-12	Down
ENSGALG00000007098	KIF21A	Gallus gallus	kinesin family member 21A(KIF21A)	1	-3.4127	-7.77986	7.26e-15	3.88e-13	Down
ENSGALG00000000584	ENSGALG00000000584			26	-3.41658	-6.78613	1.15e-11	4.43e-10	Down
ENSGALG00000013993	VNN1	Gallus gallus	vanin 1(VNN1)	3	-3.42359	-9.65064	4.88e-22	5.22e-20	Down
ENSGALG00000005349	ENSGALG00000005349	Gallus gallus	mesothelin(MSLN)	14	-3.42805	-7.73043	1.07e-14	5.58e-13	Down
ENSGALG00000011009	SCN2A	Gallus gallus	sodium channel, voltage-gated, type II, alpha subunit(SCN2A)	7	-3.4386	-4.9876	6.11e-07	1.07e-05	Down
ENSGALG00000035845	JPH1	Gallus gallus	junctophilin 1(JPH1)	2	-3.44613	-8.7518	2.1e-18	1.62e-16	Down
ENSGALG00000017005	CAB39L	Gallus gallus	calcium binding protein 39-like(CAB39L)	1	-3.48423	-10.3936	2.65e-25	3.35e-23	Down
ENSGALG00000016511	ADGRG2	Homo sapiens	adhesion G protein-coupled receptor G2(ADGRG2)	1	-3.4864	-5.84975	4.92e-09	1.3e-07	Down
ENSGALG00000013272	PRMT8	Gallus gallus	protein arginine methyltransferase 8(PRMT8)	1	-3.48688	-10.2972	7.26e-25	8.81e-23	Down
ENSGALG00000003129	ENSGALG00000003129	Gallus gallus	RAB11 family interacting protein 1 (class I)(RAB11FIP1)	22	-3.49374	-7.78495	6.97e-15	3.74e-13	Down
ENSGALG00000000184	SLC27A6	Gallus gallus	solute carrier family 27 (fatty acid transporter), member 6(SLC27A6)	Z	-3.4986	-7.9314	2.17e-15	1.23e-13	Down
ENSGALG00000009738	ENSGALG00000009738			6	-3.49886	-9.98826	1.72e-23	1.93e-21	Down
ENSGALG00000000761	TSKU	Gallus gallus	tsukushi, small leucine rich proteoglycan(TSKU)	1	-3.50768	-8.24498	1.65e-16	1.06e-14	Down
ENSGALG00000005171	AP1S3	Gallus gallus	adaptor-related protein complex 1, sigma 3 subunit(AP1S3)	9	-3.50875	-11.4029	4.05e-30	6.57e-28	Down
ENSGALG00000036043	TBX3	Gallus gallus	T-box 3(TBX3)	15	-3.52698	-7.13433	9.73e-13	4.12e-11	Down
ENSGALG00000011227	CDS1	Gallus gallus	CDP-diacylglycerol synthase (phosphatidate cytidylyltransferase) 1(CDS1)	4	-3.53805	-7.9156	2.46e-15	1.39e-13	Down
ENSGALG00000036883	MET	Gallus gallus	proto-oncogene, receptor tyrosine kinase(MET)	1	-3.54146	-10.6313	2.13e-26	2.84e-24	Down
ENSGALG00000015211	DTNA	Gallus gallus	dystrobrevin, alpha(DTNA)	2	-3.54419	-6.48478	8.89e-11	3.04e-09	Down
ENSGALG00000011298	RARB	Gallus gallus	retinoic acid receptor, beta(RARB)	2	-3.5475	-8.11145	5e-16	3.1e-14	Down
ENSGALG00000000521	SPIRE2	Gallus gallus	spire-type actin nucleation factor 2(SPIRE2)	11	-3.56063	-8.97047	2.95e-19	2.58e-17	Down
ENSGALG00000000695	MFSD4A	Gallus gallus	major facilitator superfamily domain containing 4A(MFSD4A)	26	-3.56471	-16.8318	1.43e-63	8.5e-61	Down
ENSGALG00000015109	TJP2	Gallus gallus	tight junction protein 2(TJP2)	Z	-3.58072	-10.9235	8.9e-28	1.31e-25	Down
ENSGALG00000035761	ENSGALG00000035761			2	-3.58535	-7.90243	2.74e-15	1.53e-13	Down
ENSGALG00000010960	GALNT3	Gallus gallus	UDP-N-acetyl-alpha-D-galactosamine:polypeptide N-acetylgalactosaminyltransferase 3 (GalNAc-T3)(GALNT3)	7	-3.60942	-10.3459	4.37e-25	5.41e-23	Down
ENSGALG00000040478	CAPN5	Gallus gallus	calpain 5(CAPN5)	1	-3.6108	-8.39504	4.66e-17	3.15e-15	Down
ENSGALG00000006076	RASGEF1C	Gallus gallus	RasGEF domain family, member 1C(RASGEF1C)	13	-3.6204	-8.97317	2.88e-19	2.54e-17	Down
ENSGALG00000037851	KK34	Gallus gallus	interleukin-like(KK34)	13	-3.63411	-5.85378	4.81e-09	1.27e-07	Down
ENSGALG00000041826	S100A6	Gallus gallus	S100 calcium binding protein A6(S100A6)	25	-3.63892	-10.8738	1.54e-27	2.18e-25	Down
ENSGALG00000011176	SCRN1	Gallus gallus	secernin 1(SCRN1)	2	-3.6597	-14.6349	1.68e-48	6.57e-46	Down
ENSGALG00000034346	RDH10	Gallus gallus	retinol dehydrogenase 10 (all-trans)(RDH10)	2	-3.66074	-12.1683	4.58e-34	9.89e-32	Down
ENSGALG00000011811	SYNE2	Gallus gallus	spectrin repeat containing, nuclear envelope 2(SYNE2)	5	-3.68471	-16.5117	3.02e-61	1.51e-58	Down
ENSGALG00000032955	TUFT1	Gallus gallus	tuftelin 1(TUFT1)	25	-3.68836	-12.0553	1.82e-33	3.79e-31	Down
ENSGALG00000034932	BACE2	Gallus gallus	beta-site APP-cleaving enzyme 2(BACE2)	1	-3.6924	-13.4829	1.97e-41	5.87e-39	Down
ENSGALG00000013091	ENSGALG00000013091	Gallus gallus	epidermal growth factor receptor pathway substrate 8(EPS8)	1	-3.69292	-12.1959	3.27e-34	7.17e-32	Down
ENSGALG00000039118	Meis2a.1			5	-3.71849	-11.8876	1.37e-32	2.68e-30	Down
ENSGALG00000017405	NPR3	Gallus gallus	natriuretic peptide receptor 3(NPR3)	Z	-3.72428	-6.42567	1.31e-10	4.34e-09	Down
ENSGALG00000030802	SHROOM2	Gallus gallus	shroom family member 2(SHROOM2)	1	-3.73334	-7.66238	1.83e-14	9.36e-13	Down
ENSGALG00000026768	SLCO4C1	Gallus gallus	solute carrier organic anion transporter family, member 4C1(SLCO4C1)	Z	-3.76926	-8.22294	1.99e-16	1.26e-14	Down
ENSGALG00000039238	SALL1	Gallus gallus	sal-like 1 (Drosophila)(SALL1)	11	-3.77961	-6.98795	2.79e-12	1.13e-10	Down
ENSGALG00000034303	C1ORF115	Homo sapiens	chromosome 1 open reading frame 115(C1orf115)	3	-3.78647	-10.9292	8.36e-28	1.26e-25	Down
ENSGALG00000027240	TSPAN13	Gallus gallus	tetraspanin 13(TSPAN13)	2	-3.79678	-25.511	1.49e-143	6.21e-140	Down
ENSGALG00000026733	ENSGALG00000026733	Gallus gallus	free fatty acid receptor 4(FFAR4)	6	-3.81641	-10.6036	2.87e-26	3.77e-24	Down
ENSGALG00000035927	ST8SIA5	Gallus gallus	ST8 alpha-N-acetyl-neuraminide alpha-2,8-sialyltransferase 5(ST8SIA5)	Z	-3.8206	-10.0999	5.53e-24	6.29e-22	Down
ENSGALG00000003193	CRABP1	Gallus gallus	cellular retinoic acid binding protein 1(CRABP1)	10	-3.87357	-7.0762	1.48e-12	6.18e-11	Down
ENSGALG00000022586	HPX	Gallus gallus	hemopexin(HPX)	1	-3.87671	-7.80015	6.18e-15	3.33e-13	Down
ENSGALG00000031122	NTNG1	Gallus gallus	netrin G1(NTNG1)	8	-3.88599	-5.78488	7.26e-09	1.87e-07	Down
ENSGALG00000034077	KCNK5	Gallus gallus	potassium two pore domain channel subfamily K member 5(KCNK5)	3	-3.88863	-7.98725	1.38e-15	8.03e-14	Down
ENSGALG00000016281	DMD	Gallus gallus	dystrophin(DMD)	1	-3.90419	-8.91778	4.76e-19	4.09e-17	Down
ENSGALG00000013627	SLC7A2	Gallus gallus	solute carrier family 7 (cationic amino acid transporter, y+ system), member 2(SLC7A2)	4	-3.91582	-6.23887	4.41e-10	1.35e-08	Down
ENSGALG00000001343	LAMB3	Gallus gallus	laminin subunit beta 3(LAMB3)	26	-3.92332	-8.5289	1.48e-17	1.05e-15	Down
ENSGALG00000040021	HOXA11	Gallus gallus	homeobox A11(HOXA11)	2	-3.94143	-8.25661	1.5e-16	9.66e-15	Down
ENSGALG00000029020	PLPP4	Gallus gallus	phosphatidic acid phosphatase type 2 domain containing 1A(PPAPDC1A)	6	-3.96539	-8.03287	9.52e-16	5.65e-14	Down
ENSGALG00000016324	GSTA4	Gallus gallus	glutathione S-transferase alpha 4(GSTA4)	3	-3.97722	-9.13221	6.71e-20	6.17e-18	Down
ENSGALG00000008554	IL17REL	Gallus gallus	interleukin 17 receptor E-like(IL17REL)	1	-3.98142	-6.94109	3.89e-12	1.56e-10	Down
ENSGALG00000021271	MPZL3	Gallus gallus	myelin protein zero like 3(MPZL3)	24	-3.9958	-13.5517	7.74e-42	2.42e-39	Down
ENSGALG00000027891	NREP	Gallus gallus	neuronal regeneration related protein(NREP)	Z	-3.99604	-8.73141	2.52e-18	1.92e-16	Down
ENSGALG00000005294	PPFIBP2	Gallus gallus	PTPRF interacting protein, binding protein 2 (liprin beta 2)(PPFIBP2)	5	-4.00267	-11.9623	5.6e-33	1.13e-30	Down
ENSGALG00000043025	EPS8L2	Gallus gallus	EPS8-like 2(EPS8L2)	5	-4.01695	-13.8023	2.47e-43	8.58e-41	Down
ENSGALG00000043393	CADM2	Gallus gallus	cell adhesion molecule 2(CADM2)	1	-4.02	-5.9688	2.39e-09	6.63e-08	Down
ENSGALG00000029921	CSRP2	Gallus gallus	cysteine and glycine-rich protein 2(CSRP2)	1	-4.02156	-12.1643	4.82e-34	1.02e-31	Down
ENSGALG00000011668	IL8L1	Gallus gallus	interleukin 8-like 1(IL8L1)	4	-4.02312	-8.62573	6.37e-18	4.71e-16	Down
ENSGALG00000020151	NMU	Gallus gallus	neuromedin U(NMU)	4	-4.07443	-6.48983	8.59e-11	2.95e-09	Down
ENSGALG00000015142	DSG2	Gallus gallus	desmoglein 2(DSG2)	2	-4.13185	-7.34546	2.05e-13	9.36e-12	Down
ENSGALG00000027716	ENSGALG00000027716			5	-4.14286	-8.18828	2.65e-16	1.66e-14	Down
ENSGALG00000013085	PTPRO	Gallus gallus	protein tyrosine phosphatase, receptor type O(PTPRO)	1	-4.16935	-8.85546	8.33e-19	7e-17	Down
ENSGALG00000002207	ATP6V1G3	Gallus gallus	ATPase, H+ transporting, lysosomal 13kDa, V1 subunit G3(ATP6V1G3)	8	-4.17071	-10.6363	2.02e-26	2.72e-24	Down
ENSGALG00000002645	PIWIL1	Gallus gallus	piwi-like 1 (Drosophila)(PIWIL1)	15	-4.17232	-7.53915	4.73e-14	2.33e-12	Down
ENSGALG00000011068	COBLL1	Gallus gallus	cordon-bleu WH2 repeat protein like 1(COBLL1)	7	-4.24514	-24.7845	1.32e-135	4.12e-132	Down
ENSGALG00000016251	ENSGALG00000016251			1	-4.25218	-7.75394	8.91e-15	4.7e-13	Down
ENSGALG00000027986	NIPAL1	Gallus gallus	NIPA-like domain containing 1(NIPAL1)	4	-4.2593	-9.18155	4.25e-20	4e-18	Down
ENSGALG00000015164	ENSGALG00000015164			Z	-4.26403	-7.5156	5.67e-14	2.77e-12	Down
ENSGALG00000002201	PPL	Gallus gallus	periplakin(PPL)	14	-4.26512	-8.48804	2.1e-17	1.48e-15	Down
ENSGALG00000041626	MEIS1	Gallus gallus	Meis homeobox 1(MEIS1)	3	-4.27365	-10.8271	2.56e-27	3.6e-25	Down
ENSGALG00000016920	LMO7	Gallus gallus	LIM domain 7(LMO7)	1	-4.2875	-16.9949	8.97e-65	5.61e-62	Down
ENSGALG00000043555	NPNT	Gallus gallus	nephronectin(NPNT)	4	-4.29266	-10.6956	1.07e-26	1.47e-24	Down
ENSGALG00000028983	HOXA9	Gallus gallus	homeobox A9(HOXA9)	2	-4.31838	-11.5579	6.73e-31	1.14e-28	Down
ENSGALG00000019716	KRT20	Gallus gallus	keratin 20(KRT20)	27	-4.33216	-10.2582	1.09e-24	1.31e-22	Down
ENSGALG00000040832	CFD	Gallus gallus	complement factor D (adipsin)(CFD)	28	-4.33332	-11.8149	3.27e-32	6.19e-30	Down
ENSGALG00000017184	MMP7	Gallus gallus	matrix metallopeptidase 7 (matrilysin, uterine)(MMP7)	1	-4.3658	-6.39733	1.58e-10	5.15e-09	Down
ENSGALG00000027207	PERP2	Gallus gallus	PERP2, TP53 apoptosis effector(PERP2)	3	-4.36583	-12.2872	1.06e-34	2.41e-32	Down
ENSGALG00000002389	ITGB4	Gallus gallus	integrin subunit beta 4(ITGB4)	18	-4.43979	-15.3922	1.85e-53	8.25e-51	Down
ENSGALG00000009495	FGFR2	Gallus gallus	fibroblast growth factor receptor 2(FGFR2)	6	-4.57984	-9.29552	1.46e-20	1.45e-18	Down
ENSGALG00000037587	ENPP3	Gallus gallus	ectonucleotide pyrophosphatase/phosphodiesterase 3(ENPP3)	3	-4.6408	-12.4769	9.98e-36	2.36e-33	Down
ENSGALG00000038089	EGFR	Gallus gallus	epidermal growth factor receptor(EGFR)	2	-4.64113	-20.523	1.34e-93	1.68e-90	Down
ENSGALG00000008902	GIPC2	Gallus gallus	GIPC PDZ domain containing family, member 2(GIPC2)	8	-4.69135	-14.5833	3.59e-48	1.36e-45	Down
ENSGALG00000030886	PTGDS	Gallus gallus	prostaglandin D2 synthase 21kDa (brain)(PTGDS)	17	-4.6996	-10.7784	4.36e-27	6.05e-25	Down
ENSGALG00000000894	APCDD1	Gallus gallus	adenomatosis polyposis coli down-regulated 1(APCDD1)	2	-4.71802	-16.0711	4.07e-58	1.96e-55	Down
ENSGALG00000006911	TMC5	Gallus gallus	transmembrane channel-like 5(TMC5)	14	-4.72246	-13.545	8.48e-42	2.59e-39	Down
ENSGALG00000038950	ENSGALG00000038950			5	-4.73682	-7.84047	4.49e-15	2.46e-13	Down
ENSGALG00000014971	SLC2A9	Gallus gallus	solute carrier family 2 (facilitated glucose transporter), member 9(SLC2A9)	4	-4.745	-9.14067	6.21e-20	5.75e-18	Down
ENSGALG00000008298	LRRC17	Gallus gallus	leucine rich repeat containing 17(LRRC17)	1	-4.80167	-12.2015	3.05e-34	6.82e-32	Down
ENSGALG00000000608	CDH1	Gallus gallus	cadherin 1, type 1, E-cadherin (epithelial)(CDH1)	11	-4.82427	-10.1146	4.76e-24	5.46e-22	Down
ENSGALG00000012018	UGT8	Gallus gallus	UDP glycosyltransferase 8(UGT8)	4	-4.83968	-16.548	1.66e-61	8.63e-59	Down
ENSGALG00000011696	JAG2	Gallus gallus	jagged 2(JAG2)	5	-4.86488	-18.2392	2.52e-74	1.97e-71	Down
ENSGALG00000028659	BLEC1	Gallus gallus	C-type lectin-like receptor 1(BLEC1)	16	-5.01061	-9.16593	4.91e-20	4.59e-18	Down
ENSGALG00000003446	PRLR	Gallus gallus	prolactin receptor(PRLR)	Z	-5.09006	-11.4957	1.39e-30	2.28e-28	Down
ENSGALG00000011549	ANKS1B	Gallus gallus	ankyrin repeat and sterile alpha motif domain containing 1B(ANKS1B)	1	-5.11745	-11.923	8.99e-33	1.78e-30	Down
ENSGALG00000015833	ENSGALG00000015833	Gallus gallus	5'-nucleotidase ecto(NT5E)	3	-5.12949	-8.7356	2.42e-18	1.86e-16	Down
ENSGALG00000000616	ELF3	Gallus gallus	E74 like ETS transcription factor 3(ELF3)	26	-5.16545	-7.61142	2.71e-14	1.36e-12	Down
ENSGALG00000014640	ENSGALG00000014640	Gallus gallus	golgi phosphoprotein 3-like(GOLPH3L)	25	-5.19206	-15.0036	6.96e-51	2.81e-48	Down
ENSGALG00000035094	CDH17	Gallus gallus	cadherin 17, LI cadherin (liver-intestine)(CDH17)	2	-5.19887	-7.82713	4.99e-15	2.73e-13	Down
ENSGALG00000006394	ENSGALG00000006394			14	-5.20306	-8.34731	6.98e-17	4.6e-15	Down
ENSGALG00000030719	ENSGALG00000030719			5	-5.33341	-22.7034	4.14e-114	8.64e-111	Down
ENSGALG00000028685	SEMA5A	Gallus gallus	sema domain, seven thrombospondin repeats (type 1 and type 1-like), transmembrane domain (TM) and short cytoplasmic domain, (semaphorin) 5A(SEMA5A)	2	-5.33837	-19.1643	7.36e-82	6.57e-79	Down
ENSGALG00000006453	TF	Gallus gallus	transferrin (ovotransferrin)(TF)	9	-5.39118	-19.368	1.44e-83	1.5e-80	Down
ENSGALG00000003135	ANK3	Gallus gallus	ankyrin 3, node of Ranvier (ankyrin G)(ANK3)	6	-5.48394	-19.7921	3.48e-87	3.96e-84	Down
ENSGALG00000015348	ALCAM	Gallus gallus	activated leukocyte cell adhesion molecule(ALCAM)	1	-5.50911	-16.6502	3.02e-62	1.64e-59	Down
ENSGALG00000003374	ESRP2	Gallus gallus	epithelial splicing regulatory protein 2(ESRP2)	11	-5.57561	-11.5172	1.08e-30	1.8e-28	Down
ENSGALG00000011182	DLL1	Gallus gallus	delta-like 1 (Drosophila)(DLL1)	3	-5.63859	-12.8396	9.84e-38	2.51e-35	Down
ENSGALG00000034868	otokeratin			33	-5.75319	-18.8054	6.82e-79	5.69e-76	Down
ENSGALG00000008599	ENSGALG00000008599	Gallus gallus	carbohydrate sulfotransferase 9-like(LOC101747844)	5	-5.87354	-11.6265	3.02e-31	5.33e-29	Down
ENSGALG00000037511	CNR1	Gallus gallus	cannabinoid receptor 1 (brain)(CNR1)	3	-5.90552	-11.593	4.47e-31	7.77e-29	Down
ENSGALG00000034860	BCHE	Gallus gallus	butyrylcholinesterase(BCHE)	9	-6.04675	-11.0939	1.34e-28	2.07e-26	Down
ENSGALG00000033198	MYO5C	Gallus gallus	myosin VC(MYO5C)	10	-6.05842	-20.7141	2.58e-95	3.59e-92	Down
ENSGALG00000032986	CFTR	Gallus gallus	cystic fibrosis transmembrane conductance regulator (ATP-binding cassette sub-family C, member 7)(CFTR)	1	-6.1204	-14.5794	3.8e-48	1.4e-45	Down
ENSGALG00000008072	CHRDL1	Gallus gallus	chordin-like 1(CHRDL1)	4	-6.25913	-17.1082	1.29e-65	8.97e-63	Down
ENSGALG00000006728	SLC5A1	Gallus gallus	solute carrier family 5 (sodium/glucose cotransporter), member 1(SLC5A1)	15	-6.63532	-13.7294	6.77e-43	2.29e-40	Down
ENSGALG00000013900	MAP7	Gallus gallus	microtubule associated protein 7(MAP7)	3	-6.87012	-17.0234	5.51e-65	3.63e-62	Down
ENSGALG00000008552	MAL	Gallus gallus	mal, T-cell differentiation protein(MAL)	3	-7.20346	-15.293	8.52e-53	3.55e-50	Down
ENSGALG00000009963	LYZ	Gallus gallus	lysozyme (renal amyloidosis)(LYZ)	1	-7.58811	-16.6591	2.6e-62	1.48e-59	Down
ENSGALG00000009594	RARRES1	Gallus gallus	retinoic acid receptor responder 1(RARRES1)	9	-7.72112	-30.4191	3.07e-203	1.92e-199	Down
ENSGALG00000011664	RASSF6	Gallus gallus	Ras association domain family member 6(RASSF6)	4	-7.92439	-15.3308	4.76e-53	2.05e-50	Down
ENSGALG00000004320	FAT2	Gallus gallus	FAT atypical cadherin 2(FAT2)	13	-8.03639	-16.0489	5.82e-58	2.7e-55	Down
ENSGALG00000014759	STYK1	Gallus gallus	serine/threonine/tyrosine kinase 1(STYK1)	1	-8.07934	-21.0991	8.1e-99	1.27e-95	Down
ENSGALG00000014913	ROS1	Gallus gallus	ROS proto-oncogene 1 , receptor tyrosine kinase(ROS1)	3	-8.43639	-17.5699	4.19e-69	3.08e-66	Down
ENSGALG00000030834	ATP8B1	Gallus gallus	ATPase, class I, type 8B, member 1(ATP8B1)	Z	-8.69051	-19.2774	8.31e-83	8e-80	Down
ENSGALG00000011930	OVST	Gallus gallus	ovostatin-like(OVSTL)	1	-8.8873	-22.1764	5.81e-109	1.04e-105	Down
ENSGALG00000010152	TSPAN8	Gallus gallus	tetraspanin 8(TSPAN8)	1	-9.14815	-22.8265	2.5e-115	6.25e-112	Down

## Sheet: Suuplementary Table 2
Supplementary Table 2. Enrichment of GO terms and Pathways by differentially expressed genes between LL-like tumors and and the normal bursa controls
Source	Term_name	Term_id	Adjusted_p_value	Negative_log10_of_adjusted_p_value	Term_size	Query_size	Intersection_size	Effective_domain_size	Directional Expression	Intersections
GO:MF	molecular_function	GO:0003674	1.76282e-13	12.7538	12826	180	147	24356	Up-regulated	DSCAM,MYOM1,PLPPR5,FABP4,ADRA1B,BCO2,ENSGALG00000012080,TBX6,SLC13A5,GLRB,SPP1,HTR2B,SYT1,SLC26A3,DSCAML1,NGF,ENSGALG00000014585,ADTRP,CD1C,CNKSR2,DGKK,BDKRB1,DUSP5,PLEK,COL28A1,DENND3,ENSGALG00000025906,HPGDS,TIAM2,ENO2,BICD1,BMPER,KIF9,ENSGALG00000013546,CYTIP,ENSGALG00000023834,HTR4,ANGPTL4,SLC11A1,CDKN1A,RALY,SRD5A3,LTB4R1,COL6A3,PRSS35,ABCA2,ZC3H12D,STK32C,TCF7L2,SLC3A1,ENSGALG00000037558,EN…
GO:MF	protein binding	GO:0005515	4.30151e-05	4.36638	6245	180	79	24356	Up-regulated	DSCAM,MYOM1,FABP4,ADRA1B,HTR2B,SYT1,DSCAML1,NGF,ENSGALG00000014585,CNKSR2,DGKK,PLEK,DENND3,HPGDS,TIAM2,BICD1,BMPER,KIF9,CYTIP,ANGPTL4,SLC11A1,COL6A3,TCF7L2,ENSGALG00000037558,ENSGALG00000012292,PDGFB,IL18,FNIP2,CDH2,CRYM,STAT2,UBASH3B,ENSGALG00000011673,PSEN1,ENSGALG00000016693,ENSGALG00000037826,MITF,SLC9A1,CD247,ERN1,THBS1,CCDC50,AOX1,LRRK1,CTSK,KLHL18,TCF12,ENSGALG00000007045,HIP1,LIMK1,DPYD,S…
GO:MF	transporter activity	GO:0005215	7.76528e-05	4.10984	944	180	24	24356	Up-regulated	FABP4,SLC13A5,GLRB,SLC26A3,ENSGALG00000023834,SLC11A1,ABCA2,ENSGALG00000017031,PSEN1,KCNK17,GRID1,SLC9A1,SLC1A6,OSBPL3,ENSGALG00000012319,CHRNA9,ENSGALG00000012021,RASA3,ATP2A3,SLC20A2,PLTP,NPC1,NUP214,OSBPL7
GO:MF	binding	GO:0005488	0.000192354	3.7159	9946	180	107	24356	Up-regulated	DSCAM,MYOM1,FABP4,ADRA1B,BCO2,TBX6,GLRB,SPP1,HTR2B,SYT1,DSCAML1,NGF,ENSGALG00000014585,CD1C,CNKSR2,DGKK,BDKRB1,PLEK,DENND3,HPGDS,TIAM2,ENO2,BICD1,BMPER,KIF9,CYTIP,ANGPTL4,SLC11A1,RALY,COL6A3,ABCA2,ZC3H12D,STK32C,TCF7L2,ENSGALG00000037558,ENSGALG00000012292,PDGFB,IL18,FNIP2,FHL5,CDH2,CRYM,STAT2,UBASH3B,ENSGALG00000011673,PSEN1,ENSGALG00000016693,ENSGALG00000037826,CDKL1,MITF,SLC9A1,CD247,ERN1,RAB3…
GO:MF	protein dimerization activity	GO:0046983	0.00102641	2.98868	864	180	21	24356	Up-regulated	MYOM1,ADRA1B,PLEK,HPGDS,KIF9,SLC11A1,ENSGALG00000037558,PDGFB,CDH2,CRYM,MITF,CD247,ERN1,AOX1,TCF12,HIP1,LIMK1,DPYD,LRRK2,JMJD6,BTBD11
GO:MF	inorganic molecular entity transmembrane transporter activity	GO:0015318	0.00345808	2.46117	642	180	17	24356	Up-regulated	SLC13A5,GLRB,SLC26A3,ENSGALG00000023834,SLC11A1,ENSGALG00000017031,PSEN1,KCNK17,GRID1,SLC9A1,SLC1A6,ENSGALG00000012319,CHRNA9,ENSGALG00000012021,RASA3,ATP2A3,SLC20A2
GO:MF	ion transmembrane transporter activity	GO:0015075	0.00729418	2.13702	680	180	17	24356	Up-regulated	SLC13A5,GLRB,SLC26A3,ENSGALG00000023834,SLC11A1,ENSGALG00000017031,PSEN1,KCNK17,GRID1,SLC9A1,SLC1A6,ENSGALG00000012319,CHRNA9,ENSGALG00000012021,RASA3,ATP2A3,SLC20A2
GO:BP	biological regulation	GO:0065007	1.38667e-16	15.858	7859	180	118	24356	Up-regulated	G0S2,DSCAM,MYOM1,PLPPR5,FABP4,ADRA1B,BCO2,ENSGALG00000012080,GPC5,TBX6,GLRB,SPP1,HTR2B,SYT1,SLC26A3,NGF,ENSGALG00000014585,ADTRP,CD1C,CNKSR2,DGKK,BDKRB1,DUSP5,PLEK,COL28A1,HPGDS,TIAM2,BICD1,BMPER,KIF9,CYTIP,ENSGALG00000023834,HTR4,ANGPTL4,SLC11A1,CDKN1A,RALY,LTB4R1,COL6A3,ABCA2,STK32C,TCF7L2,ENSGALG00000037558,ENSGALG00000012292,PTCHD1,PDGFB,CD3D,IL18,FNIP2,PRR5,FHL5,CDH2,CRYM,STAT2,UBASH3B,ENSGA…
GO:BP	biological_process	GO:0008150	2.55697e-16	15.5923	12580	180	151	24356	Up-regulated	G0S2,DSCAM,MYOM1,PLPPR5,FABP4,ADRA1B,BCO2,ENSGALG00000012080,GPC5,TBX6,SLC13A5,GLRB,SPP1,HTR2B,SYT1,SLC26A3,DSCAML1,NGF,ENSGALG00000014585,ADTRP,CD1C,CNKSR2,DGKK,BDKRB1,DUSP5,PLEK,COL28A1,DENND3,ENSGALG00000025906,HPGDS,TIAM2,ENO2,BICD1,BMPER,KIF9,ENSGALG00000013546,CYTIP,ENSGALG00000023834,HTR4,ANGPTL4,SLC11A1,CDKN1A,RALY,SRD5A3,LTB4R1,COL6A3,PRSS35,ABCA2,STK32C,TCF7L2,SLC3A1,ENSGALG00000037558,…
GO:BP	regulation of biological process	GO:0050789	6.20439e-14	13.2073	7322	180	109	24356	Up-regulated	G0S2,DSCAM,MYOM1,PLPPR5,FABP4,ADRA1B,BCO2,ENSGALG00000012080,GPC5,TBX6,GLRB,SPP1,HTR2B,SYT1,NGF,ENSGALG00000014585,ADTRP,CD1C,CNKSR2,DGKK,BDKRB1,DUSP5,PLEK,COL28A1,HPGDS,TIAM2,BICD1,BMPER,KIF9,CYTIP,ENSGALG00000023834,HTR4,ANGPTL4,SLC11A1,CDKN1A,RALY,LTB4R1,COL6A3,ABCA2,STK32C,TCF7L2,ENSGALG00000037558,ENSGALG00000012292,PTCHD1,PDGFB,CD3D,IL18,FNIP2,PRR5,FHL5,CDH2,CRYM,STAT2,UBASH3B,PSEN1,ENSGALG…
GO:BP	regulation of cellular process	GO:0050794	9.74684e-13	12.0111	6875	180	103	24356	Up-regulated	G0S2,DSCAM,MYOM1,PLPPR5,FABP4,ADRA1B,BCO2,ENSGALG00000012080,GPC5,TBX6,GLRB,HTR2B,SYT1,NGF,ENSGALG00000014585,ADTRP,CNKSR2,DGKK,BDKRB1,DUSP5,PLEK,COL28A1,HPGDS,TIAM2,BICD1,BMPER,KIF9,ENSGALG00000023834,HTR4,ANGPTL4,SLC11A1,CDKN1A,RALY,LTB4R1,COL6A3,ABCA2,STK32C,TCF7L2,ENSGALG00000037558,ENSGALG00000012292,PTCHD1,PDGFB,CD3D,IL18,FNIP2,PRR5,FHL5,CDH2,CRYM,STAT2,UBASH3B,PSEN1,ENSGALG00000016693,HRH2…
GO:BP	cellular process	GO:0009987	1.25148e-11	10.9026	11005	180	133	24356	Up-regulated	G0S2,DSCAM,MYOM1,PLPPR5,FABP4,ADRA1B,BCO2,ENSGALG00000012080,GPC5,TBX6,GLRB,SPP1,HTR2B,SYT1,SLC26A3,DSCAML1,NGF,ENSGALG00000014585,ADTRP,CNKSR2,DGKK,BDKRB1,DUSP5,PLEK,COL28A1,DENND3,ENSGALG00000025906,HPGDS,TIAM2,ENO2,BICD1,BMPER,KIF9,ENSGALG00000023834,HTR4,ANGPTL4,SLC11A1,CDKN1A,RALY,SRD5A3,LTB4R1,COL6A3,ABCA2,STK32C,TCF7L2,ENSGALG00000037558,ENSGALG00000012292,PTCHD1,PDGFB,CD3D,FUT9,IL18,CFTII…
GO:BP	regulation of biological quality	GO:0065008	1.8127e-11	10.7417	2461	180	56	24356	Up-regulated	G0S2,DSCAM,FABP4,ADRA1B,BCO2,GLRB,SPP1,HTR2B,SYT1,SLC26A3,NGF,ADTRP,PLEK,ENSGALG00000023834,HTR4,ANGPTL4,SLC11A1,RALY,LTB4R1,ABCA2,TCF7L2,ENSGALG00000012292,PDGFB,CDH2,CRYM,UBASH3B,ENSGALG00000011673,PSEN1,HRH2,KCNK17,GRID1,SLC9A1,ERN1,THBS1,SLC1A6,INPP5D,LRRK1,CTSK,CHRNA9,HIP1,LIMK1,ENSGALG00000012021,DPYD,RASA3,ENSGALG00000014277,ANGPT1,ATP2A3,IQGAP2,NAPEPLD,NPC1,ENSGALG00000006123,FCHSD1,LRRK2…
GO:BP	response to stimulus	GO:0050896	5.91956e-11	10.2277	5369	180	86	24356	Up-regulated	G0S2,DSCAM,MYOM1,FABP4,ADRA1B,ENSGALG00000012080,GPC5,SLC13A5,GLRB,HTR2B,SYT1,SLC26A3,DSCAML1,NGF,ENSGALG00000014585,ADTRP,CD1C,CNKSR2,DGKK,BDKRB1,DUSP5,PLEK,TIAM2,BICD1,BMPER,HTR4,SLC11A1,CDKN1A,LTB4R1,ABCA2,STK32C,TCF7L2,ENSGALG00000012292,PTCHD1,PDGFB,CD3D,IL18,CFTII,FNIP2,PRR5,CDH2,STAT2,UBASH3B,PSEN1,ENSGALG00000016693,HRH2,GRID1,ENSGALG00000037826,MITF,SLC9A1,CD247,ERN1,RAB37,THBS1,SLC1A6,P…
GO:BP	signaling	GO:0023052	1.93248e-10	9.71388	3953	180	71	24356	Up-regulated	G0S2,DSCAM,MYOM1,ADRA1B,ENSGALG00000012080,GPC5,GLRB,HTR2B,SYT1,NGF,ENSGALG00000014585,ADTRP,CNKSR2,DGKK,BDKRB1,DUSP5,PLEK,TIAM2,BICD1,BMPER,HTR4,CDKN1A,LTB4R1,STK32C,TCF7L2,ENSGALG00000012292,PTCHD1,PDGFB,CD3D,IL18,FNIP2,PRR5,CDH2,STAT2,UBASH3B,ENSGALG00000011673,PSEN1,ENSGALG00000016693,HRH2,GRID1,ENSGALG00000037826,MITF,SLC9A1,CD247,ERN1,RAB37,THBS1,PPM1L,ADGRA3,INPP5D,LRRK1,CHRNA9,ENSGALG0000…
GO:BP	cell communication	GO:0007154	3.30626e-10	9.48066	3995	180	71	24356	Up-regulated	G0S2,DSCAM,MYOM1,ADRA1B,ENSGALG00000012080,GPC5,GLRB,HTR2B,SYT1,NGF,ENSGALG00000014585,ADTRP,CNKSR2,DGKK,BDKRB1,DUSP5,PLEK,TIAM2,BICD1,BMPER,HTR4,CDKN1A,LTB4R1,STK32C,TCF7L2,ENSGALG00000012292,PTCHD1,PDGFB,CD3D,IL18,FNIP2,PRR5,CDH2,STAT2,UBASH3B,ENSGALG00000011673,PSEN1,ENSGALG00000016693,HRH2,GRID1,ENSGALG00000037826,MITF,SLC9A1,CD247,ERN1,RAB37,THBS1,PPM1L,ADGRA3,INPP5D,LRRK1,CHRNA9,ENSGALG0000…
GO:BP	cellular response to stimulus	GO:0051716	4.46849e-10	9.34984	4613	180	77	24356	Up-regulated	G0S2,DSCAM,MYOM1,FABP4,ADRA1B,ENSGALG00000012080,GPC5,GLRB,HTR2B,SYT1,SLC26A3,NGF,ENSGALG00000014585,ADTRP,CNKSR2,DGKK,BDKRB1,DUSP5,PLEK,TIAM2,BICD1,BMPER,HTR4,CDKN1A,LTB4R1,STK32C,TCF7L2,ENSGALG00000012292,PTCHD1,PDGFB,CD3D,IL18,FNIP2,PRR5,CDH2,STAT2,UBASH3B,PSEN1,ENSGALG00000016693,HRH2,GRID1,ENSGALG00000037826,MITF,SLC9A1,CD247,ERN1,RAB37,THBS1,PPM1L,ADGRA3,INPP5D,LRRK1,CHRNA9,ENSGALG000000070…
GO:BP	signal transduction	GO:0007165	5.12399e-10	9.29039	3648	180	67	24356	Up-regulated	G0S2,DSCAM,MYOM1,ADRA1B,ENSGALG00000012080,GPC5,GLRB,HTR2B,NGF,ENSGALG00000014585,ADTRP,CNKSR2,DGKK,BDKRB1,DUSP5,PLEK,TIAM2,BICD1,BMPER,HTR4,CDKN1A,LTB4R1,STK32C,TCF7L2,ENSGALG00000012292,PTCHD1,PDGFB,CD3D,IL18,FNIP2,PRR5,CDH2,STAT2,UBASH3B,PSEN1,ENSGALG00000016693,HRH2,GRID1,ENSGALG00000037826,MITF,SLC9A1,CD247,ERN1,RAB37,THBS1,PPM1L,ADGRA3,INPP5D,LRRK1,CHRNA9,ENSGALG00000007045,HIP1,RASA3,ENSGA…
GO:BP	homeostatic process	GO:0042592	2.1831e-07	6.66093	1141	180	32	24356	Up-regulated	G0S2,FABP4,ADRA1B,SPP1,HTR2B,SLC26A3,ENSGALG00000023834,ANGPTL4,SLC11A1,RALY,LTB4R1,ABCA2,TCF7L2,ENSGALG00000012292,CDH2,UBASH3B,PSEN1,SLC9A1,ERN1,INPP5D,LRRK1,CTSK,CHRNA9,RASA3,ATP2A3,NAPEPLD,NPC1,ENSGALG00000006123,LRRK2,JMJD6,DNAJC16,DOCK11
GO:BP	regulation of response to stimulus	GO:0048583	5.51944e-07	6.2581	2447	180	48	24356	Up-regulated	G0S2,DSCAM,FABP4,ADRA1B,GPC5,HTR2B,SYT1,NGF,ENSGALG00000014585,ADTRP,CD1C,CNKSR2,DUSP5,PLEK,TIAM2,BICD1,BMPER,SLC11A1,LTB4R1,TCF7L2,ENSGALG00000012292,PDGFB,IL18,PRR5,CDH2,UBASH3B,PSEN1,ENSGALG00000037826,SLC9A1,CD247,ERN1,THBS1,INPP5D,LRRK1,HIP1,RASA3,ENSGALG00000014277,ANGPT1,FGFR4,ITGA8,ENSGALG00000036234,BCL9L,NAPEPLD,FANCB,ENSGALG00000006123,LRRK2,ZCCHC11,PTPRF
GO:BP	organic substance metabolic process	GO:0071704	8.93121e-07	6.04909	7401	180	95	24356	Up-regulated	MYOM1,PLPPR5,FABP4,ADRA1B,BCO2,TBX6,HTR2B,NGF,ENSGALG00000014585,ADTRP,DGKK,DUSP5,PLEK,COL28A1,DENND3,ENSGALG00000025906,HPGDS,ENO2,BMPER,ENSGALG00000013546,SLC11A1,CDKN1A,RALY,SRD5A3,COL6A3,PRSS35,ABCA2,STK32C,TCF7L2,SLC3A1,ENSGALG00000037558,ENSGALG00000012292,PDGFB,FUT9,IL18,CFTII,FNIP2,PRR5,ENSGALG00000017031,FHL5,CDH2,CRYM,STAT2,UBASH3B,PSEN1,CDKL1,MITF,SLC9A1,PTPRE,ERN1,THBS1,PPM1L,ACOT9,LI…
GO:BP	cell surface receptor signaling pathway	GO:0007166	1.48585e-06	5.82802	1683	180	38	24356	Up-regulated	G0S2,DSCAM,GLRB,NGF,ENSGALG00000014585,PLEK,BMPER,LTB4R1,TCF7L2,PTCHD1,PDGFB,CD3D,IL18,CDH2,STAT2,UBASH3B,PSEN1,ENSGALG00000016693,GRID1,ENSGALG00000037826,MITF,CD247,THBS1,PPM1L,ADGRA3,LRRK1,CHRNA9,ENSGALG00000007045,HIP1,ANGPT1,FGFR4,ITGA8,BCL9L,RCC2,LRRK2,JMJD6,BTBD11,ZCCHC11
GO:BP	phosphate-containing compound metabolic process	GO:0006796	1.63275e-06	5.78708	2180	180	44	24356	Up-regulated	DSCAM,PLPPR5,FABP4,ADRA1B,HTR2B,ENSGALG00000014585,ADTRP,DGKK,DUSP5,PLEK,ENO2,BMPER,SLC11A1,CDKN1A,STK32C,ENSGALG00000012292,PDGFB,IL18,FNIP2,PRR5,ENSGALG00000017031,CDH2,STAT2,UBASH3B,PSEN1,CDKL1,PTPRE,ERN1,THBS1,PPM1L,ACOT9,INPP5D,LRRK1,ENSGALG00000026070,LIMK1,ANGPT1,FGFR4,NAPEPLD,NEK3,PGS1,LRRK2,TPK1,PTPRF,NEDD9
GO:BP	phosphorus metabolic process	GO:0006793	2.14446e-06	5.66868	2199	180	44	24356	Up-regulated	DSCAM,PLPPR5,FABP4,ADRA1B,HTR2B,ENSGALG00000014585,ADTRP,DGKK,DUSP5,PLEK,ENO2,BMPER,SLC11A1,CDKN1A,STK32C,ENSGALG00000012292,PDGFB,IL18,FNIP2,PRR5,ENSGALG00000017031,CDH2,STAT2,UBASH3B,PSEN1,CDKL1,PTPRE,ERN1,THBS1,PPM1L,ACOT9,INPP5D,LRRK1,ENSGALG00000026070,LIMK1,ANGPT1,FGFR4,NAPEPLD,NEK3,PGS1,LRRK2,TPK1,PTPRF,NEDD9
GO:BP	positive regulation of biological process	GO:0048518	2.22136e-06	5.65338	3773	180	61	24356	Up-regulated	G0S2,DSCAM,MYOM1,PLPPR5,FABP4,ADRA1B,SPP1,HTR2B,SYT1,NGF,ENSGALG00000014585,ADTRP,CD1C,PLEK,BMPER,SLC11A1,LTB4R1,TCF7L2,ENSGALG00000037558,ENSGALG00000012292,PDGFB,IL18,FNIP2,PRR5,FHL5,CDH2,PSEN1,HRH2,ENSGALG00000037826,MITF,SLC9A1,CD247,ERN1,THBS1,LICOS,INPP5D,LRRK1,TCF12,HIP1,LIMK1,ANGPT1,FGFR4,ITGA8,IQGAP2,BCL9L,DDHD2,NAPEPLD,PLTP,RCC2,FANCB,UTRN,ENSGALG00000006123,FCHSD1,LRRK2,JMJD6,OSBPL7,AS…
GO:BP	organonitrogen compound metabolic process	GO:1901564	5.84007e-06	5.23358	4479	180	67	24356	Up-regulated	FABP4,ADRA1B,HTR2B,ENSGALG00000014585,ADTRP,DUSP5,COL28A1,DENND3,ENSGALG00000025906,ENO2,BMPER,ENSGALG00000013546,SLC11A1,CDKN1A,SRD5A3,COL6A3,PRSS35,STK32C,TCF7L2,ENSGALG00000012292,PDGFB,FUT9,IL18,CFTII,FNIP2,PRR5,ENSGALG00000017031,CDH2,CRYM,STAT2,UBASH3B,PSEN1,CDKL1,PTPRE,ERN1,THBS1,PPM1L,ACOT9,LICOS,AOX1,INPP5D,LRRK1,CTSK,ENSGALG00000026070,HIP1,LIMK1,DPYD,QPCT,ANGPT1,FGFR4,ENSGALG0000003623…
GO:BP	metabolic process	GO:0008152	6.2996e-06	5.20069	7897	180	97	24356	Up-regulated	G0S2,DSCAM,MYOM1,PLPPR5,FABP4,ADRA1B,BCO2,TBX6,HTR2B,NGF,ENSGALG00000014585,ADTRP,DGKK,DUSP5,PLEK,COL28A1,DENND3,ENSGALG00000025906,HPGDS,ENO2,BMPER,ENSGALG00000013546,SLC11A1,CDKN1A,RALY,SRD5A3,COL6A3,PRSS35,ABCA2,STK32C,TCF7L2,SLC3A1,ENSGALG00000037558,ENSGALG00000012292,PDGFB,FUT9,IL18,CFTII,FNIP2,PRR5,ENSGALG00000017031,FHL5,CDH2,CRYM,STAT2,UBASH3B,PSEN1,CDKL1,MITF,SLC9A1,PTPRE,ERN1,THBS1,PPM…
GO:BP	establishment of localization	GO:0051234	8.71634e-06	5.05967	3122	180	53	24356	Up-regulated	MYOM1,FABP4,SLC13A5,GLRB,HTR2B,SYT1,SLC26A3,ADTRP,PLEK,DENND3,ENSGALG00000023834,SLC11A1,ABCA2,TCF7L2,SLC3A1,ENSGALG00000012292,PDGFB,IL18,ENSGALG00000017031,ENSGALG00000016125,CDH2,CRYM,UBASH3B,ENSGALG00000011673,PSEN1,HRH2,KCNK17,GRID1,ENSGALG00000020479,SLC9A1,RAB37,THBS1,SLC1A6,OSBPL3,ENSGALG00000012319,CHRNA9,HIP1,ENSGALG00000012021,SNX8,RASA3,ANGPT1,DENND5A,ITGA8,ATP2A3,DDHD2,SLC20A2,PLTP,N…
GO:BP	primary metabolic process	GO:0044238	9.35315e-06	5.02904	7104	180	90	24356	Up-regulated	PLPPR5,FABP4,ADRA1B,BCO2,TBX6,HTR2B,ENSGALG00000014585,ADTRP,DGKK,DUSP5,PLEK,COL28A1,DENND3,ENSGALG00000025906,HPGDS,ENO2,BMPER,ENSGALG00000013546,SLC11A1,CDKN1A,RALY,SRD5A3,COL6A3,PRSS35,ABCA2,STK32C,TCF7L2,SLC3A1,ENSGALG00000037558,ENSGALG00000012292,PDGFB,FUT9,IL18,CFTII,FNIP2,PRR5,ENSGALG00000017031,FHL5,CDH2,CRYM,STAT2,UBASH3B,PSEN1,CDKL1,MITF,SLC9A1,PTPRE,ERN1,THBS1,PPM1L,ACOT9,LICOS,AOX1,I…
GO:BP	phosphorylation	GO:0016310	1.0926e-05	4.96154	1567	180	35	24356	Up-regulated	DSCAM,FABP4,ADRA1B,HTR2B,ENSGALG00000014585,ADTRP,DGKK,DUSP5,ENO2,BMPER,SLC11A1,CDKN1A,STK32C,ENSGALG00000012292,PDGFB,IL18,FNIP2,PRR5,CDH2,STAT2,UBASH3B,PSEN1,CDKL1,ERN1,THBS1,PPM1L,LRRK1,ENSGALG00000026070,LIMK1,ANGPT1,FGFR4,NEK3,LRRK2,TPK1,NEDD9
GO:BP	positive regulation of response to stimulus	GO:0048584	1.40328e-05	4.85285	1275	180	31	24356	Up-regulated	G0S2,DSCAM,FABP4,ADRA1B,HTR2B,ENSGALG00000014585,CD1C,PLEK,BMPER,SLC11A1,LTB4R1,TCF7L2,ENSGALG00000012292,PDGFB,IL18,PRR5,CDH2,PSEN1,ENSGALG00000037826,SLC9A1,CD247,ERN1,THBS1,LRRK1,HIP1,ANGPT1,FGFR4,ITGA8,NAPEPLD,FANCB,LRRK2
GO:BP	localization	GO:0051179	2.09992e-05	4.6778	4096	180	62	24356	Up-regulated	DSCAM,MYOM1,FABP4,SLC13A5,GLRB,HTR2B,SYT1,SLC26A3,ENSGALG00000014585,ADTRP,PLEK,DENND3,BMPER,ENSGALG00000023834,SLC11A1,ABCA2,TCF7L2,SLC3A1,ENSGALG00000012292,PDGFB,IL18,CFTII,ENSGALG00000017031,ENSGALG00000016125,CDH2,CRYM,UBASH3B,ENSGALG00000011673,PSEN1,HRH2,KCNK17,GRID1,MITF,ENSGALG00000020479,SLC9A1,CD247,RAB37,THBS1,SLC1A6,OSBPL3,ENSGALG00000012319,CHRNA9,HIP1,ENSGALG00000012021,SNX8,RASA3,…
GO:BP	protein phosphorylation	GO:0006468	2.17046e-05	4.66345	1299	180	31	24356	Up-regulated	FABP4,ADRA1B,HTR2B,ENSGALG00000014585,ADTRP,DUSP5,BMPER,SLC11A1,CDKN1A,STK32C,ENSGALG00000012292,PDGFB,IL18,FNIP2,PRR5,CDH2,STAT2,UBASH3B,PSEN1,CDKL1,ERN1,THBS1,PPM1L,LRRK1,ENSGALG00000026070,LIMK1,ANGPT1,FGFR4,NEK3,LRRK2,NEDD9
GO:BP	positive regulation of phosphate metabolic process	GO:0045937	2.31605e-05	4.63525	682	180	22	24356	Up-regulated	DSCAM,ADRA1B,HTR2B,ENSGALG00000014585,ADTRP,PLEK,BMPER,SLC11A1,ENSGALG00000012292,PDGFB,IL18,FNIP2,PRR5,CDH2,PSEN1,ERN1,THBS1,LRRK1,ANGPT1,FGFR4,LRRK2,NEDD9
GO:BP	positive regulation of phosphorus metabolic process	GO:0010562	2.31605e-05	4.63525	682	180	22	24356	Up-regulated	DSCAM,ADRA1B,HTR2B,ENSGALG00000014585,ADTRP,PLEK,BMPER,SLC11A1,ENSGALG00000012292,PDGFB,IL18,FNIP2,PRR5,CDH2,PSEN1,ERN1,THBS1,LRRK1,ANGPT1,FGFR4,LRRK2,NEDD9
GO:BP	transport	GO:0006810	2.60867e-05	4.58358	3030	180	51	24356	Up-regulated	MYOM1,FABP4,SLC13A5,GLRB,HTR2B,SYT1,SLC26A3,ADTRP,PLEK,DENND3,ENSGALG00000023834,SLC11A1,ABCA2,TCF7L2,SLC3A1,ENSGALG00000012292,PDGFB,IL18,ENSGALG00000017031,ENSGALG00000016125,CDH2,CRYM,UBASH3B,ENSGALG00000011673,PSEN1,HRH2,KCNK17,GRID1,ENSGALG00000020479,SLC9A1,RAB37,THBS1,SLC1A6,OSBPL3,ENSGALG00000012319,CHRNA9,HIP1,ENSGALG00000012021,SNX8,RASA3,ANGPT1,DENND5A,ATP2A3,DDHD2,SLC20A2,PLTP,NPC1,LR…
GO:BP	positive regulation of phosphorylation	GO:0042327	4.1014e-05	4.38707	642	180	21	24356	Up-regulated	DSCAM,ADRA1B,HTR2B,ENSGALG00000014585,ADTRP,BMPER,SLC11A1,ENSGALG00000012292,PDGFB,IL18,FNIP2,PRR5,CDH2,PSEN1,ERN1,THBS1,LRRK1,ANGPT1,FGFR4,LRRK2,NEDD9
GO:BP	regulation of protein phosphorylation	GO:0001932	4.79872e-05	4.31887	908	180	25	24356	Up-regulated	FABP4,ADRA1B,HTR2B,ENSGALG00000014585,ADTRP,DUSP5,BMPER,SLC11A1,CDKN1A,ENSGALG00000012292,PDGFB,IL18,FNIP2,PRR5,CDH2,STAT2,UBASH3B,PSEN1,ERN1,THBS1,LRRK1,ANGPT1,FGFR4,LRRK2,NEDD9
GO:BP	cellular metabolic process	GO:0044237	5.33864e-05	4.27257	7219	180	89	24356	Up-regulated	DSCAM,PLPPR5,FABP4,ADRA1B,BCO2,TBX6,HTR2B,ENSGALG00000014585,ADTRP,DGKK,DUSP5,PLEK,COL28A1,DENND3,ENSGALG00000025906,HPGDS,ENO2,BMPER,SLC11A1,CDKN1A,RALY,SRD5A3,COL6A3,ABCA2,STK32C,TCF7L2,ENSGALG00000037558,ENSGALG00000012292,PDGFB,FUT9,IL18,CFTII,FNIP2,PRR5,ENSGALG00000017031,FHL5,CDH2,CRYM,STAT2,UBASH3B,PSEN1,CDKL1,MITF,SLC9A1,PTPRE,ERN1,THBS1,PPM1L,ACOT9,LICOS,AOX1,INPP5D,LRRK1,CTSK,RNASET2,EN…
GO:BP	regulation of protein metabolic process	GO:0051246	5.34314e-05	4.2722	1750	180	36	24356	Up-regulated	FABP4,ADRA1B,HTR2B,ENSGALG00000014585,ADTRP,DUSP5,COL28A1,BMPER,SLC11A1,CDKN1A,COL6A3,TCF7L2,ENSGALG00000012292,PDGFB,IL18,FNIP2,PRR5,CDH2,STAT2,UBASH3B,PSEN1,ERN1,THBS1,LICOS,INPP5D,LRRK1,HIP1,LIMK1,ANGPT1,FGFR4,NEK3,LRRK2,OSBPL7,ASB9,AREL1,NEDD9
GO:BP	regulation of phosphorylation	GO:0042325	5.75636e-05	4.23985	986	180	26	24356	Up-regulated	DSCAM,FABP4,ADRA1B,HTR2B,ENSGALG00000014585,ADTRP,DUSP5,BMPER,SLC11A1,CDKN1A,ENSGALG00000012292,PDGFB,IL18,FNIP2,PRR5,CDH2,STAT2,UBASH3B,PSEN1,ERN1,THBS1,LRRK1,ANGPT1,FGFR4,LRRK2,NEDD9
GO:BP	positive regulation of protein phosphorylation	GO:0001934	9.71257e-05	4.01267	613	180	20	24356	Up-regulated	ADRA1B,HTR2B,ENSGALG00000014585,ADTRP,BMPER,SLC11A1,ENSGALG00000012292,PDGFB,IL18,FNIP2,PRR5,CDH2,PSEN1,ERN1,THBS1,LRRK1,ANGPT1,FGFR4,LRRK2,NEDD9
GO:BP	chemical homeostasis	GO:0048878	9.93329e-05	4.00291	676	180	21	24356	Up-regulated	FABP4,ADRA1B,HTR2B,SLC26A3,ENSGALG00000023834,ANGPTL4,SLC11A1,RALY,LTB4R1,ABCA2,TCF7L2,ENSGALG00000012292,UBASH3B,PSEN1,SLC9A1,ERN1,CHRNA9,RASA3,ATP2A3,NPC1,LRRK2
GO:BP	positive regulation of multicellular organismal process	GO:0051240	0.000104939	3.97906	1016	180	26	24356	Up-regulated	G0S2,DSCAM,PLPPR5,FABP4,ADRA1B,SPP1,HTR2B,SYT1,NGF,PLEK,BMPER,SLC11A1,TCF7L2,PDGFB,IL18,PSEN1,HRH2,SLC9A1,THBS1,LICOS,INPP5D,TCF12,LIMK1,ANGPT1,BCL9L,ZCCHC11
GO:BP	positive regulation of metabolic process	GO:0009893	0.000123939	3.90679	2332	180	42	24356	Up-regulated	G0S2,DSCAM,MYOM1,FABP4,ADRA1B,HTR2B,NGF,ENSGALG00000014585,ADTRP,PLEK,BMPER,SLC11A1,TCF7L2,ENSGALG00000037558,ENSGALG00000012292,PDGFB,IL18,FNIP2,PRR5,FHL5,CDH2,PSEN1,MITF,SLC9A1,ERN1,THBS1,LICOS,LRRK1,TCF12,HIP1,ANGPT1,FGFR4,ITGA8,BCL9L,FANCB,ENSGALG00000006123,LRRK2,JMJD6,OSBPL7,ASB9,AREL1,NEDD9
GO:BP	regulation of phosphate metabolic process	GO:0019220	0.000133071	3.87592	1101	180	27	24356	Up-regulated	DSCAM,FABP4,ADRA1B,HTR2B,ENSGALG00000014585,ADTRP,DUSP5,PLEK,BMPER,SLC11A1,CDKN1A,ENSGALG00000012292,PDGFB,IL18,FNIP2,PRR5,CDH2,STAT2,UBASH3B,PSEN1,ERN1,THBS1,LRRK1,ANGPT1,FGFR4,LRRK2,NEDD9
GO:BP	intracellular signal transduction	GO:0035556	0.000134737	3.87051	1731	180	35	24356	Up-regulated	MYOM1,ADRA1B,HTR2B,ENSGALG00000014585,ADTRP,DGKK,DUSP5,PLEK,TIAM2,BMPER,CDKN1A,STK32C,TCF7L2,ENSGALG00000012292,PDGFB,IL18,FNIP2,PRR5,CDH2,PSEN1,SLC9A1,ERN1,RAB37,THBS1,PPM1L,INPP5D,LRRK1,RASA3,ENSGALG00000014277,ANGPT1,FGFR4,ASB3,LRRK2,ASB9,DOCK11
GO:BP	regulation of phosphorus metabolic process	GO:0051174	0.000135559	3.86787	1102	180	27	24356	Up-regulated	DSCAM,FABP4,ADRA1B,HTR2B,ENSGALG00000014585,ADTRP,DUSP5,PLEK,BMPER,SLC11A1,CDKN1A,ENSGALG00000012292,PDGFB,IL18,FNIP2,PRR5,CDH2,STAT2,UBASH3B,PSEN1,ERN1,THBS1,LRRK1,ANGPT1,FGFR4,LRRK2,NEDD9
GO:BP	protein metabolic process	GO:0019538	0.000152515	3.81669	3897	180	58	24356	Up-regulated	FABP4,ADRA1B,HTR2B,ENSGALG00000014585,ADTRP,DUSP5,COL28A1,DENND3,ENSGALG00000025906,BMPER,ENSGALG00000013546,SLC11A1,CDKN1A,SRD5A3,COL6A3,PRSS35,STK32C,TCF7L2,ENSGALG00000012292,PDGFB,FUT9,IL18,CFTII,FNIP2,PRR5,ENSGALG00000017031,CDH2,STAT2,UBASH3B,PSEN1,CDKL1,PTPRE,ERN1,THBS1,PPM1L,LICOS,INPP5D,LRRK1,CTSK,ENSGALG00000026070,HIP1,LIMK1,QPCT,ANGPT1,FGFR4,ENSGALG00000036234,PCASP2,NEK3,NPC1,ASB3,LR…
GO:BP	positive regulation of protein metabolic process	GO:0051247	0.000186882	3.72843	1046	180	26	24356	Up-regulated	ADRA1B,HTR2B,ENSGALG00000014585,ADTRP,BMPER,SLC11A1,TCF7L2,ENSGALG00000012292,PDGFB,IL18,FNIP2,PRR5,CDH2,PSEN1,ERN1,THBS1,LICOS,LRRK1,HIP1,ANGPT1,FGFR4,LRRK2,OSBPL7,ASB9,AREL1,NEDD9
GO:BP	cellular protein modification process	GO:0006464	0.000265334	3.57621	2674	180	45	24356	Up-regulated	FABP4,ADRA1B,HTR2B,ENSGALG00000014585,ADTRP,DUSP5,BMPER,SLC11A1,CDKN1A,SRD5A3,STK32C,ENSGALG00000012292,PDGFB,FUT9,IL18,CFTII,FNIP2,PRR5,ENSGALG00000017031,CDH2,STAT2,UBASH3B,PSEN1,CDKL1,PTPRE,ERN1,THBS1,PPM1L,LRRK1,ENSGALG00000026070,LIMK1,QPCT,ANGPT1,FGFR4,ENSGALG00000036234,NEK3,NPC1,ASB3,LRRK2,JMJD6,ASB9,AREL1,PARP6,PTPRF,NEDD9
GO:BP	protein modification process	GO:0036211	0.000265334	3.57621	2674	180	45	24356	Up-regulated	FABP4,ADRA1B,HTR2B,ENSGALG00000014585,ADTRP,DUSP5,BMPER,SLC11A1,CDKN1A,SRD5A3,STK32C,ENSGALG00000012292,PDGFB,FUT9,IL18,CFTII,FNIP2,PRR5,ENSGALG00000017031,CDH2,STAT2,UBASH3B,PSEN1,CDKL1,PTPRE,ERN1,THBS1,PPM1L,LRRK1,ENSGALG00000026070,LIMK1,QPCT,ANGPT1,FGFR4,ENSGALG00000036234,NEK3,NPC1,ASB3,LRRK2,JMJD6,ASB9,AREL1,PARP6,PTPRF,NEDD9
GO:BP	regulation of catalytic activity	GO:0050790	0.000330129	3.48132	1384	180	30	24356	Up-regulated	FABP4,HTR2B,ENSGALG00000014585,DUSP5,PLEK,COL28A1,TIAM2,BICD1,ANGPTL4,SLC11A1,CDKN1A,COL6A3,PDGFB,IL18,UBASH3B,PSEN1,ERN1,THBS1,HIP1,LIMK1,RASA3,ANGPT1,FGFR4,HSPH1,IQGAP2,RCC2,APBA3,LRRK2,DOCK11,NEDD9
GO:BP	regulation of metabolic process	GO:0019222	0.000337388	3.47187	4089	180	59	24356	Up-regulated	G0S2,DSCAM,MYOM1,FABP4,ADRA1B,BCO2,TBX6,HTR2B,NGF,ENSGALG00000014585,ADTRP,DUSP5,PLEK,COL28A1,BMPER,SLC11A1,CDKN1A,RALY,COL6A3,ABCA2,TCF7L2,ENSGALG00000037558,ENSGALG00000012292,PDGFB,IL18,FNIP2,PRR5,FHL5,CDH2,CRYM,STAT2,UBASH3B,PSEN1,MITF,SLC9A1,ERN1,THBS1,LICOS,INPP5D,LRRK1,TCF12,HIP1,LIMK1,ANGPT1,FGFR4,ITGA8,BCL9L,NEK3,NPC1,FANCB,ENSGALG00000006123,LRRK2,ZRANB3,JMJD6,OSBPL7,ASB9,AREL1,ZCCHC11,…
GO:BP	positive regulation of MAPK cascade	GO:0043410	0.000354409	3.4505	318	180	14	24356	Up-regulated	ADRA1B,HTR2B,ENSGALG00000014585,BMPER,ENSGALG00000012292,PDGFB,CDH2,PSEN1,ERN1,THBS1,LRRK1,ANGPT1,FGFR4,LRRK2
GO:BP	regulation of protein modification process	GO:0031399	0.000431037	3.36548	1167	180	27	24356	Up-regulated	FABP4,ADRA1B,HTR2B,ENSGALG00000014585,ADTRP,DUSP5,BMPER,SLC11A1,CDKN1A,ENSGALG00000012292,PDGFB,IL18,FNIP2,PRR5,CDH2,STAT2,UBASH3B,PSEN1,ERN1,THBS1,LRRK1,LIMK1,ANGPT1,FGFR4,NEK3,LRRK2,NEDD9
GO:BP	regulation of multicellular organismal process	GO:0051239	0.000515162	3.28806	1829	180	35	24356	Up-regulated	G0S2,DSCAM,PLPPR5,FABP4,ADRA1B,SPP1,HTR2B,SYT1,NGF,ADTRP,PLEK,HPGDS,BMPER,SLC11A1,TCF7L2,ENSGALG00000012292,PDGFB,IL18,CDH2,UBASH3B,PSEN1,HRH2,MITF,SLC9A1,THBS1,LICOS,INPP5D,CTSK,TCF12,LIMK1,ANGPT1,BCL9L,LRRK2,ZCCHC11,PTPRF
GO:BP	nitrogen compound metabolic process	GO:0006807	0.000519999	3.284	6709	180	82	24356	Up-regulated	FABP4,ADRA1B,TBX6,HTR2B,ENSGALG00000014585,ADTRP,DUSP5,COL28A1,DENND3,ENSGALG00000025906,ENO2,BMPER,ENSGALG00000013546,SLC11A1,CDKN1A,RALY,SRD5A3,COL6A3,PRSS35,ABCA2,STK32C,TCF7L2,ENSGALG00000037558,ENSGALG00000012292,PDGFB,FUT9,IL18,CFTII,FNIP2,PRR5,ENSGALG00000017031,FHL5,CDH2,CRYM,STAT2,UBASH3B,PSEN1,CDKL1,MITF,SLC9A1,PTPRE,ERN1,THBS1,PPM1L,ACOT9,LICOS,AOX1,INPP5D,LRRK1,CTSK,RNASET2,ENSGALG000…
GO:BP	multicellular organismal process	GO:0032501	0.000579526	3.23693	4047	180	58	24356	Up-regulated	G0S2,DSCAM,MYOM1,PLPPR5,FABP4,ADRA1B,GLRB,SPP1,HTR2B,SYT1,SLC26A3,DSCAML1,NGF,ADTRP,PLEK,HPGDS,BMPER,ANGPTL4,SLC11A1,TCF7L2,ENSGALG00000012292,PTCHD1,PDGFB,CD3D,IL18,CFTII,CDH2,CRYM,UBASH3B,PSEN1,HRH2,MITF,SLC9A1,CD247,THBS1,CCDC50,LICOS,INPP5D,LRRK1,CTSK,CHRNA9,TCF12,LIMK1,ENSGALG00000014277,ANGPT1,FGFR4,ITGA8,BCL9L,DDHD2,NAPEPLD,PLTP,NEK3,NPC1,LRRK2,JMJD6,ZCCHC11,DOCK11,PTPRF
GO:BP	MAPK cascade	GO:0000165	0.000623706	3.20502	500	180	17	24356	Up-regulated	ADRA1B,HTR2B,ENSGALG00000014585,DUSP5,BMPER,ENSGALG00000012292,PDGFB,IL18,CDH2,PSEN1,ERN1,THBS1,PPM1L,LRRK1,ANGPT1,FGFR4,LRRK2
GO:BP	ion transport	GO:0006811	0.000797772	3.09812	1127	180	26	24356	Up-regulated	FABP4,SLC13A5,GLRB,HTR2B,SYT1,SLC26A3,ENSGALG00000023834,SLC11A1,SLC3A1,ENSGALG00000012292,PDGFB,ENSGALG00000017031,UBASH3B,PSEN1,KCNK17,GRID1,SLC9A1,THBS1,SLC1A6,ENSGALG00000012319,CHRNA9,ENSGALG00000012021,RASA3,ATP2A3,SLC20A2,PLTP
GO:BP	positive regulation of intracellular signal transduction	GO:1902533	0.000884705	3.0532	574	180	18	24356	Up-regulated	ADRA1B,HTR2B,ENSGALG00000014585,BMPER,TCF7L2,ENSGALG00000012292,PDGFB,IL18,PRR5,CDH2,PSEN1,SLC9A1,ERN1,THBS1,LRRK1,ANGPT1,FGFR4,LRRK2
GO:BP	signal transduction by protein phosphorylation	GO:0023014	0.000894237	3.04855	513	180	17	24356	Up-regulated	ADRA1B,HTR2B,ENSGALG00000014585,DUSP5,BMPER,ENSGALG00000012292,PDGFB,IL18,CDH2,PSEN1,ERN1,THBS1,PPM1L,LRRK1,ANGPT1,FGFR4,LRRK2
GO:BP	cellular protein metabolic process	GO:0044267	0.0010239	2.98974	3393	180	51	24356	Up-regulated	FABP4,ADRA1B,HTR2B,ENSGALG00000014585,ADTRP,DUSP5,COL28A1,DENND3,BMPER,SLC11A1,CDKN1A,SRD5A3,COL6A3,STK32C,ENSGALG00000012292,PDGFB,FUT9,IL18,CFTII,FNIP2,PRR5,ENSGALG00000017031,CDH2,STAT2,UBASH3B,PSEN1,CDKL1,PTPRE,ERN1,THBS1,PPM1L,LRRK1,CTSK,ENSGALG00000026070,HIP1,LIMK1,QPCT,ANGPT1,FGFR4,ENSGALG00000036234,NEK3,NPC1,ASB3,LRRK2,JMJD6,OSBPL7,ASB9,AREL1,PARP6,PTPRF,NEDD9
GO:BP	ion transmembrane transport	GO:0034220	0.00105731	2.9758	779	180	21	24356	Up-regulated	SLC13A5,GLRB,HTR2B,SLC26A3,ENSGALG00000023834,SLC11A1,ENSGALG00000012292,ENSGALG00000017031,UBASH3B,PSEN1,KCNK17,GRID1,SLC9A1,THBS1,SLC1A6,ENSGALG00000012319,CHRNA9,ENSGALG00000012021,RASA3,ATP2A3,SLC20A2
GO:BP	macromolecule modification	GO:0043412	0.00115435	2.93766	2814	180	45	24356	Up-regulated	FABP4,ADRA1B,HTR2B,ENSGALG00000014585,ADTRP,DUSP5,BMPER,SLC11A1,CDKN1A,SRD5A3,STK32C,ENSGALG00000012292,PDGFB,FUT9,IL18,CFTII,FNIP2,PRR5,ENSGALG00000017031,CDH2,STAT2,UBASH3B,PSEN1,CDKL1,PTPRE,ERN1,THBS1,PPM1L,LRRK1,ENSGALG00000026070,LIMK1,QPCT,ANGPT1,FGFR4,ENSGALG00000036234,NEK3,NPC1,ASB3,LRRK2,JMJD6,ASB9,AREL1,PARP6,PTPRF,NEDD9
GO:BP	regulation of cell communication	GO:0010646	0.00117849	2.92868	2161	180	38	24356	Up-regulated	G0S2,ADRA1B,GPC5,HTR2B,SYT1,NGF,ENSGALG00000014585,CNKSR2,DUSP5,PLEK,TIAM2,BICD1,BMPER,TCF7L2,ENSGALG00000012292,PDGFB,IL18,PRR5,CDH2,UBASH3B,PSEN1,HRH2,GRID1,ENSGALG00000037826,SLC9A1,ERN1,THBS1,INPP5D,LRRK1,HIP1,RASA3,ENSGALG00000014277,ANGPT1,FGFR4,ITGA8,BCL9L,LRRK2,ZCCHC11
GO:BP	positive regulation of macromolecule metabolic process	GO:0010604	0.00119221	2.92365	2162	180	38	24356	Up-regulated	MYOM1,ADRA1B,HTR2B,NGF,ENSGALG00000014585,ADTRP,BMPER,SLC11A1,TCF7L2,ENSGALG00000037558,ENSGALG00000012292,PDGFB,IL18,FNIP2,PRR5,FHL5,CDH2,PSEN1,MITF,SLC9A1,ERN1,THBS1,LICOS,LRRK1,TCF12,HIP1,ANGPT1,FGFR4,ITGA8,BCL9L,FANCB,ENSGALG00000006123,LRRK2,JMJD6,OSBPL7,ASB9,AREL1,NEDD9
GO:BP	positive regulation of cellular process	GO:0048522	0.00127087	2.8959	3316	180	50	24356	Up-regulated	G0S2,DSCAM,MYOM1,PLPPR5,ADRA1B,HTR2B,SYT1,NGF,ENSGALG00000014585,ADTRP,PLEK,BMPER,SLC11A1,TCF7L2,ENSGALG00000037558,ENSGALG00000012292,PDGFB,IL18,FNIP2,PRR5,FHL5,CDH2,PSEN1,ENSGALG00000037826,MITF,SLC9A1,ERN1,THBS1,LICOS,INPP5D,LRRK1,TCF12,HIP1,LIMK1,ANGPT1,FGFR4,ITGA8,IQGAP2,BCL9L,DDHD2,NAPEPLD,RCC2,FANCB,ENSGALG00000006123,FCHSD1,LRRK2,JMJD6,OSBPL7,DOCK11,NEDD9
GO:BP	regulation of signaling	GO:0023051	0.00141693	2.84865	2177	180	38	24356	Up-regulated	G0S2,ADRA1B,GPC5,HTR2B,SYT1,NGF,ENSGALG00000014585,CNKSR2,DUSP5,PLEK,TIAM2,BICD1,BMPER,TCF7L2,ENSGALG00000012292,PDGFB,IL18,PRR5,CDH2,UBASH3B,PSEN1,HRH2,GRID1,ENSGALG00000037826,SLC9A1,ERN1,THBS1,INPP5D,LRRK1,HIP1,RASA3,ENSGALG00000014277,ANGPT1,FGFR4,ITGA8,BCL9L,LRRK2,ZCCHC11
GO:BP	regulation of signal transduction	GO:0009966	0.00157103	2.80382	1917	180	35	24356	Up-regulated	G0S2,ADRA1B,GPC5,HTR2B,NGF,ENSGALG00000014585,CNKSR2,DUSP5,PLEK,TIAM2,BICD1,BMPER,TCF7L2,ENSGALG00000012292,PDGFB,IL18,PRR5,CDH2,UBASH3B,PSEN1,ENSGALG00000037826,SLC9A1,ERN1,THBS1,INPP5D,LRRK1,HIP1,RASA3,ENSGALG00000014277,ANGPT1,FGFR4,ITGA8,BCL9L,LRRK2,ZCCHC11
GO:BP	cellular homeostasis	GO:0019725	0.00164603	2.78356	536	180	17	24356	Up-regulated	ADRA1B,HTR2B,SLC26A3,ENSGALG00000023834,SLC11A1,LTB4R1,ENSGALG00000012292,UBASH3B,PSEN1,SLC9A1,ERN1,CHRNA9,RASA3,ATP2A3,ENSGALG00000006123,LRRK2,DNAJC16
GO:BP	regulation of molecular function	GO:0065009	0.00195449	2.70897	1935	180	35	24356	Up-regulated	FABP4,HTR2B,NGF,ENSGALG00000014585,DUSP5,PLEK,COL28A1,TIAM2,BICD1,ANGPTL4,SLC11A1,CDKN1A,COL6A3,TCF7L2,PDGFB,IL18,UBASH3B,PSEN1,SLC9A1,ERN1,THBS1,HIP1,LIMK1,RASA3,ANGPT1,FGFR4,HSPH1,IQGAP2,RCC2,APBA3,LRRK2,ZCCHC11,DOCK11,PTPRF,NEDD9
GO:BP	macromolecule metabolic process	GO:0043170	0.00211667	2.67435	6328	180	77	24356	Up-regulated	MYOM1,FABP4,ADRA1B,TBX6,HTR2B,NGF,ENSGALG00000014585,ADTRP,DUSP5,COL28A1,DENND3,ENSGALG00000025906,BMPER,ENSGALG00000013546,SLC11A1,CDKN1A,RALY,SRD5A3,COL6A3,PRSS35,ABCA2,STK32C,TCF7L2,ENSGALG00000037558,ENSGALG00000012292,PDGFB,FUT9,IL18,CFTII,FNIP2,PRR5,ENSGALG00000017031,FHL5,CDH2,CRYM,STAT2,UBASH3B,PSEN1,CDKL1,MITF,SLC9A1,PTPRE,ERN1,THBS1,PPM1L,LICOS,INPP5D,LRRK1,CTSK,RNASET2,ENSGALG000000260…
GO:BP	regulation of primary metabolic process	GO:0080090	0.00217627	2.66229	3682	180	53	24356	Up-regulated	FABP4,ADRA1B,TBX6,HTR2B,ENSGALG00000014585,ADTRP,DUSP5,PLEK,COL28A1,BMPER,SLC11A1,CDKN1A,RALY,COL6A3,ABCA2,TCF7L2,ENSGALG00000037558,ENSGALG00000012292,PDGFB,IL18,FNIP2,PRR5,FHL5,CDH2,CRYM,STAT2,UBASH3B,PSEN1,MITF,SLC9A1,ERN1,THBS1,LICOS,INPP5D,LRRK1,TCF12,HIP1,LIMK1,ANGPT1,FGFR4,ITGA8,BCL9L,NEK3,FANCB,ENSGALG00000006123,LRRK2,ZRANB3,JMJD6,OSBPL7,ASB9,AREL1,ZCCHC11,NEDD9
GO:BP	regulation of macromolecule metabolic process	GO:0060255	0.00231671	2.63513	3793	180	54	24356	Up-regulated	MYOM1,FABP4,ADRA1B,TBX6,HTR2B,NGF,ENSGALG00000014585,ADTRP,DUSP5,COL28A1,BMPER,SLC11A1,CDKN1A,RALY,COL6A3,ABCA2,TCF7L2,ENSGALG00000037558,ENSGALG00000012292,PDGFB,IL18,FNIP2,PRR5,FHL5,CDH2,CRYM,STAT2,UBASH3B,PSEN1,MITF,SLC9A1,ERN1,THBS1,LICOS,INPP5D,LRRK1,TCF12,HIP1,LIMK1,ANGPT1,FGFR4,ITGA8,BCL9L,NEK3,FANCB,ENSGALG00000006123,LRRK2,ZRANB3,JMJD6,OSBPL7,ASB9,AREL1,ZCCHC11,NEDD9
GO:BP	cellular cation homeostasis	GO:0030003	0.00242925	2.61453	373	180	14	24356	Up-regulated	ADRA1B,HTR2B,SLC26A3,ENSGALG00000023834,SLC11A1,LTB4R1,ENSGALG00000012292,UBASH3B,PSEN1,SLC9A1,CHRNA9,RASA3,ATP2A3,LRRK2
GO:BP	positive regulation of nitrogen compound metabolic process	GO:0051173	0.00254974	2.5935	2047	180	36	24356	Up-regulated	ADRA1B,HTR2B,ENSGALG00000014585,ADTRP,BMPER,SLC11A1,TCF7L2,ENSGALG00000037558,ENSGALG00000012292,PDGFB,IL18,FNIP2,PRR5,FHL5,CDH2,PSEN1,MITF,SLC9A1,ERN1,THBS1,LICOS,LRRK1,TCF12,HIP1,ANGPT1,FGFR4,ITGA8,BCL9L,FANCB,ENSGALG00000006123,LRRK2,JMJD6,OSBPL7,ASB9,AREL1,NEDD9
GO:BP	regulation of nitrogen compound metabolic process	GO:0051171	0.00269761	2.56902	3604	180	52	24356	Up-regulated	FABP4,ADRA1B,TBX6,HTR2B,ENSGALG00000014585,ADTRP,DUSP5,COL28A1,BMPER,SLC11A1,CDKN1A,RALY,COL6A3,ABCA2,TCF7L2,ENSGALG00000037558,ENSGALG00000012292,PDGFB,IL18,FNIP2,PRR5,FHL5,CDH2,CRYM,STAT2,UBASH3B,PSEN1,MITF,SLC9A1,ERN1,THBS1,LICOS,INPP5D,LRRK1,TCF12,HIP1,LIMK1,ANGPT1,FGFR4,ITGA8,BCL9L,NEK3,FANCB,ENSGALG00000006123,LRRK2,ZRANB3,JMJD6,OSBPL7,ASB9,AREL1,ZCCHC11,NEDD9
GO:BP	regulation of cellular metabolic process	GO:0031323	0.00283132	2.54801	3817	180	54	24356	Up-regulated	DSCAM,FABP4,ADRA1B,BCO2,TBX6,HTR2B,ENSGALG00000014585,ADTRP,DUSP5,PLEK,COL28A1,BMPER,SLC11A1,CDKN1A,RALY,COL6A3,ABCA2,TCF7L2,ENSGALG00000037558,ENSGALG00000012292,PDGFB,IL18,FNIP2,PRR5,FHL5,CDH2,CRYM,STAT2,UBASH3B,PSEN1,MITF,SLC9A1,ERN1,THBS1,LICOS,INPP5D,LRRK1,TCF12,HIP1,LIMK1,ANGPT1,FGFR4,ITGA8,BCL9L,NEK3,NPC1,FANCB,ENSGALG00000006123,LRRK2,ZRANB3,JMJD6,OSBPL7,ZCCHC11,NEDD9
GO:BP	positive regulation of protein modification process	GO:0031401	0.00286106	2.54347	758	180	20	24356	Up-regulated	ADRA1B,HTR2B,ENSGALG00000014585,ADTRP,BMPER,SLC11A1,ENSGALG00000012292,PDGFB,IL18,FNIP2,PRR5,CDH2,PSEN1,ERN1,THBS1,LRRK1,ANGPT1,FGFR4,LRRK2,NEDD9
GO:BP	cellular ion homeostasis	GO:0006873	0.00312286	2.50545	381	180	14	24356	Up-regulated	ADRA1B,HTR2B,SLC26A3,ENSGALG00000023834,SLC11A1,LTB4R1,ENSGALG00000012292,UBASH3B,PSEN1,SLC9A1,CHRNA9,RASA3,ATP2A3,LRRK2
GO:BP	regulation of cellular protein metabolic process	GO:0032268	0.00350887	2.45483	1633	180	31	24356	Up-regulated	FABP4,ADRA1B,HTR2B,ENSGALG00000014585,ADTRP,DUSP5,COL28A1,BMPER,SLC11A1,CDKN1A,COL6A3,ENSGALG00000012292,PDGFB,IL18,FNIP2,PRR5,CDH2,STAT2,UBASH3B,PSEN1,ERN1,THBS1,LRRK1,HIP1,LIMK1,ANGPT1,FGFR4,NEK3,LRRK2,OSBPL7,NEDD9
GO:BP	cellular chemical homeostasis	GO:0055082	0.00352777	2.4525	443	180	15	24356	Up-regulated	ADRA1B,HTR2B,SLC26A3,ENSGALG00000023834,SLC11A1,LTB4R1,ENSGALG00000012292,UBASH3B,PSEN1,SLC9A1,ERN1,CHRNA9,RASA3,ATP2A3,LRRK2
GO:BP	negative regulation of molecular function	GO:0044092	0.00354129	2.45084	632	180	18	24356	Up-regulated	FABP4,DUSP5,COL28A1,BICD1,ANGPTL4,CDKN1A,COL6A3,TCF7L2,PDGFB,UBASH3B,PSEN1,THBS1,LIMK1,RCC2,APBA3,LRRK2,ZCCHC11,PTPRF
GO:BP	regulation of coagulation	GO:0050818	0.00385201	2.41431	47	180	6	24356	Up-regulated	ADTRP,PLEK,PDGFB,UBASH3B,PSEN1,THBS1
GO:BP	positive regulation of signal transduction	GO:0009967	0.0045829	2.33886	927	180	22	24356	Up-regulated	G0S2,ADRA1B,HTR2B,ENSGALG00000014585,BMPER,TCF7L2,ENSGALG00000012292,PDGFB,IL18,PRR5,CDH2,PSEN1,ENSGALG00000037826,SLC9A1,ERN1,THBS1,LRRK1,HIP1,ANGPT1,FGFR4,ITGA8,LRRK2
GO:BP	regulation of MAPK cascade	GO:0043408	0.0057682	2.23896	461	180	15	24356	Up-regulated	ADRA1B,HTR2B,ENSGALG00000014585,DUSP5,BMPER,ENSGALG00000012292,PDGFB,CDH2,PSEN1,ERN1,THBS1,LRRK1,ANGPT1,FGFR4,LRRK2
GO:BP	positive regulation of cellular metabolic process	GO:0031325	0.00688293	2.16223	2136	180	36	24356	Up-regulated	DSCAM,ADRA1B,HTR2B,ENSGALG00000014585,ADTRP,PLEK,BMPER,SLC11A1,TCF7L2,ENSGALG00000037558,ENSGALG00000012292,PDGFB,IL18,FNIP2,PRR5,FHL5,CDH2,PSEN1,MITF,SLC9A1,ERN1,THBS1,LICOS,LRRK1,TCF12,HIP1,ANGPT1,FGFR4,ITGA8,BCL9L,FANCB,ENSGALG00000006123,LRRK2,JMJD6,OSBPL7,NEDD9
GO:BP	positive regulation of cell communication	GO:0010647	0.00691325	2.16032	1027	180	23	24356	Up-regulated	G0S2,ADRA1B,HTR2B,SYT1,ENSGALG00000014585,BMPER,TCF7L2,ENSGALG00000012292,PDGFB,IL18,PRR5,CDH2,PSEN1,ENSGALG00000037826,SLC9A1,ERN1,THBS1,LRRK1,HIP1,ANGPT1,FGFR4,ITGA8,LRRK2
GO:BP	positive regulation of signaling	GO:0023056	0.00761949	2.11807	1033	180	23	24356	Up-regulated	G0S2,ADRA1B,HTR2B,SYT1,ENSGALG00000014585,BMPER,TCF7L2,ENSGALG00000012292,PDGFB,IL18,PRR5,CDH2,PSEN1,ENSGALG00000037826,SLC9A1,ERN1,THBS1,LRRK1,HIP1,ANGPT1,FGFR4,ITGA8,LRRK2
GO:BP	developmental process	GO:0032502	0.00848297	2.07145	3534	180	50	24356	Up-regulated	DSCAM,MYOM1,PLPPR5,FABP4,GLRB,SPP1,HTR2B,SYT1,SLC26A3,DSCAML1,NGF,ADTRP,PLEK,BMPER,ANGPTL4,TCF7L2,PTCHD1,PDGFB,CD3D,IL18,CFTII,CDH2,STAT2,UBASH3B,PSEN1,HRH2,MITF,SLC9A1,THBS1,INPP5D,LRRK1,CTSK,CHRNA9,TCF12,LIMK1,ENSGALG00000014277,ANGPT1,FGFR4,ITGA8,BCL9L,DDHD2,NAPEPLD,NEK3,RCC2,LRRK2,JMJD6,ZCCHC11,DOCK11,PTPRF,NEDD9
GO:BP	cellular macromolecule metabolic process	GO:0044260	0.00888493	2.05135	5503	180	68	24356	Up-regulated	FABP4,ADRA1B,TBX6,HTR2B,ENSGALG00000014585,ADTRP,DUSP5,COL28A1,DENND3,ENSGALG00000025906,BMPER,SLC11A1,CDKN1A,SRD5A3,COL6A3,ABCA2,STK32C,TCF7L2,ENSGALG00000037558,ENSGALG00000012292,PDGFB,FUT9,IL18,CFTII,FNIP2,PRR5,ENSGALG00000017031,FHL5,CDH2,CRYM,STAT2,UBASH3B,PSEN1,CDKL1,MITF,SLC9A1,PTPRE,ERN1,THBS1,PPM1L,LRRK1,CTSK,RNASET2,ENSGALG00000026070,TCF12,HIP1,LIMK1,QPCT,ANGPT1,FGFR4,ITGA8,ENSGALG000…
GO:BP	chemical synaptic transmission	GO:0007268	0.00921886	2.03532	418	180	14	24356	Up-regulated	GLRB,HTR2B,SYT1,NGF,HTR4,CDH2,ENSGALG00000011673,PSEN1,HRH2,GRID1,CHRNA9,APBA3,FCHSD1,LRRK2
GO:BP	anterograde trans-synaptic signaling	GO:0098916	0.00921886	2.03532	418	180	14	24356	Up-regulated	GLRB,HTR2B,SYT1,NGF,HTR4,CDH2,ENSGALG00000011673,PSEN1,HRH2,GRID1,CHRNA9,APBA3,FCHSD1,LRRK2
GO:CC	cellular_component	GO:0005575	2.00044e-14	13.6989	12623	180	147	24356	Up-regulated	G0S2,DSCAM,MYOM1,PLPPR5,FABP4,ADRA1B,BCO2,ENSGALG00000012080,GPC5,TBX6,SLC13A5,GLRB,SPP1,HTR2B,SYT1,SLC26A3,DSCAML1,NGF,ENSGALG00000014585,ADTRP,CD1C,CNKSR2,BDKRB1,DUSP5,ENSGALG00000027090,PLEK,COL28A1,DENND3,ENSGALG00000025906,HPGDS,TIAM2,ENO2,BMPER,KIF9,CYTIP,ENSGALG00000023834,HTR4,ANGPTL4,SLC11A1,CDKN1A,RALY,SRD5A3,LTB4R1,COL6A3,ABCA2,ZC3H12D,TCF7L2,SLC3A1,ENSGALG00000037558,PTCHD1,PDGFB,CD3D…
GO:CC	membrane	GO:0016020	2.64243e-10	9.578	5810	180	87	24356	Up-regulated	DSCAM,PLPPR5,ADRA1B,ENSGALG00000012080,GPC5,SLC13A5,GLRB,HTR2B,SYT1,SLC26A3,DSCAML1,ADTRP,CD1C,CNKSR2,BDKRB1,ENSGALG00000027090,PLEK,ENSGALG00000025906,TIAM2,ENO2,ENSGALG00000023834,HTR4,SLC11A1,SRD5A3,LTB4R1,COL6A3,ABCA2,SLC3A1,PTCHD1,PDGFB,CD3D,FUT9,CFTII,ENSGALG00000017031,LRMP,CDH2,ENSGALG00000042684,STAT2,ENSGALG00000011673,HAVCR1,PSEN1,ENSGALG00000016693,HRH2,KCNK17,GRID1,PHTF1,ENSGALG00000…
GO:CC	cell periphery	GO:0071944	4.31514e-10	9.36501	2876	180	57	24356	Up-regulated	DSCAM,PLPPR5,ADRA1B,GPC5,SLC13A5,GLRB,HTR2B,SYT1,SLC26A3,DSCAML1,ADTRP,CD1C,BDKRB1,PLEK,ENO2,CYTIP,ENSGALG00000023834,HTR4,SLC11A1,COL6A3,SLC3A1,PTCHD1,CD3D,CDH2,STAT2,ENSGALG00000011673,PSEN1,ENSGALG00000016693,HRH2,KCNK17,GRID1,SLC9A1,PTPRE,CD247,THBS1,SLC1A6,OSBPL3,LICOS,ADGRA3,CHRNA9,HIP1,ENSGALG00000012021,RASA3,ENSGALG00000014277,ANGPT1,FGFR4,ITGA8,SLC20A2,NPC1,RCC2,APBA3,UTRN,FCHSD1,LRRK2,…
GO:CC	plasma membrane	GO:0005886	1.39862e-09	8.8543	2782	180	55	24356	Up-regulated	DSCAM,PLPPR5,ADRA1B,GPC5,SLC13A5,GLRB,HTR2B,SYT1,SLC26A3,DSCAML1,ADTRP,CD1C,BDKRB1,PLEK,ENO2,ENSGALG00000023834,HTR4,SLC11A1,COL6A3,SLC3A1,PTCHD1,CD3D,CDH2,STAT2,ENSGALG00000011673,PSEN1,ENSGALG00000016693,HRH2,KCNK17,GRID1,SLC9A1,PTPRE,CD247,THBS1,SLC1A6,OSBPL3,LICOS,ADGRA3,CHRNA9,HIP1,ENSGALG00000012021,RASA3,ENSGALG00000014277,ANGPT1,FGFR4,ITGA8,SLC20A2,NPC1,RCC2,APBA3,UTRN,LRRK2,JMJD6,OSBPL7,…
GO:CC	cell	GO:0005623	3.43928e-09	8.46353	10818	180	125	24356	Up-regulated	G0S2,DSCAM,MYOM1,PLPPR5,FABP4,ADRA1B,BCO2,GPC5,TBX6,SLC13A5,GLRB,SPP1,HTR2B,SYT1,SLC26A3,DSCAML1,NGF,ADTRP,CD1C,CNKSR2,BDKRB1,DUSP5,PLEK,DENND3,HPGDS,TIAM2,ENO2,KIF9,CYTIP,ENSGALG00000023834,HTR4,SLC11A1,CDKN1A,RALY,SRD5A3,LTB4R1,COL6A3,ABCA2,ZC3H12D,TCF7L2,SLC3A1,ENSGALG00000037558,PTCHD1,PDGFB,CD3D,FUT9,CFTII,FNIP2,PRR5,FHL5,ENSGALG00000016125,CDH2,CRYM,STAT2,ENSGALG00000011673,PSEN1,ENSGALG000…
GO:CC	membrane part	GO:0044425	6.11781e-09	8.2134	4625	180	73	24356	Up-regulated	DSCAM,PLPPR5,ADRA1B,ENSGALG00000012080,GPC5,SLC13A5,GLRB,HTR2B,SYT1,SLC26A3,DSCAML1,ADTRP,CD1C,BDKRB1,ENSGALG00000027090,PLEK,ENSGALG00000025906,ENSGALG00000023834,HTR4,SLC11A1,SRD5A3,LTB4R1,ABCA2,SLC3A1,PTCHD1,CD3D,FUT9,CFTII,ENSGALG00000017031,LRMP,CDH2,ENSGALG00000042684,ENSGALG00000011673,HAVCR1,PSEN1,ENSGALG00000016693,HRH2,KCNK17,GRID1,PHTF1,ENSGALG00000020479,SLC9A1,PTPRE,CD247,ERN1,THBS1,…
GO:CC	plasma membrane part	GO:0044459	5.19001e-08	7.28483	1609	180	38	24356	Up-regulated	DSCAM,PLPPR5,ADRA1B,GPC5,GLRB,HTR2B,SYT1,SLC26A3,ADTRP,CD1C,PLEK,HTR4,SLC3A1,CD3D,CDH2,ENSGALG00000011673,PSEN1,ENSGALG00000016693,HRH2,KCNK17,GRID1,SLC9A1,CD247,THBS1,SLC1A6,LICOS,ADGRA3,CHRNA9,HIP1,ENSGALG00000012021,RASA3,ENSGALG00000014277,FGFR4,ITGA8,SLC20A2,NPC1,UTRN,LRRK2
GO:CC	intrinsic component of membrane	GO:0031224	9.735e-08	7.01166	3873	180	63	24356	Up-regulated	DSCAM,PLPPR5,ADRA1B,ENSGALG00000012080,GPC5,SLC13A5,GLRB,HTR2B,SYT1,SLC26A3,DSCAML1,ADTRP,CD1C,BDKRB1,ENSGALG00000027090,ENSGALG00000025906,HTR4,SLC11A1,SRD5A3,LTB4R1,ABCA2,SLC3A1,PTCHD1,CD3D,FUT9,CFTII,ENSGALG00000017031,LRMP,CDH2,ENSGALG00000042684,ENSGALG00000011673,HAVCR1,PSEN1,ENSGALG00000016693,HRH2,KCNK17,GRID1,PHTF1,ENSGALG00000020479,SLC9A1,PTPRE,CD247,ERN1,SLC1A6,ENSGALG00000012319,LICO…
GO:CC	cell part	GO:0044464	2.62686e-07	6.58056	10723	180	120	24356	Up-regulated	G0S2,DSCAM,MYOM1,PLPPR5,FABP4,ADRA1B,BCO2,GPC5,TBX6,SLC13A5,GLRB,HTR2B,SYT1,SLC26A3,DSCAML1,NGF,ADTRP,CD1C,CNKSR2,BDKRB1,DUSP5,PLEK,HPGDS,TIAM2,ENO2,KIF9,CYTIP,ENSGALG00000023834,HTR4,SLC11A1,CDKN1A,RALY,SRD5A3,COL6A3,ABCA2,ZC3H12D,TCF7L2,SLC3A1,ENSGALG00000037558,PTCHD1,PDGFB,CD3D,FUT9,CFTII,FNIP2,PRR5,FHL5,ENSGALG00000016125,CDH2,CRYM,STAT2,ENSGALG00000011673,PSEN1,ENSGALG00000016693,HRH2,KCNK1…
GO:CC	integral component of membrane	GO:0016021	4.1745e-07	6.3794	3811	180	61	24356	Up-regulated	DSCAM,PLPPR5,ADRA1B,ENSGALG00000012080,SLC13A5,GLRB,HTR2B,SYT1,SLC26A3,DSCAML1,ADTRP,CD1C,BDKRB1,ENSGALG00000027090,ENSGALG00000025906,HTR4,SLC11A1,SRD5A3,LTB4R1,ABCA2,SLC3A1,PTCHD1,CD3D,FUT9,CFTII,ENSGALG00000017031,LRMP,CDH2,ENSGALG00000042684,ENSGALG00000011673,HAVCR1,PSEN1,ENSGALG00000016693,HRH2,KCNK17,GRID1,PHTF1,ENSGALG00000020479,SLC9A1,PTPRE,CD247,ERN1,SLC1A6,ENSGALG00000012319,LICOS,ADG…
GO:CC	intrinsic component of plasma membrane	GO:0031226	0.000127711	3.89377	918	180	23	24356	Up-regulated	DSCAM,PLPPR5,ADRA1B,GPC5,GLRB,HTR2B,SLC26A3,HTR4,CDH2,PSEN1,HRH2,KCNK17,GRID1,SLC9A1,SLC1A6,LICOS,CHRNA9,ENSGALG00000012021,RASA3,FGFR4,ITGA8,SLC20A2,NPC1
GO:CC	integral component of plasma membrane	GO:0005887	0.000916124	3.03805	879	180	21	24356	Up-regulated	DSCAM,PLPPR5,ADRA1B,GLRB,HTR2B,SLC26A3,HTR4,CDH2,PSEN1,HRH2,KCNK17,GRID1,SLC9A1,SLC1A6,LICOS,CHRNA9,ENSGALG00000012021,FGFR4,ITGA8,SLC20A2,NPC1
GO:CC	neuron part	GO:0097458	0.00124196	2.90589	972	180	22	24356	Up-regulated	DSCAM,GLRB,HTR2B,SYT1,DSCAML1,NGF,CNKSR2,ENO2,HTR4,CDH2,ENSGALG00000011673,PSEN1,HRH2,GRID1,SLC1A6,CHRNA9,HIP1,LIMK1,APBA3,FCHSD1,LRRK2,PTPRF
GO:CC	cytoplasm	GO:0005737	0.00414656	2.38231	6650	180	76	24356	Up-regulated	G0S2,DSCAM,MYOM1,FABP4,ADRA1B,BCO2,HTR2B,SYT1,DSCAML1,NGF,CNKSR2,DUSP5,PLEK,HPGDS,TIAM2,ENO2,CYTIP,ENSGALG00000023834,HTR4,SLC11A1,SRD5A3,ABCA2,ZC3H12D,FUT9,CFTII,FNIP2,FHL5,ENSGALG00000016125,CDH2,CRYM,STAT2,ENSGALG00000011673,PSEN1,SLC9A1,PTPRE,CD247,ERN1,THBS1,SLC1A6,CCDC50,OSBPL3,ACOT9,AOX1,SERHL2,INPP5D,LRRK1,ENSGALG00000026070,ACSBG2,TCF12,HIP1,LIMK1,DPYD,SNX8,ENSGALG00000014277,DENND5A,FGF…
GO:CC	synaptic membrane	GO:0097060	0.00648322	2.18821	197	180	9	24356	Up-regulated	GLRB,SYT1,CDH2,ENSGALG00000011673,GRID1,SLC1A6,CHRNA9,HIP1,UTRN
GO:CC	cell projection	GO:0042995	0.00783356	2.10604	1176	180	23	24356	Up-regulated	DSCAM,GLRB,HTR2B,SYT1,SLC26A3,DSCAML1,NGF,PLEK,HTR4,SLC3A1,ENSGALG00000016125,CDH2,PSEN1,HRH2,CHRNA9,LIMK1,ENSGALG00000014277,ANGPT1,IQGAP2,APBA3,UTRN,LRRK2,PTPRF
GO:CC	synapse	GO:0045202	0.00787984	2.10348	705	180	17	24356	Up-regulated	DSCAM,GLRB,SYT1,DSCAML1,NGF,CNKSR2,CDH2,ENSGALG00000011673,PSEN1,GRID1,SLC1A6,CHRNA9,HIP1,APBA3,UTRN,FCHSD1,LRRK2
KEGG	KEGG root term	KEGG:00000	3.53867e-06	5.45116	4613	180	65	24356	Up-regulated	HSPA2,FABP4,ADRA1B,GLRB,SPP1,HTR2B,NGF,CD1C,DGKK,BDKRB1,DUSP5,HPGDS,ENO2,HTR4,ANGPTL4,SLC11A1,CDKN1A,SRD5A3,LTB4R1,COL6A3,ABCA2,TCF7L2,ENSGALG00000037558,PDGFB,FUT9,IL18,CFTII,FNIP2,PRR5,CDH2,STAT2,ENSGALG00000011673,PSEN1,ENSGALG00000016693,HRH2,GRID1,MITF,SLC9A1,ERN1,THBS1,LICOS,AOX1,INPP5D,CTSK,ENSGALG00000026070,CHRNA9,ACSBG2,TNFRSF13C,LIMK1,DPYD,ANGPT1,FGFR4,ITGA8,ATP2A3,PCASP2,HSPH1,IQGAP2,…
REAC	REACTOME root term	REAC:0000000	1.74651e-12	11.7578	6456	180	97	24356	Up-regulated	DSCAM,PLPPR5,FABP4,ADRA1B,BCO2,GPC5,SLC13A5,GLRB,SPP1,HTR2B,SYT1,SLC26A3,DSCAML1,NGF,CNKSR2,DGKK,BDKRB1,DUSP5,PLEK,COL28A1,DENND3,ENSGALG00000025906,HPGDS,TIAM2,ENO2,BICD1,KIF9,HTR4,SLC11A1,CDKN1A,SRD5A3,LTB4R1,COL6A3,ABCA2,TCF7L2,SLC3A1,ENSGALG00000037558,PDGFB,CD3D,IL18,PRR5,ENSGALG00000017031,LRMP,CDH2,CRYM,STAT2,PSEN1,ENSGALG00000016693,HRH2,KCNK17,SLC9A1,ERN1,RAB37,THBS1,SLC1A6,OSBPL3,ACOT9,…
REAC	Signal Transduction	REAC:R-GGA-162582	0.000449972	3.34681	1563	180	30	24356	Up-regulated	PLPPR5,ADRA1B,BCO2,GPC5,SPP1,HTR2B,NGF,CNKSR2,DGKK,BDKRB1,DUSP5,TIAM2,HTR4,LTB4R1,COL6A3,TCF7L2,PDGFB,PSEN1,ENSGALG00000016693,HRH2,THBS1,LIMK1,RASA3,ENSGALG00000014277,ANGPT1,FGFR4,IQGAP2,BCL9L,RCC2,LRRK2
WP	Monoamine GPCRs	WP:WP839	0.00034334	3.46428	23	180	4	24356	Up-regulated	ADRA1B,HTR2B,HTR4,HRH2
TF	Transfac	TF:M00000	1.28558e-20	19.8909	16779	180	176	24356	Up-regulated	G0S2,DSCAM,MYOM1,PLPPR5,FABP4,ADRA1B,BCO2,ENSGALG00000012080,GPC5,TBX6,SLC13A5,GLRB,SPP1,HTR2B,SYT1,SLC26A3,DSCAML1,NGF,ENSGALG00000014585,ADTRP,CD1C,CNKSR2,DGKK,BDKRB1,DUSP5,ENSGALG00000027090,PLEK,COL28A1,DENND3,ENSGALG00000025906,HPGDS,TIAM2,ENO2,BICD1,BMPER,KIF9,ENSGALG00000013546,CYTIP,ENSGALG00000023834,HTR4,ANGPTL4,SLC11A1,CDKN1A,RALY,SRD5A3,ENSGALG00000033925,LTB4R1,COL6A3,PRSS35,ABCA2,ZC…
TF	Factor: PU.1; motif: AGGAAG	TF:M02031	8.43645e-13	12.0738	14432	180	156	24356	Up-regulated	G0S2,DSCAM,MYOM1,PLPPR5,FABP4,BCO2,ENSGALG00000012080,GPC5,TBX6,SLC13A5,SPP1,HTR2B,DSCAML1,NGF,ADTRP,CD1C,DGKK,BDKRB1,DUSP5,ENSGALG00000027090,PLEK,COL28A1,DENND3,ENSGALG00000025906,HPGDS,TIAM2,ENO2,BICD1,BMPER,KIF9,ENSGALG00000013546,CYTIP,ENSGALG00000023834,HTR4,ANGPTL4,SLC11A1,CDKN1A,RALY,SRD5A3,ENSGALG00000033925,LTB4R1,COL6A3,PRSS35,ABCA2,ZC3H12D,STK32C,TCF7L2,SLC3A1,ENSGALG00000037558,ENSGA…
TF	Factor: PU.1; motif: AGGAAG; match class: 0	TF:M02031_0	8.43645e-13	12.0738	14432	180	156	24356	Up-regulated	G0S2,DSCAM,MYOM1,PLPPR5,FABP4,BCO2,ENSGALG00000012080,GPC5,TBX6,SLC13A5,SPP1,HTR2B,DSCAML1,NGF,ADTRP,CD1C,DGKK,BDKRB1,DUSP5,ENSGALG00000027090,PLEK,COL28A1,DENND3,ENSGALG00000025906,HPGDS,TIAM2,ENO2,BICD1,BMPER,KIF9,ENSGALG00000013546,CYTIP,ENSGALG00000023834,HTR4,ANGPTL4,SLC11A1,CDKN1A,RALY,SRD5A3,ENSGALG00000033925,LTB4R1,COL6A3,PRSS35,ABCA2,ZC3H12D,STK32C,TCF7L2,SLC3A1,ENSGALG00000037558,ENSGA…
TF	Factor: myogenin; motif: CAGCTG	TF:M02101	1.72083e-11	10.7643	13117	180	146	24356	Up-regulated	G0S2,DSCAM,MYOM1,PLPPR5,ADRA1B,ENSGALG00000012080,GPC5,TBX6,SLC13A5,GLRB,SPP1,HTR2B,SYT1,SLC26A3,DSCAML1,NGF,ENSGALG00000014585,ADTRP,CD1C,CNKSR2,DGKK,BDKRB1,DUSP5,ENSGALG00000027090,PLEK,COL28A1,DENND3,ENSGALG00000025906,HPGDS,TIAM2,ENO2,BICD1,BMPER,ENSGALG00000013546,CYTIP,ENSGALG00000023834,HTR4,ANGPTL4,SLC11A1,CDKN1A,RALY,SRD5A3,ENSGALG00000033925,LTB4R1,PRSS35,ABCA2,ZC3H12D,STK32C,TCF7L2,SLC…
TF	Factor: myogenin; motif: CAGCTG; match class: 0	TF:M02101_0	1.72083e-11	10.7643	13117	180	146	24356	Up-regulated	G0S2,DSCAM,MYOM1,PLPPR5,ADRA1B,ENSGALG00000012080,GPC5,TBX6,SLC13A5,GLRB,SPP1,HTR2B,SYT1,SLC26A3,DSCAML1,NGF,ENSGALG00000014585,ADTRP,CD1C,CNKSR2,DGKK,BDKRB1,DUSP5,ENSGALG00000027090,PLEK,COL28A1,DENND3,ENSGALG00000025906,HPGDS,TIAM2,ENO2,BICD1,BMPER,ENSGALG00000013546,CYTIP,ENSGALG00000023834,HTR4,ANGPTL4,SLC11A1,CDKN1A,RALY,SRD5A3,ENSGALG00000033925,LTB4R1,PRSS35,ABCA2,ZC3H12D,STK32C,TCF7L2,SLC…
TF	Factor: myogenin; motif: CAGCTG; match class: 1	TF:M02101_1	1.72083e-11	10.7643	13117	180	146	24356	Up-regulated	G0S2,DSCAM,MYOM1,PLPPR5,ADRA1B,ENSGALG00000012080,GPC5,TBX6,SLC13A5,GLRB,SPP1,HTR2B,SYT1,SLC26A3,DSCAML1,NGF,ENSGALG00000014585,ADTRP,CD1C,CNKSR2,DGKK,BDKRB1,DUSP5,ENSGALG00000027090,PLEK,COL28A1,DENND3,ENSGALG00000025906,HPGDS,TIAM2,ENO2,BICD1,BMPER,ENSGALG00000013546,CYTIP,ENSGALG00000023834,HTR4,ANGPTL4,SLC11A1,CDKN1A,RALY,SRD5A3,ENSGALG00000033925,LTB4R1,PRSS35,ABCA2,ZC3H12D,STK32C,TCF7L2,SLC…
TF	Factor: Pax-5; motif: RRNGRNGCAN	TF:M03577	3.88603e-08	7.41049	7978	180	102	24356	Up-regulated	ADRA1B,BCO2,ENSGALG00000012080,GPC5,SLC13A5,GLRB,HTR2B,DSCAML1,NGF,DGKK,DUSP5,ENSGALG00000027090,PLEK,DENND3,TIAM2,ENO2,BICD1,BMPER,KIF9,ENSGALG00000013546,CYTIP,HTR4,SRD5A3,ENSGALG00000033925,COL6A3,PRSS35,ABCA2,ZC3H12D,STK32C,TCF7L2,SLC3A1,ENSGALG00000037558,ENSGALG00000012292,PDGFB,CD3D,VPS9D1,CFTII,ENSGALG00000017031,FHL5,CDH2,ENSGALG00000042684,UBASH3B,KCNK17,ENSGALG00000037826,MITF,ENSGALG0…
TF	Factor: Pax-5; motif: RRNGRNGCAN; match class: 0	TF:M03577_0	3.88603e-08	7.41049	7978	180	102	24356	Up-regulated	ADRA1B,BCO2,ENSGALG00000012080,GPC5,SLC13A5,GLRB,HTR2B,DSCAML1,NGF,DGKK,DUSP5,ENSGALG00000027090,PLEK,DENND3,TIAM2,ENO2,BICD1,BMPER,KIF9,ENSGALG00000013546,CYTIP,HTR4,SRD5A3,ENSGALG00000033925,COL6A3,PRSS35,ABCA2,ZC3H12D,STK32C,TCF7L2,SLC3A1,ENSGALG00000037558,ENSGALG00000012292,PDGFB,CD3D,VPS9D1,CFTII,ENSGALG00000017031,FHL5,CDH2,ENSGALG00000042684,UBASH3B,KCNK17,ENSGALG00000037826,MITF,ENSGALG0…
TF	Factor: Cdx-1; motif: TTTATK; match class: 1	TF:M02086_1	1.92712e-07	6.71509	7326	180	95	24356	Up-regulated	G0S2,MYOM1,PLPPR5,FABP4,ADRA1B,BCO2,ENSGALG00000012080,GPC5,TBX6,HTR2B,SYT1,SLC26A3,DSCAML1,NGF,ENSGALG00000014585,CNKSR2,BDKRB1,DUSP5,PLEK,COL28A1,DENND3,ENSGALG00000025906,HPGDS,TIAM2,BMPER,KIF9,ENSGALG00000013546,HTR4,SRD5A3,ENSGALG00000033925,TCF7L2,ENSGALG00000012292,PDGFB,FUT9,IL18,FNIP2,PRR5,ENSGALG00000017031,FHL5,ENSGALG00000016125,LRMP,CDH2,UBASH3B,ENSGALG00000011673,HAVCR1,PSEN1,ENSGAL…
TF	Factor: LF-A1; motif: GGGSTCWR	TF:M00646	2.50505e-07	6.60118	10014	180	116	24356	Up-regulated	G0S2,MYOM1,PLPPR5,BCO2,GPC5,SLC13A5,GLRB,SPP1,SLC26A3,DSCAML1,NGF,ENSGALG00000014585,ADTRP,CD1C,CNKSR2,DGKK,DUSP5,ENSGALG00000027090,PLEK,COL28A1,HPGDS,TIAM2,ENO2,BICD1,BMPER,CYTIP,ENSGALG00000023834,HTR4,ANGPTL4,SLC11A1,CDKN1A,SRD5A3,PRSS35,ABCA2,ZC3H12D,STK32C,SLC3A1,ENSGALG00000037558,ENSGALG00000012292,PDGFB,CD3D,WSCD1,VPS9D1,CFTII,FNIP2,PRR5,ENSGALG00000017031,CDH2,ENSGALG00000042684,STAT2,P…
TF	Factor: LF-A1; motif: GGGSTCWR; match class: 0	TF:M00646_0	2.50505e-07	6.60118	10014	180	116	24356	Up-regulated	G0S2,MYOM1,PLPPR5,BCO2,GPC5,SLC13A5,GLRB,SPP1,SLC26A3,DSCAML1,NGF,ENSGALG00000014585,ADTRP,CD1C,CNKSR2,DGKK,DUSP5,ENSGALG00000027090,PLEK,COL28A1,HPGDS,TIAM2,ENO2,BICD1,BMPER,CYTIP,ENSGALG00000023834,HTR4,ANGPTL4,SLC11A1,CDKN1A,SRD5A3,PRSS35,ABCA2,ZC3H12D,STK32C,SLC3A1,ENSGALG00000037558,ENSGALG00000012292,PDGFB,CD3D,WSCD1,VPS9D1,CFTII,FNIP2,PRR5,ENSGALG00000017031,CDH2,ENSGALG00000042684,STAT2,P…
TF	Factor: Pax-6; motif: NNNNTTCACGCWTGANTKNNN	TF:M00097	3.75752e-07	6.4251	9410	180	111	24356	Up-regulated	G0S2,MYOM1,PLPPR5,FABP4,BCO2,ENSGALG00000012080,GPC5,TBX6,SLC13A5,GLRB,HTR2B,SYT1,DSCAML1,NGF,ENSGALG00000014585,ADTRP,CD1C,CNKSR2,DGKK,ENSGALG00000027090,PLEK,COL28A1,DENND3,ENSGALG00000025906,HPGDS,TIAM2,ENO2,BICD1,BMPER,KIF9,ENSGALG00000023834,HTR4,PRSS35,ZC3H12D,TCF7L2,SLC3A1,ENSGALG00000037558,ENSGALG00000012292,PTCHD1,FUT9,WSCD1,CFTII,FNIP2,PRR5,ENSGALG00000017031,FHL5,ENSGALG00000016125,LR…
TF	Factor: Pax-6; motif: NNNNTTCACGCWTGANTKNNN; match class: 0	TF:M00097_0	3.75752e-07	6.4251	9410	180	111	24356	Up-regulated	G0S2,MYOM1,PLPPR5,FABP4,BCO2,ENSGALG00000012080,GPC5,TBX6,SLC13A5,GLRB,HTR2B,SYT1,DSCAML1,NGF,ENSGALG00000014585,ADTRP,CD1C,CNKSR2,DGKK,ENSGALG00000027090,PLEK,COL28A1,DENND3,ENSGALG00000025906,HPGDS,TIAM2,ENO2,BICD1,BMPER,KIF9,ENSGALG00000023834,HTR4,PRSS35,ZC3H12D,TCF7L2,SLC3A1,ENSGALG00000037558,ENSGALG00000012292,PTCHD1,FUT9,WSCD1,CFTII,FNIP2,PRR5,ENSGALG00000017031,FHL5,ENSGALG00000016125,LR…
TF	Factor: Cdx-1; motif: TTTATK; match class: 0	TF:M02086_0	5.39338e-07	6.26814	11496	180	126	24356	Up-regulated	G0S2,DSCAM,MYOM1,PLPPR5,FABP4,ADRA1B,BCO2,ENSGALG00000012080,GPC5,TBX6,GLRB,SPP1,HTR2B,SYT1,SLC26A3,DSCAML1,NGF,ENSGALG00000014585,CD1C,CNKSR2,BDKRB1,DUSP5,PLEK,COL28A1,DENND3,ENSGALG00000025906,HPGDS,TIAM2,BMPER,KIF9,ENSGALG00000013546,ENSGALG00000023834,HTR4,RALY,SRD5A3,ENSGALG00000033925,STK32C,TCF7L2,ENSGALG00000012292,PDGFB,CD3D,FUT9,IL18,CFTII,FNIP2,PRR5,ENSGALG00000017031,FHL5,ENSGALG00000…
TF	Factor: Cdx-1; motif: TTTATK	TF:M02086	5.39338e-07	6.26814	11496	180	126	24356	Up-regulated	G0S2,DSCAM,MYOM1,PLPPR5,FABP4,ADRA1B,BCO2,ENSGALG00000012080,GPC5,TBX6,GLRB,SPP1,HTR2B,SYT1,SLC26A3,DSCAML1,NGF,ENSGALG00000014585,CD1C,CNKSR2,BDKRB1,DUSP5,PLEK,COL28A1,DENND3,ENSGALG00000025906,HPGDS,TIAM2,BMPER,KIF9,ENSGALG00000013546,ENSGALG00000023834,HTR4,RALY,SRD5A3,ENSGALG00000033925,STK32C,TCF7L2,ENSGALG00000012292,PDGFB,CD3D,FUT9,IL18,CFTII,FNIP2,PRR5,ENSGALG00000017031,FHL5,ENSGALG00000…
TF	Factor: Elk-1; motif: GGAAGN; match class: 0	TF:M03819_0	1.1422e-06	5.94226	10633	180	119	24356	Up-regulated	G0S2,PLPPR5,FABP4,BCO2,ENSGALG00000012080,GPC5,TBX6,GLRB,SPP1,HTR2B,DSCAML1,NGF,ENSGALG00000014585,ADTRP,CD1C,DUSP5,PLEK,COL28A1,DENND3,ENSGALG00000025906,HPGDS,TIAM2,ENO2,KIF9,ENSGALG00000013546,HTR4,ANGPTL4,SLC11A1,CDKN1A,ENSGALG00000033925,LTB4R1,COL6A3,PRSS35,STK32C,ENSGALG00000037558,ENSGALG00000012292,PTCHD1,FUT9,VPS9D1,IL18,CFTII,PRR5,ENSGALG00000017031,LRMP,CDH2,ENSGALG00000042684,STAT2,E…
TF	Factor: Elk-1; motif: GGAAGN	TF:M03819	1.1422e-06	5.94226	10633	180	119	24356	Up-regulated	G0S2,PLPPR5,FABP4,BCO2,ENSGALG00000012080,GPC5,TBX6,GLRB,SPP1,HTR2B,DSCAML1,NGF,ENSGALG00000014585,ADTRP,CD1C,DUSP5,PLEK,COL28A1,DENND3,ENSGALG00000025906,HPGDS,TIAM2,ENO2,KIF9,ENSGALG00000013546,HTR4,ANGPTL4,SLC11A1,CDKN1A,ENSGALG00000033925,LTB4R1,COL6A3,PRSS35,STK32C,ENSGALG00000037558,ENSGALG00000012292,PTCHD1,FUT9,VPS9D1,IL18,CFTII,PRR5,ENSGALG00000017031,LRMP,CDH2,ENSGALG00000042684,STAT2,E…
TF	Factor: MAFB; motif: NTCAGCN; match class: 0	TF:M08888_0	1.58174e-06	5.80086	11939	180	128	24356	Up-regulated	G0S2,DSCAM,MYOM1,PLPPR5,FABP4,ADRA1B,BCO2,ENSGALG00000012080,GPC5,TBX6,SLC13A5,GLRB,SPP1,HTR2B,SYT1,SLC26A3,DSCAML1,NGF,ENSGALG00000014585,ADTRP,CD1C,CNKSR2,DGKK,ENSGALG00000027090,PLEK,COL28A1,DENND3,ENSGALG00000025906,HPGDS,TIAM2,ENSGALG00000013546,CYTIP,ENSGALG00000023834,HTR4,SLC11A1,CDKN1A,SRD5A3,ENSGALG00000033925,LTB4R1,ABCA2,ZC3H12D,STK32C,TCF7L2,SLC3A1,ENSGALG00000037558,ENSGALG000000122…
TF	Factor: MAFB; motif: NTCAGCN	TF:M08888	1.58174e-06	5.80086	11939	180	128	24356	Up-regulated	G0S2,DSCAM,MYOM1,PLPPR5,FABP4,ADRA1B,BCO2,ENSGALG00000012080,GPC5,TBX6,SLC13A5,GLRB,SPP1,HTR2B,SYT1,SLC26A3,DSCAML1,NGF,ENSGALG00000014585,ADTRP,CD1C,CNKSR2,DGKK,ENSGALG00000027090,PLEK,COL28A1,DENND3,ENSGALG00000025906,HPGDS,TIAM2,ENSGALG00000013546,CYTIP,ENSGALG00000023834,HTR4,SLC11A1,CDKN1A,SRD5A3,ENSGALG00000033925,LTB4R1,ABCA2,ZC3H12D,STK32C,TCF7L2,SLC3A1,ENSGALG00000037558,ENSGALG000000122…
TF	Factor: IRF-1; motif: TTCACTT	TF:M00747	1.61276e-06	5.79243	4338	180	66	24356	Up-regulated	MYOM1,FABP4,ADRA1B,BCO2,GPC5,TBX6,GLRB,HTR2B,SYT1,DSCAML1,BDKRB1,COL28A1,ENSGALG00000025906,TIAM2,CYTIP,CDKN1A,SRD5A3,ENSGALG00000033925,ZC3H12D,SLC3A1,ENSGALG00000037558,ENSGALG00000012292,FUT9,IL18,FNIP2,PRR5,ENSGALG00000017031,ENSGALG00000016125,LRMP,CDH2,ENSGALG00000011673,HAVCR1,PSEN1,HRH2,KCNK17,PTPRE,ERN1,PPM1L,CCDC50,OSBPL3,AOX1,ADGRA3,INPP5D,CHRNA9,ACSBG2,TNFRSF13C,ENSGALG00000007045,QPC…
TF	Factor: IRF-1; motif: TTCACTT; match class: 0	TF:M00747_0	1.61276e-06	5.79243	4338	180	66	24356	Up-regulated	MYOM1,FABP4,ADRA1B,BCO2,GPC5,TBX6,GLRB,HTR2B,SYT1,DSCAML1,BDKRB1,COL28A1,ENSGALG00000025906,TIAM2,CYTIP,CDKN1A,SRD5A3,ENSGALG00000033925,ZC3H12D,SLC3A1,ENSGALG00000037558,ENSGALG00000012292,FUT9,IL18,FNIP2,PRR5,ENSGALG00000017031,ENSGALG00000016125,LRMP,CDH2,ENSGALG00000011673,HAVCR1,PSEN1,HRH2,KCNK17,PTPRE,ERN1,PPM1L,CCDC50,OSBPL3,AOX1,ADGRA3,INPP5D,CHRNA9,ACSBG2,TNFRSF13C,ENSGALG00000007045,QPC…
TF	Factor: MafB; motif: CRCTGACNANN	TF:M03830	2.93387e-06	5.53256	7919	180	97	24356	Up-regulated	G0S2,DSCAM,MYOM1,ENSGALG00000012080,GPC5,GLRB,SPP1,HTR2B,SYT1,SLC26A3,DSCAML1,NGF,ADTRP,CD1C,BDKRB1,ENSGALG00000027090,ENSGALG00000025906,HPGDS,BICD1,BMPER,KIF9,ENSGALG00000013546,CYTIP,ENSGALG00000023834,ENSGALG00000033925,LTB4R1,COL6A3,ZC3H12D,STK32C,SLC3A1,ENSGALG00000037558,ENSGALG00000012292,PDGFB,FUT9,WSCD1,VPS9D1,IL18,CFTII,FNIP2,ENSGALG00000017031,CDH2,CRYM,STAT2,UBASH3B,PSEN1,GRID1,PHTF1…
TF	Factor: MafB; motif: CRCTGACNANN; match class: 0	TF:M03830_0	2.93387e-06	5.53256	7919	180	97	24356	Up-regulated	G0S2,DSCAM,MYOM1,ENSGALG00000012080,GPC5,GLRB,SPP1,HTR2B,SYT1,SLC26A3,DSCAML1,NGF,ADTRP,CD1C,BDKRB1,ENSGALG00000027090,ENSGALG00000025906,HPGDS,BICD1,BMPER,KIF9,ENSGALG00000013546,CYTIP,ENSGALG00000023834,ENSGALG00000033925,LTB4R1,COL6A3,ZC3H12D,STK32C,SLC3A1,ENSGALG00000037558,ENSGALG00000012292,PDGFB,FUT9,WSCD1,VPS9D1,IL18,CFTII,FNIP2,ENSGALG00000017031,CDH2,CRYM,STAT2,UBASH3B,PSEN1,GRID1,PHTF1…
TF	Factor: TEF-1; motif: GRRATG; match class: 0	TF:M00704_0	3.1147e-06	5.50658	10373	180	116	24356	Up-regulated	G0S2,DSCAM,PLPPR5,FABP4,ADRA1B,BCO2,ENSGALG00000012080,GPC5,SLC13A5,GLRB,SPP1,HTR2B,SYT1,SLC26A3,NGF,CD1C,DGKK,BDKRB1,DUSP5,ENSGALG00000027090,PLEK,BICD1,BMPER,KIF9,ENSGALG00000013546,ENSGALG00000023834,ANGPTL4,RALY,ENSGALG00000033925,LTB4R1,COL6A3,PRSS35,ABCA2,TCF7L2,SLC3A1,ENSGALG00000037558,ENSGALG00000012292,PDGFB,CD3D,VPS9D1,CFTII,FNIP2,PRR5,ENSGALG00000017031,FHL5,ENSGALG00000016125,CDH2,EN…
TF	Factor: TEF-1; motif: GRRATG	TF:M00704	3.1147e-06	5.50658	10373	180	116	24356	Up-regulated	G0S2,DSCAM,PLPPR5,FABP4,ADRA1B,BCO2,ENSGALG00000012080,GPC5,SLC13A5,GLRB,SPP1,HTR2B,SYT1,SLC26A3,NGF,CD1C,DGKK,BDKRB1,DUSP5,ENSGALG00000027090,PLEK,BICD1,BMPER,KIF9,ENSGALG00000013546,ENSGALG00000023834,ANGPTL4,RALY,ENSGALG00000033925,LTB4R1,COL6A3,PRSS35,ABCA2,TCF7L2,SLC3A1,ENSGALG00000037558,ENSGALG00000012292,PDGFB,CD3D,VPS9D1,CFTII,FNIP2,PRR5,ENSGALG00000017031,FHL5,ENSGALG00000016125,CDH2,EN…
TF	Factor: myogenin; motif: CRSCTGTTBNNTTTGGCACGSNGCCARCH; match class: 0	TF:M00056_0	6.24793e-06	5.20426	10208	180	114	24356	Up-regulated	G0S2,DSCAM,MYOM1,PLPPR5,ADRA1B,BCO2,ENSGALG00000012080,TBX6,SPP1,NGF,ENSGALG00000014585,CD1C,CNKSR2,DGKK,BDKRB1,DUSP5,ENSGALG00000027090,PLEK,COL28A1,DENND3,ENSGALG00000025906,TIAM2,BMPER,KIF9,ENSGALG00000013546,CYTIP,ENSGALG00000023834,HTR4,ANGPTL4,SLC11A1,CDKN1A,ENSGALG00000033925,LTB4R1,COL6A3,PRSS35,ABCA2,ENSGALG00000037558,ENSGALG00000012292,PDGFB,VPS9D1,CFTII,FNIP2,PRR5,ENSGALG00000016125,L…
TF	Factor: myogenin; motif: CRSCTGTTBNNTTTGGCACGSNGCCARCH	TF:M00056	6.24793e-06	5.20426	10208	180	114	24356	Up-regulated	G0S2,DSCAM,MYOM1,PLPPR5,ADRA1B,BCO2,ENSGALG00000012080,TBX6,SPP1,NGF,ENSGALG00000014585,CD1C,CNKSR2,DGKK,BDKRB1,DUSP5,ENSGALG00000027090,PLEK,COL28A1,DENND3,ENSGALG00000025906,TIAM2,BMPER,KIF9,ENSGALG00000013546,CYTIP,ENSGALG00000023834,HTR4,ANGPTL4,SLC11A1,CDKN1A,ENSGALG00000033925,LTB4R1,COL6A3,PRSS35,ABCA2,ENSGALG00000037558,ENSGALG00000012292,PDGFB,VPS9D1,CFTII,FNIP2,PRR5,ENSGALG00000016125,L…
TF	Factor: Nkx3-2; motif: TRAGTG	TF:M01181	6.4106e-06	5.1931	6939	180	88	24356	Up-regulated	DSCAM,MYOM1,PLPPR5,FABP4,ADRA1B,BCO2,GPC5,TBX6,SLC13A5,GLRB,SPP1,SYT1,SLC26A3,DSCAML1,CD1C,CNKSR2,DGKK,BDKRB1,PLEK,DENND3,ENSGALG00000025906,HPGDS,TIAM2,ENO2,BMPER,ENSGALG00000013546,ENSGALG00000023834,RALY,SRD5A3,ZC3H12D,TCF7L2,SLC3A1,ENSGALG00000012292,FUT9,VPS9D1,IL18,FNIP2,ENSGALG00000017031,ENSGALG00000016125,CDH2,UBASH3B,ENSGALG00000011673,HAVCR1,PSEN1,HRH2,GRID1,PHTF1,MITF,PTPRE,CD247,THBS…
TF	Factor: Nkx3-2; motif: TRAGTG; match class: 0	TF:M01181_0	6.4106e-06	5.1931	6939	180	88	24356	Up-regulated	DSCAM,MYOM1,PLPPR5,FABP4,ADRA1B,BCO2,GPC5,TBX6,SLC13A5,GLRB,SPP1,SYT1,SLC26A3,DSCAML1,CD1C,CNKSR2,DGKK,BDKRB1,PLEK,DENND3,ENSGALG00000025906,HPGDS,TIAM2,ENO2,BMPER,ENSGALG00000013546,ENSGALG00000023834,RALY,SRD5A3,ZC3H12D,TCF7L2,SLC3A1,ENSGALG00000012292,FUT9,VPS9D1,IL18,FNIP2,ENSGALG00000017031,ENSGALG00000016125,CDH2,UBASH3B,ENSGALG00000011673,HAVCR1,PSEN1,HRH2,GRID1,PHTF1,MITF,PTPRE,CD247,THBS…
TF	Factor: TCF-7; motif: TCAAAG; match class: 0	TF:M00805_0	8.88962e-06	5.05112	9862	180	111	24356	Up-regulated	DSCAM,MYOM1,PLPPR5,FABP4,ADRA1B,ENSGALG00000012080,GPC5,TBX6,SLC13A5,GLRB,SPP1,HTR2B,NGF,CD1C,CNKSR2,BDKRB1,PLEK,COL28A1,DENND3,ENSGALG00000025906,HPGDS,TIAM2,KIF9,ENSGALG00000013546,ENSGALG00000023834,HTR4,SLC11A1,CDKN1A,RALY,ENSGALG00000033925,LTB4R1,COL6A3,PRSS35,ABCA2,ZC3H12D,STK32C,TCF7L2,SLC3A1,ENSGALG00000012292,PDGFB,CD3D,FUT9,VPS9D1,IL18,CFTII,PRR5,ENSGALG00000017031,FHL5,ENSGALG00000016…
TF	Factor: TCF-7; motif: TCAAAG	TF:M00805	8.88962e-06	5.05112	9862	180	111	24356	Up-regulated	DSCAM,MYOM1,PLPPR5,FABP4,ADRA1B,ENSGALG00000012080,GPC5,TBX6,SLC13A5,GLRB,SPP1,HTR2B,NGF,CD1C,CNKSR2,BDKRB1,PLEK,COL28A1,DENND3,ENSGALG00000025906,HPGDS,TIAM2,KIF9,ENSGALG00000013546,ENSGALG00000023834,HTR4,SLC11A1,CDKN1A,RALY,ENSGALG00000033925,LTB4R1,COL6A3,PRSS35,ABCA2,ZC3H12D,STK32C,TCF7L2,SLC3A1,ENSGALG00000012292,PDGFB,CD3D,FUT9,VPS9D1,IL18,CFTII,PRR5,ENSGALG00000017031,FHL5,ENSGALG00000016…
TF	Factor: HOXA13; motif: ATAAMA	TF:M01292	1.36099e-05	4.86614	10596	180	116	24356	Up-regulated	G0S2,DSCAM,MYOM1,PLPPR5,FABP4,ADRA1B,ENSGALG00000012080,GPC5,TBX6,SLC13A5,GLRB,HTR2B,SYT1,SLC26A3,NGF,ENSGALG00000014585,ADTRP,CNKSR2,BDKRB1,DUSP5,ENSGALG00000027090,PLEK,COL28A1,DENND3,ENSGALG00000025906,HPGDS,TIAM2,ENO2,BMPER,KIF9,ENSGALG00000013546,ENSGALG00000023834,HTR4,ANGPTL4,SRD5A3,LTB4R1,PRSS35,ZC3H12D,TCF7L2,SLC3A1,PTCHD1,PDGFB,FUT9,WSCD1,IL18,FNIP2,PRR5,ENSGALG00000017031,FHL5,ENSGALG0…
TF	Factor: HOXA13; motif: ATAAMA; match class: 0	TF:M01292_0	1.36099e-05	4.86614	10596	180	116	24356	Up-regulated	G0S2,DSCAM,MYOM1,PLPPR5,FABP4,ADRA1B,ENSGALG00000012080,GPC5,TBX6,SLC13A5,GLRB,HTR2B,SYT1,SLC26A3,NGF,ENSGALG00000014585,ADTRP,CNKSR2,BDKRB1,DUSP5,ENSGALG00000027090,PLEK,COL28A1,DENND3,ENSGALG00000025906,HPGDS,TIAM2,ENO2,BMPER,KIF9,ENSGALG00000013546,ENSGALG00000023834,HTR4,ANGPTL4,SRD5A3,LTB4R1,PRSS35,ZC3H12D,TCF7L2,SLC3A1,PTCHD1,PDGFB,FUT9,WSCD1,IL18,FNIP2,PRR5,ENSGALG00000017031,FHL5,ENSGALG0…
TF	Factor: Pax-3; motif: TCGTCACRCTTHM	TF:M00360	1.60918e-05	4.7934	10622	180	116	24356	Up-regulated	DSCAM,MYOM1,FABP4,BCO2,TBX6,SLC13A5,GLRB,SPP1,HTR2B,SYT1,DSCAML1,NGF,ADTRP,CD1C,DGKK,DUSP5,ENSGALG00000027090,DENND3,ENSGALG00000025906,TIAM2,ENO2,BICD1,BMPER,CYTIP,ENSGALG00000023834,HTR4,SLC11A1,CDKN1A,RALY,SRD5A3,LTB4R1,COL6A3,ABCA2,ZC3H12D,TCF7L2,ENSGALG00000012292,PTCHD1,FUT9,WSCD1,IL18,CFTII,FNIP2,PRR5,FHL5,CRYM,STAT2,HAVCR1,ENSGALG00000016693,HRH2,KCNK17,PHTF1,ENSGALG00000037826,CDKL1,ENSG…
TF	Factor: Pax-3; motif: TCGTCACRCTTHM; match class: 0	TF:M00360_0	1.60918e-05	4.7934	10622	180	116	24356	Up-regulated	DSCAM,MYOM1,FABP4,BCO2,TBX6,SLC13A5,GLRB,SPP1,HTR2B,SYT1,DSCAML1,NGF,ADTRP,CD1C,DGKK,DUSP5,ENSGALG00000027090,DENND3,ENSGALG00000025906,TIAM2,ENO2,BICD1,BMPER,CYTIP,ENSGALG00000023834,HTR4,SLC11A1,CDKN1A,RALY,SRD5A3,LTB4R1,COL6A3,ABCA2,ZC3H12D,TCF7L2,ENSGALG00000012292,PTCHD1,FUT9,WSCD1,IL18,CFTII,FNIP2,PRR5,FHL5,CRYM,STAT2,HAVCR1,ENSGALG00000016693,HRH2,KCNK17,PHTF1,ENSGALG00000037826,CDKL1,ENSG…
TF	Factor: c-Ets-2; motif: CTTCCTG; match class: 0	TF:M01207_0	5.41816e-05	4.26615	7839	180	93	24356	Up-regulated	G0S2,PLPPR5,FABP4,BCO2,ENSGALG00000012080,GPC5,TBX6,HTR2B,NGF,DGKK,BDKRB1,DUSP5,COL28A1,DENND3,ENO2,CYTIP,HTR4,ANGPTL4,SLC11A1,RALY,ENSGALG00000033925,LTB4R1,ABCA2,STK32C,ENSGALG00000037558,VPS9D1,IL18,CFTII,PRR5,ENSGALG00000016125,LRMP,ENSGALG00000042684,STAT2,ENSGALG00000011673,HAVCR1,PSEN1,ENSGALG00000016693,HRH2,KCNK17,GRID1,ENSGALG00000020479,PTPRE,CD247,RAB37,THBS1,OSBPL3,ENSGALG00000041854…
TF	Factor: c-Ets-2; motif: CTTCCTG	TF:M01207	5.41816e-05	4.26615	7839	180	93	24356	Up-regulated	G0S2,PLPPR5,FABP4,BCO2,ENSGALG00000012080,GPC5,TBX6,HTR2B,NGF,DGKK,BDKRB1,DUSP5,COL28A1,DENND3,ENO2,CYTIP,HTR4,ANGPTL4,SLC11A1,RALY,ENSGALG00000033925,LTB4R1,ABCA2,STK32C,ENSGALG00000037558,VPS9D1,IL18,CFTII,PRR5,ENSGALG00000016125,LRMP,ENSGALG00000042684,STAT2,ENSGALG00000011673,HAVCR1,PSEN1,ENSGALG00000016693,HRH2,KCNK17,GRID1,ENSGALG00000020479,PTPRE,CD247,RAB37,THBS1,OSBPL3,ENSGALG00000041854…
TF	Factor: Elk-1; motif: CTTCCKG	TF:M07252	5.41816e-05	4.26615	7839	180	93	24356	Up-regulated	G0S2,PLPPR5,FABP4,BCO2,ENSGALG00000012080,GPC5,TBX6,HTR2B,NGF,DGKK,BDKRB1,DUSP5,COL28A1,DENND3,ENO2,CYTIP,HTR4,ANGPTL4,SLC11A1,RALY,ENSGALG00000033925,LTB4R1,ABCA2,STK32C,ENSGALG00000037558,VPS9D1,IL18,CFTII,PRR5,ENSGALG00000016125,LRMP,ENSGALG00000042684,STAT2,ENSGALG00000011673,HAVCR1,PSEN1,ENSGALG00000016693,HRH2,KCNK17,GRID1,ENSGALG00000020479,PTPRE,CD247,RAB37,THBS1,OSBPL3,ENSGALG00000041854…
TF	Factor: Elk-1; motif: CTTCCKG; match class: 0	TF:M07252_0	5.41816e-05	4.26615	7839	180	93	24356	Up-regulated	G0S2,PLPPR5,FABP4,BCO2,ENSGALG00000012080,GPC5,TBX6,HTR2B,NGF,DGKK,BDKRB1,DUSP5,COL28A1,DENND3,ENO2,CYTIP,HTR4,ANGPTL4,SLC11A1,RALY,ENSGALG00000033925,LTB4R1,ABCA2,STK32C,ENSGALG00000037558,VPS9D1,IL18,CFTII,PRR5,ENSGALG00000016125,LRMP,ENSGALG00000042684,STAT2,ENSGALG00000011673,HAVCR1,PSEN1,ENSGALG00000016693,HRH2,KCNK17,GRID1,ENSGALG00000020479,PTPRE,CD247,RAB37,THBS1,OSBPL3,ENSGALG00000041854…
TF	Factor: Sox-9; motif: NNNNNACAAARGNNSMN; match class: 0	TF:M07269_0	9.59612e-05	4.0179	9185	180	103	24356	Up-regulated	G0S2,MYOM1,PLPPR5,ADRA1B,BCO2,ENSGALG00000012080,GPC5,TBX6,SLC13A5,GLRB,SPP1,HTR2B,SYT1,NGF,ENSGALG00000014585,ADTRP,BDKRB1,PLEK,ENSGALG00000025906,HPGDS,BICD1,KIF9,SLC11A1,ENSGALG00000033925,COL6A3,PRSS35,ABCA2,STK32C,SLC3A1,ENSGALG00000037558,ENSGALG00000012292,CD3D,FUT9,WSCD1,CFTII,FNIP2,PRR5,ENSGALG00000017031,FHL5,ENSGALG00000016125,LRMP,CDH2,ENSGALG00000011673,HRH2,GRID1,PHTF1,ENSGALG000000…
TF	Factor: Sox-9; motif: NNNNNACAAARGNNSMN	TF:M07269	9.59612e-05	4.0179	9185	180	103	24356	Up-regulated	G0S2,MYOM1,PLPPR5,ADRA1B,BCO2,ENSGALG00000012080,GPC5,TBX6,SLC13A5,GLRB,SPP1,HTR2B,SYT1,NGF,ENSGALG00000014585,ADTRP,BDKRB1,PLEK,ENSGALG00000025906,HPGDS,BICD1,KIF9,SLC11A1,ENSGALG00000033925,COL6A3,PRSS35,ABCA2,STK32C,SLC3A1,ENSGALG00000037558,ENSGALG00000012292,CD3D,FUT9,WSCD1,CFTII,FNIP2,PRR5,ENSGALG00000017031,FHL5,ENSGALG00000016125,LRMP,CDH2,ENSGALG00000011673,HRH2,GRID1,PHTF1,ENSGALG000000…
TF	Factor: PU.1; motif: AGGAAG; match class: 1	TF:M02031_1	0.000100385	3.99833	10375	180	112	24356	Up-regulated	G0S2,FABP4,BCO2,ENSGALG00000012080,GPC5,TBX6,SLC13A5,SPP1,HTR2B,DSCAML1,NGF,ADTRP,DGKK,BDKRB1,DUSP5,ENSGALG00000027090,PLEK,COL28A1,ENSGALG00000025906,TIAM2,ENO2,BMPER,ENSGALG00000013546,CYTIP,HTR4,ANGPTL4,SLC11A1,RALY,SRD5A3,ENSGALG00000033925,LTB4R1,PRSS35,ABCA2,STK32C,TCF7L2,ENSGALG00000037558,CD3D,FUT9,VPS9D1,IL18,CFTII,PRR5,ENSGALG00000017031,ENSGALG00000016125,LRMP,CDH2,ENSGALG00000042684,S…
TF	Factor: MafB; motif: GNTGAC	TF:M01227	0.000125382	3.90176	11504	180	120	24356	Up-regulated	G0S2,MYOM1,PLPPR5,ADRA1B,BCO2,ENSGALG00000012080,GPC5,GLRB,SPP1,SYT1,SLC26A3,NGF,CD1C,CNKSR2,BDKRB1,ENSGALG00000027090,PLEK,COL28A1,DENND3,ENSGALG00000025906,BICD1,BMPER,KIF9,ENSGALG00000013546,CYTIP,ENSGALG00000023834,HTR4,SLC11A1,RALY,SRD5A3,ENSGALG00000033925,LTB4R1,COL6A3,PRSS35,ABCA2,STK32C,TCF7L2,SLC3A1,ENSGALG00000037558,PTCHD1,PDGFB,CD3D,WSCD1,VPS9D1,CFTII,FNIP2,PRR5,ENSGALG00000017031,EN…
TF	Factor: MafB; motif: GNTGAC; match class: 0	TF:M01227_0	0.000125382	3.90176	11504	180	120	24356	Up-regulated	G0S2,MYOM1,PLPPR5,ADRA1B,BCO2,ENSGALG00000012080,GPC5,GLRB,SPP1,SYT1,SLC26A3,NGF,CD1C,CNKSR2,BDKRB1,ENSGALG00000027090,PLEK,COL28A1,DENND3,ENSGALG00000025906,BICD1,BMPER,KIF9,ENSGALG00000013546,CYTIP,ENSGALG00000023834,HTR4,SLC11A1,RALY,SRD5A3,ENSGALG00000033925,LTB4R1,COL6A3,PRSS35,ABCA2,STK32C,TCF7L2,SLC3A1,ENSGALG00000037558,PTCHD1,PDGFB,CD3D,WSCD1,VPS9D1,CFTII,FNIP2,PRR5,ENSGALG00000017031,EN…
TF	Factor: c-Ets-1; motif: RCAGGAAGTGNNTNS; match class: 0	TF:M00339_0	0.00012971	3.88703	4940	180	67	24356	Up-regulated	BCO2,TBX6,SPP1,HTR2B,SYT1,NGF,ADTRP,ENO2,KIF9,ENSGALG00000013546,CYTIP,HTR4,SLC11A1,RALY,COL6A3,PRSS35,ZC3H12D,STK32C,ENSGALG00000037558,FUT9,VPS9D1,IL18,CFTII,PRR5,FHL5,LRMP,ENSGALG00000042684,STAT2,PSEN1,ENSGALG00000016693,KCNK17,MITF,ENSGALG00000020479,PTPRE,CD247,THBS1,OSBPL3,LICOS,SERHL2,INPP5D,CTSK,RNASET2,ENSGALG00000026070,CHRNA9,ACSBG2,TNFRSF13C,KLHL18,SNX8,ENSGALG00000014277,ENSGALG0000…
TF	Factor: c-Ets-1; motif: RCAGGAAGTGNNTNS	TF:M00339	0.00012971	3.88703	4940	180	67	24356	Up-regulated	BCO2,TBX6,SPP1,HTR2B,SYT1,NGF,ADTRP,ENO2,KIF9,ENSGALG00000013546,CYTIP,HTR4,SLC11A1,RALY,COL6A3,PRSS35,ZC3H12D,STK32C,ENSGALG00000037558,FUT9,VPS9D1,IL18,CFTII,PRR5,FHL5,LRMP,ENSGALG00000042684,STAT2,PSEN1,ENSGALG00000016693,KCNK17,MITF,ENSGALG00000020479,PTPRE,CD247,THBS1,OSBPL3,LICOS,SERHL2,INPP5D,CTSK,RNASET2,ENSGALG00000026070,CHRNA9,ACSBG2,TNFRSF13C,KLHL18,SNX8,ENSGALG00000014277,ENSGALG0000…
TF	Factor: HOXA13; motif: ATAAMA; match class: 1	TF:M01292_1	0.000246958	3.60738	6383	180	79	24356	Up-regulated	G0S2,MYOM1,PLPPR5,FABP4,ADRA1B,ENSGALG00000012080,GPC5,TBX6,GLRB,HTR2B,SYT1,SLC26A3,NGF,ENSGALG00000014585,CNKSR2,BDKRB1,DUSP5,PLEK,COL28A1,DENND3,ENSGALG00000025906,HPGDS,ENO2,KIF9,ENSGALG00000013546,ENSGALG00000023834,SRD5A3,PRSS35,ZC3H12D,PTCHD1,FUT9,WSCD1,IL18,FNIP2,PRR5,ENSGALG00000017031,FHL5,ENSGALG00000016125,LRMP,CDH2,HAVCR1,PSEN1,ENSGALG00000016693,KCNK17,GRID1,MITF,CD247,ERN1,PPM1L,CCD…
TF	Factor: c-Ets; motif: KRCAGGAARTRNKT	TF:M00340	0.000359915	3.4438	4100	180	58	24356	Up-regulated	G0S2,FABP4,BCO2,TBX6,SPP1,HTR2B,SYT1,NGF,ADTRP,CD1C,ENO2,KIF9,CYTIP,SLC11A1,RALY,ZC3H12D,STK32C,ENSGALG00000037558,CD3D,IL18,PRR5,FHL5,LRMP,ENSGALG00000042684,PSEN1,ENSGALG00000016693,KCNK17,MITF,CD247,THBS1,OSBPL3,LICOS,INPP5D,RNASET2,CHRNA9,ACSBG2,KLHL18,SNX8,ENSGALG00000014277,DENND5A,ITGA8,R3HDM1,ENSGALG00000036234,ATP2A3,PCASP2,SLC20A2,NEK3,APBA3,UTRN,WDR37,ZRANB3,FAM117A,OSBPL7,ENSGALG00000…
TF	Factor: c-Ets; motif: KRCAGGAARTRNKT; match class: 0	TF:M00340_0	0.000359915	3.4438	4100	180	58	24356	Up-regulated	G0S2,FABP4,BCO2,TBX6,SPP1,HTR2B,SYT1,NGF,ADTRP,CD1C,ENO2,KIF9,CYTIP,SLC11A1,RALY,ZC3H12D,STK32C,ENSGALG00000037558,CD3D,IL18,PRR5,FHL5,LRMP,ENSGALG00000042684,PSEN1,ENSGALG00000016693,KCNK17,MITF,CD247,THBS1,OSBPL3,LICOS,INPP5D,RNASET2,CHRNA9,ACSBG2,KLHL18,SNX8,ENSGALG00000014277,DENND5A,ITGA8,R3HDM1,ENSGALG00000036234,ATP2A3,PCASP2,SLC20A2,NEK3,APBA3,UTRN,WDR37,ZRANB3,FAM117A,OSBPL7,ENSGALG00000…
TF	Factor: OCT-2; motif: ATGMATATGCWAAT; match class: 0	TF:M08836_0	0.000521829	3.28247	2731	180	44	24356	Up-regulated	DSCAM,MYOM1,ENSGALG00000012080,SLC13A5,GLRB,NGF,CNKSR2,BDKRB1,COL28A1,HPGDS,TIAM2,PRSS35,FUT9,FNIP2,PRR5,ENSGALG00000017031,CDH2,PSEN1,ENSGALG00000016693,KCNK17,GRID1,PHTF1,ERN1,PPM1L,OSBPL3,ENSGALG00000012319,ENSGALG00000041854,ADGRA3,CHRNA9,ACSBG2,ENSGALG00000007045,DPYD,ENSGALG00000024490,ANGPT1,R3HDM1,HSPH1,SLC20A2,NEK3,WDR37,ZRANB3,ZCCHC11,GLCCI1,PTPRF,NEDD9
TF	Factor: OCT-2; motif: ATGMATATGCWAAT	TF:M08836	0.000521829	3.28247	2731	180	44	24356	Up-regulated	DSCAM,MYOM1,ENSGALG00000012080,SLC13A5,GLRB,NGF,CNKSR2,BDKRB1,COL28A1,HPGDS,TIAM2,PRSS35,FUT9,FNIP2,PRR5,ENSGALG00000017031,CDH2,PSEN1,ENSGALG00000016693,KCNK17,GRID1,PHTF1,ERN1,PPM1L,OSBPL3,ENSGALG00000012319,ENSGALG00000041854,ADGRA3,CHRNA9,ACSBG2,ENSGALG00000007045,DPYD,ENSGALG00000024490,ANGPT1,R3HDM1,HSPH1,SLC20A2,NEK3,WDR37,ZRANB3,ZCCHC11,GLCCI1,PTPRF,NEDD9
TF	Factor: CTF1; motif: TGGCASCNNGCCAA	TF:M01196	0.00073561	3.13335	3561	180	52	24356	Up-regulated	G0S2,DSCAM,BCO2,SPP1,NGF,CD1C,CNKSR2,COL28A1,DENND3,ENSGALG00000025906,ENSGALG00000023834,RALY,PRSS35,PDGFB,IL18,FNIP2,LRMP,ENSGALG00000042684,STAT2,ENSGALG00000020479,SLC9A1,RAB37,SLC1A6,PPM1L,CTSK,RNASET2,ENSGALG00000026070,TNFRSF13C,KLHL18,LIMK1,ENSGALG00000012021,ENSGALG00000014277,FGFR4,ITGA8,R3HDM1,PCASP2,IQGAP2,PLTP,NPC1,FANCB,UTRN,ASB3,LRRK2,NUP214,JMJD6,FAM117A,DNAJC16,DOCK11,TTPAL,ENSGA…
TF	Factor: CTF1; motif: TGGCASCNNGCCAA; match class: 0	TF:M01196_0	0.00073561	3.13335	3561	180	52	24356	Up-regulated	G0S2,DSCAM,BCO2,SPP1,NGF,CD1C,CNKSR2,COL28A1,DENND3,ENSGALG00000025906,ENSGALG00000023834,RALY,PRSS35,PDGFB,IL18,FNIP2,LRMP,ENSGALG00000042684,STAT2,ENSGALG00000020479,SLC9A1,RAB37,SLC1A6,PPM1L,CTSK,RNASET2,ENSGALG00000026070,TNFRSF13C,KLHL18,LIMK1,ENSGALG00000012021,ENSGALG00000014277,FGFR4,ITGA8,R3HDM1,PCASP2,IQGAP2,PLTP,NPC1,FANCB,UTRN,ASB3,LRRK2,NUP214,JMJD6,FAM117A,DNAJC16,DOCK11,TTPAL,ENSGA…
TF	Factor: LBP-1; motif: CAGCTGS	TF:M00644	0.000771705	3.11255	10054	180	107	24356	Up-regulated	G0S2,DSCAM,ENSGALG00000012080,GPC5,SLC13A5,GLRB,SPP1,SYT1,SLC26A3,ADTRP,CD1C,CNKSR2,DGKK,BDKRB1,DUSP5,DENND3,HPGDS,TIAM2,ENO2,BICD1,BMPER,ENSGALG00000013546,CYTIP,HTR4,ANGPTL4,SLC11A1,RALY,ENSGALG00000033925,ABCA2,STK32C,TCF7L2,SLC3A1,ENSGALG00000037558,PTCHD1,PDGFB,CD3D,FUT9,WSCD1,VPS9D1,IL18,CFTII,FNIP2,PRR5,ENSGALG00000016125,CDH2,PSEN1,ENSGALG00000016693,HRH2,KCNK17,PHTF1,ENSGALG00000037826,E…
TF	Factor: LBP-1; motif: CAGCTGS; match class: 0	TF:M00644_0	0.000771705	3.11255	10054	180	107	24356	Up-regulated	G0S2,DSCAM,ENSGALG00000012080,GPC5,SLC13A5,GLRB,SPP1,SYT1,SLC26A3,ADTRP,CD1C,CNKSR2,DGKK,BDKRB1,DUSP5,DENND3,HPGDS,TIAM2,ENO2,BICD1,BMPER,ENSGALG00000013546,CYTIP,HTR4,ANGPTL4,SLC11A1,RALY,ENSGALG00000033925,ABCA2,STK32C,TCF7L2,SLC3A1,ENSGALG00000037558,PTCHD1,PDGFB,CD3D,FUT9,WSCD1,VPS9D1,IL18,CFTII,FNIP2,PRR5,ENSGALG00000016125,CDH2,PSEN1,ENSGALG00000016693,HRH2,KCNK17,PHTF1,ENSGALG00000037826,E…
TF	Factor: Foxc1; motif: TTVYTTTNW	TF:M07254	0.00213475	2.67065	7068	180	82	24356	Up-regulated	DSCAM,MYOM1,PLPPR5,FABP4,ADRA1B,ENSGALG00000012080,GPC5,SLC13A5,SPP1,SYT1,ADTRP,DUSP5,PLEK,COL28A1,ENSGALG00000025906,HPGDS,ENO2,KIF9,ENSGALG00000013546,CYTIP,ENSGALG00000023834,RALY,SRD5A3,ENSGALG00000033925,PRSS35,ABCA2,ZC3H12D,SLC3A1,ENSGALG00000037558,ENSGALG00000012292,CD3D,FUT9,WSCD1,IL18,FHL5,LRMP,CDH2,UBASH3B,ENSGALG00000011673,HAVCR1,KCNK17,GRID1,PTPRE,ERN1,RAB37,SLC1A6,PPM1L,CCDC50,OSBP…
TF	Factor: Foxc1; motif: TTVYTTTNW; match class: 0	TF:M07254_0	0.00213475	2.67065	7068	180	82	24356	Up-regulated	DSCAM,MYOM1,PLPPR5,FABP4,ADRA1B,ENSGALG00000012080,GPC5,SLC13A5,SPP1,SYT1,ADTRP,DUSP5,PLEK,COL28A1,ENSGALG00000025906,HPGDS,ENO2,KIF9,ENSGALG00000013546,CYTIP,ENSGALG00000023834,RALY,SRD5A3,ENSGALG00000033925,PRSS35,ABCA2,ZC3H12D,SLC3A1,ENSGALG00000037558,ENSGALG00000012292,CD3D,FUT9,WSCD1,IL18,FHL5,LRMP,CDH2,UBASH3B,ENSGALG00000011673,HAVCR1,KCNK17,GRID1,PTPRE,ERN1,RAB37,SLC1A6,PPM1L,CCDC50,OSBP…
TF	Factor: Ets; motif: ANNCACTTCCTG	TF:M00771	0.00224571	2.64865	2493	180	40	24356	Up-regulated	BCO2,TBX6,SPP1,NGF,DENND3,ENO2,ENSGALG00000013546,CYTIP,RALY,STK32C,ENSGALG00000037558,PRR5,LRMP,PSEN1,KCNK17,PTPRE,THBS1,OSBPL3,INPP5D,RNASET2,ENSGALG00000026070,CHRNA9,ACSBG2,KLHL18,SNX8,ENSGALG00000014277,ITGA8,R3HDM1,ENSGALG00000036234,PCASP2,SLC20A2,APBA3,WDR37,FAM117A,OSBPL7,ENSGALG00000004110,ZCCHC11,THNSL1,DOCK11,TTPAL
TF	Factor: Ets; motif: ANNCACTTCCTG; match class: 0	TF:M00771_0	0.00224571	2.64865	2493	180	40	24356	Up-regulated	BCO2,TBX6,SPP1,NGF,DENND3,ENO2,ENSGALG00000013546,CYTIP,RALY,STK32C,ENSGALG00000037558,PRR5,LRMP,PSEN1,KCNK17,PTPRE,THBS1,OSBPL3,INPP5D,RNASET2,ENSGALG00000026070,CHRNA9,ACSBG2,KLHL18,SNX8,ENSGALG00000014277,ITGA8,R3HDM1,ENSGALG00000036234,PCASP2,SLC20A2,APBA3,WDR37,FAM117A,OSBPL7,ENSGALG00000004110,ZCCHC11,THNSL1,DOCK11,TTPAL
TF	Factor: MAFA; motif: TCAGCAN; match class: 0	TF:M01709_0	0.00278748	2.55479	8219	180	91	24356	Up-regulated	G0S2,DSCAM,MYOM1,ADRA1B,BCO2,GPC5,SLC13A5,SPP1,HTR2B,SYT1,SLC26A3,DSCAML1,CD1C,CNKSR2,ENSGALG00000027090,PLEK,COL28A1,DENND3,HPGDS,TIAM2,ENSGALG00000013546,CYTIP,ENSGALG00000023834,HTR4,SLC11A1,SRD5A3,LTB4R1,ABCA2,ZC3H12D,TCF7L2,SLC3A1,VPS9D1,IL18,ENSGALG00000016125,CDH2,STAT2,PSEN1,HRH2,GRID1,PHTF1,ENSGALG00000037826,CDKL1,MITF,PTPRE,CD247,ERN1,SLC1A6,PPM1L,OSBPL3,ENSGALG00000012319,AOX1,ENSGALG…
TF	Factor: MAFA; motif: TCAGCAN	TF:M01709	0.00278748	2.55479	8219	180	91	24356	Up-regulated	G0S2,DSCAM,MYOM1,ADRA1B,BCO2,GPC5,SLC13A5,SPP1,HTR2B,SYT1,SLC26A3,DSCAML1,CD1C,CNKSR2,ENSGALG00000027090,PLEK,COL28A1,DENND3,HPGDS,TIAM2,ENSGALG00000013546,CYTIP,ENSGALG00000023834,HTR4,SLC11A1,SRD5A3,LTB4R1,ABCA2,ZC3H12D,TCF7L2,SLC3A1,VPS9D1,IL18,ENSGALG00000016125,CDH2,STAT2,PSEN1,HRH2,GRID1,PHTF1,ENSGALG00000037826,CDKL1,MITF,PTPRE,CD247,ERN1,SLC1A6,PPM1L,OSBPL3,ENSGALG00000012319,AOX1,ENSGALG…
TF	Factor: IRF4; motif: MNNRAAANGAAA; match class: 0	TF:M08886_0	0.00341884	2.46612	2927	180	44	24356	Up-regulated	MYOM1,BCO2,GPC5,NGF,CD1C,BDKRB1,COL28A1,DENND3,ENSGALG00000025906,ENO2,BMPER,KIF9,ENSGALG00000013546,RALY,PRSS35,ABCA2,TCF7L2,ENSGALG00000012292,CD3D,FNIP2,ENSGALG00000017031,FHL5,ENSGALG00000042684,ENSGALG00000011673,HAVCR1,ENSGALG00000016693,KCNK17,CD247,CCDC50,ACOT9,INPP5D,LRRK1,CHRNA9,ACSBG2,ENSGALG00000007045,ENSGALG00000024490,ANGPT1,ITGA8,R3HDM1,IQGAP2,ENSGALG00000015461,ASB9,PTS,GLCCI1
TF	Factor: IRF4; motif: MNNRAAANGAAA	TF:M08886	0.00341884	2.46612	2927	180	44	24356	Up-regulated	MYOM1,BCO2,GPC5,NGF,CD1C,BDKRB1,COL28A1,DENND3,ENSGALG00000025906,ENO2,BMPER,KIF9,ENSGALG00000013546,RALY,PRSS35,ABCA2,TCF7L2,ENSGALG00000012292,CD3D,FNIP2,ENSGALG00000017031,FHL5,ENSGALG00000042684,ENSGALG00000011673,HAVCR1,ENSGALG00000016693,KCNK17,CD247,CCDC50,ACOT9,INPP5D,LRRK1,CHRNA9,ACSBG2,ENSGALG00000007045,ENSGALG00000024490,ANGPT1,ITGA8,R3HDM1,IQGAP2,ENSGALG00000015461,ASB9,PTS,GLCCI1
TF	Factor: Pax-5; motif: BCNNNRNGCANBGNTGNRTAGCSGCHNB; match class: 0	TF:M00143_0	0.00392629	2.40602	11431	180	115	24356	Up-regulated	G0S2,DSCAM,BCO2,TBX6,GLRB,HTR2B,SLC26A3,DSCAML1,ENSGALG00000014585,ADTRP,DGKK,DUSP5,ENSGALG00000027090,PLEK,DENND3,ENO2,BICD1,BMPER,KIF9,CYTIP,ENSGALG00000023834,ANGPTL4,SLC11A1,RALY,LTB4R1,ZC3H12D,STK32C,TCF7L2,ENSGALG00000037558,ENSGALG00000012292,PTCHD1,PDGFB,CD3D,VPS9D1,CFTII,FNIP2,ENSGALG00000016125,CRYM,ENSGALG00000042684,STAT2,UBASH3B,PSEN1,ENSGALG00000016693,HRH2,KCNK17,GRID1,ENSGALG00000…
TF	Factor: Pax-5; motif: BCNNNRNGCANBGNTGNRTAGCSGCHNB	TF:M00143	0.00392629	2.40602	11431	180	115	24356	Up-regulated	G0S2,DSCAM,BCO2,TBX6,GLRB,HTR2B,SLC26A3,DSCAML1,ENSGALG00000014585,ADTRP,DGKK,DUSP5,ENSGALG00000027090,PLEK,DENND3,ENO2,BICD1,BMPER,KIF9,CYTIP,ENSGALG00000023834,ANGPTL4,SLC11A1,RALY,LTB4R1,ZC3H12D,STK32C,TCF7L2,ENSGALG00000037558,ENSGALG00000012292,PTCHD1,PDGFB,CD3D,VPS9D1,CFTII,FNIP2,ENSGALG00000016125,CRYM,ENSGALG00000042684,STAT2,UBASH3B,PSEN1,ENSGALG00000016693,HRH2,KCNK17,GRID1,ENSGALG00000…
TF	Factor: SREBP-1; motif: KATCACCCCAC	TF:M00221	0.0040706	2.39034	6813	180	79	24356	Up-regulated	G0S2,PLPPR5,FABP4,ENSGALG00000012080,GPC5,SLC13A5,GLRB,HTR2B,DSCAML1,CD1C,DGKK,ENSGALG00000027090,DENND3,ENSGALG00000025906,BICD1,BMPER,KIF9,ENSGALG00000023834,SLC11A1,CDKN1A,ABCA2,ZC3H12D,STK32C,TCF7L2,WSCD1,IL18,CFTII,ENSGALG00000017031,ENSGALG00000016125,CRYM,ENSGALG00000042684,STAT2,ENSGALG00000011673,KCNK17,PHTF1,ENSGALG00000037826,CDKL1,ENSGALG00000020479,SLC9A1,PTPRE,ERN1,RAB37,CCDC50,ACOT…
TF	Factor: SREBP-1; motif: KATCACCCCAC; match class: 0	TF:M00221_0	0.0040706	2.39034	6813	180	79	24356	Up-regulated	G0S2,PLPPR5,FABP4,ENSGALG00000012080,GPC5,SLC13A5,GLRB,HTR2B,DSCAML1,CD1C,DGKK,ENSGALG00000027090,DENND3,ENSGALG00000025906,BICD1,BMPER,KIF9,ENSGALG00000023834,SLC11A1,CDKN1A,ABCA2,ZC3H12D,STK32C,TCF7L2,WSCD1,IL18,CFTII,ENSGALG00000017031,ENSGALG00000016125,CRYM,ENSGALG00000042684,STAT2,ENSGALG00000011673,KCNK17,PHTF1,ENSGALG00000037826,CDKL1,ENSGALG00000020479,SLC9A1,PTPRE,ERN1,RAB37,CCDC50,ACOT…
TF	Factor: GR; motif: NNNNNNCNNTNTGTNCTNN; match class: 0	TF:M00192_0	0.00428494	2.36806	8169	180	90	24356	Up-regulated	MYOM1,FABP4,ENSGALG00000012080,GPC5,SLC13A5,GLRB,SPP1,HTR2B,SYT1,SLC26A3,DSCAML1,ADTRP,CNKSR2,DGKK,ENSGALG00000027090,COL28A1,DENND3,HPGDS,TIAM2,ENO2,ANGPTL4,SLC11A1,RALY,ENSGALG00000033925,COL6A3,PRSS35,ZC3H12D,ENSGALG00000037558,PTCHD1,PDGFB,CD3D,FUT9,VPS9D1,IL18,CFTII,FNIP2,PRR5,FHL5,LRMP,CDH2,CRYM,ENSGALG00000042684,UBASH3B,ENSGALG00000011673,HRH2,KCNK17,PHTF1,ENSGALG00000037826,SLC9A1,PTPRE,…
TF	Factor: GR; motif: NNNNNNCNNTNTGTNCTNN	TF:M00192	0.00428494	2.36806	8169	180	90	24356	Up-regulated	MYOM1,FABP4,ENSGALG00000012080,GPC5,SLC13A5,GLRB,SPP1,HTR2B,SYT1,SLC26A3,DSCAML1,ADTRP,CNKSR2,DGKK,ENSGALG00000027090,COL28A1,DENND3,HPGDS,TIAM2,ENO2,ANGPTL4,SLC11A1,RALY,ENSGALG00000033925,COL6A3,PRSS35,ZC3H12D,ENSGALG00000037558,PTCHD1,PDGFB,CD3D,FUT9,VPS9D1,IL18,CFTII,FNIP2,PRR5,FHL5,LRMP,CDH2,CRYM,ENSGALG00000042684,UBASH3B,ENSGALG00000011673,HRH2,KCNK17,PHTF1,ENSGALG00000037826,SLC9A1,PTPRE,…
TF	Factor: TEF-1; motif: GRRATG; match class: 1	TF:M00704_1	0.00438047	2.35848	4638	180	60	24356	Up-regulated	G0S2,PLPPR5,FABP4,ENSGALG00000012080,SLC13A5,GLRB,HTR2B,SYT1,NGF,CD1C,BDKRB1,ENSGALG00000027090,BMPER,KIF9,ENSGALG00000023834,ANGPTL4,ENSGALG00000033925,LTB4R1,COL6A3,SLC3A1,CD3D,CFTII,FNIP2,PRR5,ENSGALG00000017031,ENSGALG00000042684,HAVCR1,GRID1,CDKL1,SLC9A1,CD247,RAB37,THBS1,SLC1A6,ACOT9,ENSGALG00000012319,ENSGALG00000041854,ADGRA3,INPP5D,CHRNA9,KLHL18,QPCT,ENSGALG00000027056,ENSGALG00000014277…
TF	Factor: NFATc4; motif: NGGAAAAN	TF:M07301	0.00442316	2.35427	3157	180	46	24356	Up-regulated	DSCAM,MYOM1,PLPPR5,ENSGALG00000012080,SLC13A5,GLRB,SLC26A3,NGF,PLEK,COL28A1,HPGDS,TIAM2,CYTIP,ZC3H12D,SLC3A1,CD3D,FNIP2,ENSGALG00000017031,FHL5,UBASH3B,GRID1,MITF,PPM1L,CCDC50,OSBPL3,AOX1,ADGRA3,CTSK,KLHL18,TCF12,ENSGALG00000007045,ENSGALG00000012021,QPCT,SNX8,RASA3,ITGA8,ATP2A3,HSPH1,SLC20A2,RCC2,ENSGALG00000006123,WDR37,OSBPL7,AREL1,ZCCHC11,ENSGALG00000032916
TF	Factor: NFATc4; motif: NGGAAAAN; match class: 0	TF:M07301_0	0.00442316	2.35427	3157	180	46	24356	Up-regulated	DSCAM,MYOM1,PLPPR5,ENSGALG00000012080,SLC13A5,GLRB,SLC26A3,NGF,PLEK,COL28A1,HPGDS,TIAM2,CYTIP,ZC3H12D,SLC3A1,CD3D,FNIP2,ENSGALG00000017031,FHL5,UBASH3B,GRID1,MITF,PPM1L,CCDC50,OSBPL3,AOX1,ADGRA3,CTSK,KLHL18,TCF12,ENSGALG00000007045,ENSGALG00000012021,QPCT,SNX8,RASA3,ITGA8,ATP2A3,HSPH1,SLC20A2,RCC2,ENSGALG00000006123,WDR37,OSBPL7,AREL1,ZCCHC11,ENSGALG00000032916
TF	Factor: MafG; motif: CMATGACTCAGCAGA	TF:M07048	0.00535481	2.27126	7711	180	86	24356	Up-regulated	DSCAM,MYOM1,ENSGALG00000012080,GPC5,SLC13A5,GLRB,HTR2B,SYT1,SLC26A3,ADTRP,CNKSR2,ENSGALG00000027090,PLEK,COL28A1,DENND3,BICD1,ENSGALG00000013546,ENSGALG00000023834,CDKN1A,RALY,SRD5A3,ENSGALG00000033925,LTB4R1,PRSS35,ZC3H12D,ENSGALG00000012292,PTCHD1,PDGFB,VPS9D1,PRR5,ENSGALG00000016125,LRMP,ENSGALG00000016693,HRH2,KCNK17,GRID1,ENSGALG00000037826,MITF,ENSGALG00000020479,PTPRE,ERN1,RAB37,THBS1,SLC1…
TF	Factor: MafG; motif: CMATGACTCAGCAGA; match class: 0	TF:M07048_0	0.00535481	2.27126	7711	180	86	24356	Up-regulated	DSCAM,MYOM1,ENSGALG00000012080,GPC5,SLC13A5,GLRB,HTR2B,SYT1,SLC26A3,ADTRP,CNKSR2,ENSGALG00000027090,PLEK,COL28A1,DENND3,BICD1,ENSGALG00000013546,ENSGALG00000023834,CDKN1A,RALY,SRD5A3,ENSGALG00000033925,LTB4R1,PRSS35,ZC3H12D,ENSGALG00000012292,PTCHD1,PDGFB,VPS9D1,PRR5,ENSGALG00000016125,LRMP,ENSGALG00000016693,HRH2,KCNK17,GRID1,ENSGALG00000037826,MITF,ENSGALG00000020479,PTPRE,ERN1,RAB37,THBS1,SLC1…
TF	Factor: PR; motif: NNNNNNRGNACNNKNTGTTCTNNNNNN	TF:M00957	0.00558341	2.2531	4235	180	56	24356	Up-regulated	G0S2,MYOM1,BCO2,GLRB,SPP1,HTR2B,SYT1,NGF,ADTRP,CNKSR2,BDKRB1,ENSGALG00000027090,DENND3,HPGDS,TIAM2,BICD1,CYTIP,ENSGALG00000033925,COL6A3,PRSS35,SLC3A1,ENSGALG00000012292,PTCHD1,PDGFB,CFTII,FNIP2,CDH2,UBASH3B,ENSGALG00000011673,HRH2,ENSGALG00000020479,PPM1L,CCDC50,ENSGALG00000041854,ADGRA3,KLHL18,TCF12,ENSGALG00000007045,QPCT,RASA3,FGFR4,ENSGALG00000036234,IQGAP2,BCL9L,SLC20A2,FANCB,ENSGALG0000001…
TF	Factor: PR; motif: NNNNNNRGNACNNKNTGTTCTNNNNNN; match class: 0	TF:M00957_0	0.00558341	2.2531	4235	180	56	24356	Up-regulated	G0S2,MYOM1,BCO2,GLRB,SPP1,HTR2B,SYT1,NGF,ADTRP,CNKSR2,BDKRB1,ENSGALG00000027090,DENND3,HPGDS,TIAM2,BICD1,CYTIP,ENSGALG00000033925,COL6A3,PRSS35,SLC3A1,ENSGALG00000012292,PTCHD1,PDGFB,CFTII,FNIP2,CDH2,UBASH3B,ENSGALG00000011673,HRH2,ENSGALG00000020479,PPM1L,CCDC50,ENSGALG00000041854,ADGRA3,KLHL18,TCF12,ENSGALG00000007045,QPCT,RASA3,FGFR4,ENSGALG00000036234,IQGAP2,BCL9L,SLC20A2,FANCB,ENSGALG0000001…
TF	Factor: ETSLIKE; motif: NACTTCCTNN	TF:M08881	0.0056048	2.25144	1747	180	31	24356	Up-regulated	BCO2,TBX6,SPP1,NGF,ENO2,SLC11A1,STK32C,ENSGALG00000037558,PRR5,LRMP,PSEN1,KCNK17,PTPRE,OSBPL3,RNASET2,CHRNA9,ACSBG2,KLHL18,SNX8,ENSGALG00000014277,ITGA8,R3HDM1,ENSGALG00000036234,ATP2A3,PCASP2,SLC20A2,APBA3,UTRN,FAM117A,ENSGALG00000004110,THNSL1
TF	Factor: ETSLIKE; motif: NACTTCCTNN; match class: 0	TF:M08881_0	0.0056048	2.25144	1747	180	31	24356	Up-regulated	BCO2,TBX6,SPP1,NGF,ENO2,SLC11A1,STK32C,ENSGALG00000037558,PRR5,LRMP,PSEN1,KCNK17,PTPRE,OSBPL3,RNASET2,CHRNA9,ACSBG2,KLHL18,SNX8,ENSGALG00000014277,ITGA8,R3HDM1,ENSGALG00000036234,ATP2A3,PCASP2,SLC20A2,APBA3,UTRN,FAM117A,ENSGALG00000004110,THNSL1
TF	Factor: c-Ets-2; motif: CTTCCTG; match class: 1	TF:M01207_1	0.00616369	2.21016	2404	180	38	24356	Up-regulated	HTR2B,BDKRB1,ENSGALG00000033925,LTB4R1,ABCA2,VPS9D1,CFTII,PRR5,ENSGALG00000042684,ENSGALG00000011673,PSEN1,ENSGALG00000016693,ENSGALG00000020479,PTPRE,CD247,OSBPL3,INPP5D,LRRK1,RNASET2,KLHL18,SNX8,ITGA8,R3HDM1,PCASP2,SLC20A2,NPC1,RCC2,APBA3,FCHSD1,LRRK2,WDR37,OSBPL7,ASB9,AREL1,ENSGALG00000004110,THNSL1,DOCK11,LYRM1
TF	Factor: Elk-1; motif: CTTCCKG; match class: 1	TF:M07252_1	0.00616369	2.21016	2404	180	38	24356	Up-regulated	HTR2B,BDKRB1,ENSGALG00000033925,LTB4R1,ABCA2,VPS9D1,CFTII,PRR5,ENSGALG00000042684,ENSGALG00000011673,PSEN1,ENSGALG00000016693,ENSGALG00000020479,PTPRE,CD247,OSBPL3,INPP5D,LRRK1,RNASET2,KLHL18,SNX8,ITGA8,R3HDM1,PCASP2,SLC20A2,NPC1,RCC2,APBA3,FCHSD1,LRRK2,WDR37,OSBPL7,ASB9,AREL1,ENSGALG00000004110,THNSL1,DOCK11,LYRM1
TF	Factor: myogenin; motif: CRSCTGTTBNNTTTGGCACGSNGCCARCH; match class: 1	TF:M00056_1	0.00624798	2.20426	4578	180	59	24356	Up-regulated	G0S2,MYOM1,ENSGALG00000012080,NGF,ENSGALG00000014585,CD1C,CNKSR2,BDKRB1,DUSP5,ENSGALG00000027090,ENSGALG00000013546,CYTIP,HTR4,ANGPTL4,SLC11A1,LTB4R1,COL6A3,ABCA2,ENSGALG00000012292,CFTII,FNIP2,ENSGALG00000016125,CDH2,ENSGALG00000042684,PSEN1,ENSGALG00000016693,KCNK17,PHTF1,RAB37,ACOT9,ENSGALG00000012319,CTSK,RNASET2,TNFRSF13C,KLHL18,LIMK1,ENSGALG00000012021,QPCT,SNX8,ENSGALG00000014277,FGFR4,R3H…
TF	Factor: NF-E2; motif: TGCTGAGTCAY; match class: 0	TF:M00037_0	0.00626298	2.20322	5591	180	68	24356	Up-regulated	DSCAM,MYOM1,PLPPR5,BCO2,TBX6,SLC13A5,SPP1,SYT1,SLC26A3,NGF,CD1C,DENND3,TIAM2,ENO2,BICD1,ENSGALG00000013546,CYTIP,ENSGALG00000023834,SRD5A3,ENSGALG00000033925,TCF7L2,SLC3A1,ENSGALG00000012292,PTCHD1,PDGFB,VPS9D1,IL18,CFTII,FHL5,ENSGALG00000016125,LRMP,ENSGALG00000016693,KCNK17,GRID1,MITF,ENSGALG00000020479,RAB37,SLC1A6,PPM1L,OSBPL3,ACOT9,CTSK,RNASET2,ENSGALG00000026070,CHRNA9,TNFRSF13C,KLHL18,TCF1…
TF	Factor: NF-E2; motif: TGCTGAGTCAY	TF:M00037	0.00626298	2.20322	5591	180	68	24356	Up-regulated	DSCAM,MYOM1,PLPPR5,BCO2,TBX6,SLC13A5,SPP1,SYT1,SLC26A3,NGF,CD1C,DENND3,TIAM2,ENO2,BICD1,ENSGALG00000013546,CYTIP,ENSGALG00000023834,SRD5A3,ENSGALG00000033925,TCF7L2,SLC3A1,ENSGALG00000012292,PTCHD1,PDGFB,VPS9D1,IL18,CFTII,FHL5,ENSGALG00000016125,LRMP,ENSGALG00000016693,KCNK17,GRID1,MITF,ENSGALG00000020479,RAB37,SLC1A6,PPM1L,OSBPL3,ACOT9,CTSK,RNASET2,ENSGALG00000026070,CHRNA9,TNFRSF13C,KLHL18,TCF1…
TF	Factor: Msx-2; motif: TAATTAN	TF:M07425	0.00651598	2.18602	3512	180	49	24356	Up-regulated	PLPPR5,FABP4,ADRA1B,ENSGALG00000012080,GPC5,TBX6,SLC26A3,NGF,CNKSR2,BDKRB1,HPGDS,TIAM2,ENSGALG00000013546,HTR4,ENSGALG00000033925,COL6A3,STK32C,SLC3A1,FUT9,ENSGALG00000017031,ENSGALG00000016125,CDH2,ENSGALG00000011673,HAVCR1,KCNK17,PPM1L,OSBPL3,ACOT9,ENSGALG00000012319,SERHL2,RNASET2,TCF12,ENSGALG00000007045,ENSGALG00000027056,ENSGALG00000014277,ENSGALG00000024490,DENND5A,ITGA8,ENSGALG00000036234…
TF	Factor: Msx-2; motif: TAATTAN; match class: 0	TF:M07425_0	0.00651598	2.18602	3512	180	49	24356	Up-regulated	PLPPR5,FABP4,ADRA1B,ENSGALG00000012080,GPC5,TBX6,SLC26A3,NGF,CNKSR2,BDKRB1,HPGDS,TIAM2,ENSGALG00000013546,HTR4,ENSGALG00000033925,COL6A3,STK32C,SLC3A1,FUT9,ENSGALG00000017031,ENSGALG00000016125,CDH2,ENSGALG00000011673,HAVCR1,KCNK17,PPM1L,OSBPL3,ACOT9,ENSGALG00000012319,SERHL2,RNASET2,TCF12,ENSGALG00000007045,ENSGALG00000027056,ENSGALG00000014277,ENSGALG00000024490,DENND5A,ITGA8,ENSGALG00000036234…
TF	Factor: Nrf-2; motif: NTGCTGAGTCAKN; match class: 0	TF:M00821_0	0.00771624	2.11259	3956	180	53	24356	Up-regulated	G0S2,DSCAM,MYOM1,BCO2,GLRB,SYT1,NGF,ENSGALG00000027090,PLEK,DENND3,ENSGALG00000025906,ENO2,CYTIP,RALY,SRD5A3,ENSGALG00000033925,LTB4R1,COL6A3,PRSS35,ZC3H12D,PTCHD1,PDGFB,CFTII,FHL5,ENSGALG00000016125,CDH2,UBASH3B,PSEN1,ENSGALG00000016693,KCNK17,GRID1,PHTF1,ENSGALG00000020479,CD247,OSBPL3,ACOT9,ENSGALG00000012319,LRRK1,CTSK,ENSGALG00000007045,LIMK1,ENSGALG00000012021,DPYD,QPCT,SNX8,DENND5A,R3HDM1,…
TF	Factor: Nrf-2; motif: NTGCTGAGTCAKN	TF:M00821	0.00771624	2.11259	3956	180	53	24356	Up-regulated	G0S2,DSCAM,MYOM1,BCO2,GLRB,SYT1,NGF,ENSGALG00000027090,PLEK,DENND3,ENSGALG00000025906,ENO2,CYTIP,RALY,SRD5A3,ENSGALG00000033925,LTB4R1,COL6A3,PRSS35,ZC3H12D,PTCHD1,PDGFB,CFTII,FHL5,ENSGALG00000016125,CDH2,UBASH3B,PSEN1,ENSGALG00000016693,KCNK17,GRID1,PHTF1,ENSGALG00000020479,CD247,OSBPL3,ACOT9,ENSGALG00000012319,LRRK1,CTSK,ENSGALG00000007045,LIMK1,ENSGALG00000012021,DPYD,QPCT,SNX8,DENND5A,R3HDM1,…
TF	Factor: AP-3; motif: TKGAAAKN; match class: 0	TF:M04609_0	0.00801865	2.0959	3434	180	48	24356	Up-regulated	ADRA1B,GPC5,TBX6,SLC26A3,NGF,ADTRP,ENSGALG00000027090,PLEK,COL28A1,HPGDS,BICD1,KIF9,ANGPTL4,CDKN1A,PRSS35,ABCA2,ENSGALG00000037558,WSCD1,CFTII,FNIP2,FHL5,LRMP,ENSGALG00000042684,HRH2,ACOT9,ENSGALG00000012319,LICOS,ADGRA3,CTSK,RNASET2,CHRNA9,KLHL18,TCF12,ENSGALG00000012021,QPCT,SLC20A2,FANCB,APBA3,ENSGALG00000015461,UTRN,NUP214,ZRANB3,JMJD6,FAM117A,AREL1,ZCCHC11,TTPAL,LYRM1
TF	Factor: AP-3; motif: TKGAAAKN	TF:M04609	0.00801865	2.0959	3434	180	48	24356	Up-regulated	ADRA1B,GPC5,TBX6,SLC26A3,NGF,ADTRP,ENSGALG00000027090,PLEK,COL28A1,HPGDS,BICD1,KIF9,ANGPTL4,CDKN1A,PRSS35,ABCA2,ENSGALG00000037558,WSCD1,CFTII,FNIP2,FHL5,LRMP,ENSGALG00000042684,HRH2,ACOT9,ENSGALG00000012319,LICOS,ADGRA3,CTSK,RNASET2,CHRNA9,KLHL18,TCF12,ENSGALG00000012021,QPCT,SLC20A2,FANCB,APBA3,ENSGALG00000015461,UTRN,NUP214,ZRANB3,JMJD6,FAM117A,AREL1,ZCCHC11,TTPAL,LYRM1
TF	Factor: Msx-1; motif: CNGTAWNTG; match class: 0	TF:M00394_0	0.00885374	2.05287	7800	180	86	24356	Up-regulated	DSCAM,MYOM1,FABP4,BCO2,ENSGALG00000012080,SLC13A5,GLRB,SPP1,HTR2B,SYT1,DSCAML1,ENSGALG00000014585,ADTRP,CNKSR2,DGKK,BDKRB1,DUSP5,ENSGALG00000027090,COL28A1,HPGDS,ENO2,ENSGALG00000013546,CYTIP,ENSGALG00000023834,HTR4,SRD5A3,PRSS35,ZC3H12D,STK32C,TCF7L2,PTCHD1,CD3D,FUT9,VPS9D1,IL18,FNIP2,PRR5,ENSGALG00000017031,FHL5,ENSGALG00000016125,CDH2,UBASH3B,ENSGALG00000011673,HAVCR1,ENSGALG00000016693,PHTF1,…
TF	Factor: Msx-1; motif: CNGTAWNTG	TF:M00394	0.00885374	2.05287	7800	180	86	24356	Up-regulated	DSCAM,MYOM1,FABP4,BCO2,ENSGALG00000012080,SLC13A5,GLRB,SPP1,HTR2B,SYT1,DSCAML1,ENSGALG00000014585,ADTRP,CNKSR2,DGKK,BDKRB1,DUSP5,ENSGALG00000027090,COL28A1,HPGDS,ENO2,ENSGALG00000013546,CYTIP,ENSGALG00000023834,HTR4,SRD5A3,PRSS35,ZC3H12D,STK32C,TCF7L2,PTCHD1,CD3D,FUT9,VPS9D1,IL18,FNIP2,PRR5,ENSGALG00000017031,FHL5,ENSGALG00000016125,CDH2,UBASH3B,ENSGALG00000011673,HAVCR1,ENSGALG00000016693,PHTF1,…
TF	Factor: c-MAF; motif: CNNNCTCAGCA; match class: 0	TF:M03816_0	0.00889962	2.05063	7187	180	81	24356	Up-regulated	G0S2,MYOM1,FABP4,GPC5,SLC13A5,GLRB,SPP1,HTR2B,SLC26A3,ENSGALG00000014585,CD1C,CNKSR2,DGKK,DUSP5,ENSGALG00000027090,COL28A1,DENND3,ENO2,ENSGALG00000013546,HTR4,SLC11A1,CDKN1A,SRD5A3,ZC3H12D,STK32C,TCF7L2,SLC3A1,ENSGALG00000037558,WSCD1,VPS9D1,CFTII,ENSGALG00000017031,STAT2,HAVCR1,HRH2,KCNK17,GRID1,PHTF1,ENSGALG00000037826,CDKL1,PTPRE,CD247,ERN1,THBS1,SLC1A6,PPM1L,LICOS,AOX1,ENSGALG00000041854,SERH…
TF	Factor: c-MAF; motif: CNNNCTCAGCA	TF:M03816	0.00889962	2.05063	7187	180	81	24356	Up-regulated	G0S2,MYOM1,FABP4,GPC5,SLC13A5,GLRB,SPP1,HTR2B,SLC26A3,ENSGALG00000014585,CD1C,CNKSR2,DGKK,DUSP5,ENSGALG00000027090,COL28A1,DENND3,ENO2,ENSGALG00000013546,HTR4,SLC11A1,CDKN1A,SRD5A3,ZC3H12D,STK32C,TCF7L2,SLC3A1,ENSGALG00000037558,WSCD1,VPS9D1,CFTII,ENSGALG00000017031,STAT2,HAVCR1,HRH2,KCNK17,GRID1,PHTF1,ENSGALG00000037826,CDKL1,PTPRE,CD247,ERN1,THBS1,SLC1A6,PPM1L,LICOS,AOX1,ENSGALG00000041854,SERH…
GO:MF	molecular_function	GO:0003674	2.67e-76	75.5732	12826	671	580	24356	Down-regulated	ALDH6A1,NRG4,TAX1BP3,DENND4C,SLC35C1,PPARG,MYBL2,FNDC3B,ENSGALG00000007030,CTNNA1,UGCG,SLC31A1,SLC39A11,DLG5,GLA,PLOD2,SLC39A13,CSTB,SPINT1,TBC1D2,PM20D1,CYP46A1,COMMD1,HSD17B4,CDC42EP4,CLSTN1,BDH2,TXN,FNBP1L,LAMA4,TOM1,NADK,PAK1,ALS2CL,MAFB,ANKDD1B,CRYL1,P2RY13,CKB,SERPINE2,MCF2L,SCARB2,MYO1B,SFRP1,PI4K2B,ANXA7,NR1D2,NET1,PLA2G4A,GLRX,FOXI1,FOXO3,ITGAV,ARL5B,SNTB1,PROS1,PTPRM,RERGL,SDC4,YAP1,ASA…
GO:MF	binding	GO:0005488	9.69e-54	53.0136	9946	671	474	24356	Down-regulated	NRG4,TAX1BP3,DENND4C,PPARG,MYBL2,FNDC3B,CTNNA1,SLC31A1,DLG5,GLA,PLOD2,SLC39A13,CSTB,SPINT1,TBC1D2,CYP46A1,COMMD1,HSD17B4,CDC42EP4,CLSTN1,BDH2,FNBP1L,LAMA4,TOM1,PAK1,ALS2CL,MAFB,ANKDD1B,CRYL1,CKB,SERPINE2,MCF2L,SCARB2,MYO1B,SFRP1,ANXA7,NR1D2,NET1,PLA2G4A,GLRX,FOXI1,FOXO3,ITGAV,ARL5B,SNTB1,PROS1,PTPRM,RERGL,SDC4,YAP1,ASAP2,ALPK1,SESTD1,SEC24D,SH3D19,KAT2B,FGFR1,NFE2L2,KITLG,FAM65B,ARID5B,ABCC3,FZD6…
GO:MF	protein binding	GO:0005515	4.66e-48	47.3314	6245	671	351	24356	Down-regulated	NRG4,TAX1BP3,DENND4C,PPARG,FNDC3B,CTNNA1,SLC31A1,DLG5,GLA,SLC39A13,CSTB,SPINT1,TBC1D2,COMMD1,HSD17B4,CDC42EP4,CLSTN1,FNBP1L,LAMA4,TOM1,PAK1,ALS2CL,MAFB,ANKDD1B,CRYL1,SERPINE2,MCF2L,SCARB2,MYO1B,SFRP1,ANXA7,NR1D2,NET1,GLRX,FOXO3,ITGAV,SNTB1,PTPRM,SDC4,YAP1,ASAP2,SEC24D,SH3D19,KAT2B,FGFR1,NFE2L2,KITLG,FAM65B,FZD6,ENSGALG00000016322,EPB41L3,CYFIP1,NMRAL1,ENSGALG00000017326,TRIO,SAMHD1,ENSGALG0000000…
GO:MF	signaling receptor binding	GO:0005102	4.42e-17	16.3548	955	671	81	24356	Down-regulated	NRG4,PPARG,GLA,HSD17B4,LAMA4,SERPINE2,SFRP1,ANXA7,ITGAV,FGFR1,KITLG,LAMB2,TNFSF10,PDGFC,SRC,SEMA6A,ENSGALG00000022871,ENSGALG00000006805,TGFB2,DOCK4,CTNNB1,SEMA6D,SMAD6,GNAQ,GCG,IL7,SYTL2,LGALS3,MFGE8,EFNB2,RIPK2,PTPN14,SOCS2,LPL,IGF1R,LIFR,BMP4,BMP2,SCG2,FGG,APP,JAG1,IL8L2,FST,ENSGALG00000015056,GATA3,FGF7,LGI1,INHBB,ENSGALG00000028466,IL-1BETA,NETO2,WISP1,SEMA5B,TNFSF15,YES1,GNAL,PDGF-A,EPHB2,E…
GO:MF	ion binding	GO:0043167	1.63e-16	15.7888	3836	671	195	24356	Down-regulated	PPARG,PLOD2,CYP46A1,COMMD1,CLSTN1,PAK1,CRYL1,CKB,SERPINE2,MCF2L,SCARB2,MYO1B,SFRP1,ANXA7,NR1D2,PLA2G4A,ARL5B,PROS1,RERGL,ASAP2,ALPK1,SESTD1,SEC24D,FGFR1,ABCC3,F7,FKBP9,PDE9A,ITM2B,TRIO,SAMHD1,GNPTAB,ROR1,TNFSF10,PRDM5,S100A16,AADAT,SNX7,TYRO3,TESC,CLEC3B,ASPN,SRC,CAMKK1,ASS1,TRIM25,POSTN,NKD1,PRICKLE1,ZFHX4,DCLK3,ENSGALG00000006805,PDE1C,HS1BP3,PCDH18,PDE5,SNX18,ENSGALG00000028982,TECPR1,ECM2,ENS…
GO:MF	identical protein binding	GO:0042802	8.79e-13	12.056	1096	671	79	24356	Down-regulated	PPARG,CTNNA1,SLC31A1,GLA,SLC39A13,COMMD1,HSD17B4,ALS2CL,CRYL1,SCARB2,SFRP1,ANXA7,PTPRM,SDC4,FGFR1,FAM65B,NMRAL1,SAMHD1,CPQ,WWTR1,VDAC1,TNFSF10,S100A16,AADAT,PDGFC,DAAM1,SDC1,ASS1,ENSGALG00000015511,IKZF2,TPM2,TGFB2,SMAD6,GCG,RAB11FIP3,CDC42BPA,SLC40A1,S100A11,ERBB2,RIPK2,LPL,IGF1R,TP63,APP,PHYKPL,TENM3,PTX3,SDC2,GLUL,XDH,BMPR1A,PDLIM4,MAT1A,INHBB,EPHA4,KCNJ2,MAP3K13,PDGF-A,EPHB2,SLIT2,AMOTL1,NOS2…
GO:MF	anion binding	GO:0043168	6.93e-11	10.159	2118	671	116	24356	Down-regulated	PPARG,PLOD2,COMMD1,PAK1,CRYL1,CKB,SERPINE2,MCF2L,SCARB2,MYO1B,SFRP1,ANXA7,PLA2G4A,ARL5B,RERGL,ALPK1,SESTD1,FGFR1,ABCC3,ITM2B,TRIO,SAMHD1,ROR1,AADAT,SNX7,TYRO3,CLEC3B,SRC,CAMKK1,ASS1,POSTN,DCLK3,HS1BP3,PDE5,SNX18,ENSGALG00000028982,TECPR1,ECM2,ENSGALG00000013134,ENSGALG00000035237,MYO1A,GNAQ,PPARA,CPNE4,SYTL2,ATP2B4,TWF1,CDC42BPA,MFGE8,DYRK2,ERBB2,MX1,RIPK2,PCTP,LPL,IGF1R,CHDH,DDAH1,BMP4,CEMIP,ENS…
GO:MF	Rho GTPase binding	GO:0017048	1.19e-09	8.92482	131	671	22	24356	Down-regulated	CDC42EP4,PAK1,MCF2L,NET1,CYFIP1,ENSGALG00000017326,TRIO,DAAM1,PARD6G,ARHGEF10L,DOCK4,PLEKHG5,CDC42EP1,FARP1,ARHGEF26,CDC42EP3,STXBP6,ENSGALG00000011744,DAAM2,C15ORF62,PLEKHG1,ENSGALG00000013091
GO:MF	receptor regulator activity	GO:0030545	1.19e-09	8.92482	314	671	34	24356	Down-regulated	KITLG,TNFSF10,PDGFC,LY6E,SEMA6A,TGFB2,SEMA6D,GCG,IL7,LGALS3,BMP4,BMP2,SCG2,APP,IL8L2,FST,FGF7,INHBB,ENSGALG00000028466,IL-1BETA,SEMA5B,TNFSF15,PDGF-A,LYPD6B,OSGIN1,OGN,CXCL14,CX3CL1,SEMA3C,AREG,IL8L1,ENSGALG00000027716,JAG2,SEMA5A
GO:MF	molecular function regulator	GO:0098772	1.19e-09	8.92482	1150	671	74	24356	Down-regulated	DENND4C,CSTB,SPINT1,TBC1D2,SERPINE2,MCF2L,NET1,ASAP2,KAT2B,KITLG,ENSGALG00000017326,TRIO,TNFSF10,PDGFC,LY6E,DENND2C,SEMA6A,CRIM1,TGFB2,ARHGEF10L,DOCK4,DOCK1,SEMA6D,TBC1D8,GNAQ,GCG,PLEKHG5,IL7,IQSEC1,ATP2B4,SGSM1,LGALS3,FARP1,ARHGEF26,BMP4,BMP2,SCG2,APP,IL8L2,MGST2,FST,GEM,FGF7,INHBB,ENSGALG00000016602,ENSGALG00000026896,ENSGALG00000028466,IL-1BETA,PKIB,SEMA5B,TNFSF15,PDGF-A,ENSGALG00000011744,NRX…
GO:MF	enzyme binding	GO:0019899	1.19e-09	8.92482	1422	671	85	24356	Down-regulated	DENND4C,PPARG,CSTB,TBC1D2,CDC42EP4,FNBP1L,PAK1,MCF2L,SCARB2,NET1,FOXO3,ITGAV,KAT2B,FZD6,CYFIP1,ENSGALG00000017326,TRIO,VDAC1,DAAM1,PIK3IP1,SRC,DENND2C,PARD6G,ENSGALG00000006805,CASS4,ARHGEF10L,DOCK4,CTNNB1,DOCK1,PKD1,SMAD6,TBC1D8,PPARA,JUP,PLEKHG5,CDC42EP1,MICALL2,SYTL2,IQSEC1,ATP2B4,RAB11FIP3,SGSM1,LGALS3,SORL1,FARP1,ARHGEF26,ERBB2,CDC42EP3,RIPK2,PTPN14,ENSGALG00000036240,EPAS1,APP,GLI3,ENSGALG0…
GO:MF	GTPase binding	GO:0051020	1.44e-08	7.84104	383	671	36	24356	Down-regulated	DENND4C,TBC1D2,CDC42EP4,FNBP1L,PAK1,MCF2L,NET1,CYFIP1,ENSGALG00000017326,TRIO,DAAM1,DENND2C,PARD6G,ARHGEF10L,DOCK4,DOCK1,TBC1D8,PLEKHG5,CDC42EP1,MICALL2,SYTL2,IQSEC1,RAB11FIP3,SGSM1,SORL1,FARP1,ARHGEF26,CDC42EP3,STXBP6,ENSGALG00000011744,DAAM2,C15ORF62,PLEKHG1,ENSGALG00000003129,RASGEF1C,ENSGALG00000013091
GO:MF	calcium ion binding	GO:0005509	1.66e-08	7.77897	545	671	44	24356	Down-regulated	CLSTN1,ANXA7,PLA2G4A,PROS1,F7,FKBP9,GNPTAB,S100A16,TESC,CLEC3B,ASPN,NKD1,ENSGALG00000006805,PCDH18,RAB11FIP3,MFGE8,S100A11,FBN2,EFCC1,LPL,SULF2,PRRG1,SYT8,F10,JAG1,PLCD1,PCDH1,EGFL6,PLCB4,LTBP1,SVEP1,SLIT2,OSGIN1,SCUBE1,GALNT3,S100A6,DSG2,NPNT,ENPP3,CDH1,JAG2,CDH17,DLL1,FAT2
GO:MF	signaling receptor activator activity	GO:0030546	1.66e-08	7.77897	296	671	31	24356	Down-regulated	KITLG,TNFSF10,PDGFC,SEMA6A,TGFB2,SEMA6D,GCG,IL7,LGALS3,BMP4,BMP2,SCG2,APP,IL8L2,FGF7,INHBB,ENSGALG00000028466,IL-1BETA,SEMA5B,TNFSF15,PDGF-A,OSGIN1,OGN,CXCL14,CX3CL1,SEMA3C,AREG,IL8L1,ENSGALG00000027716,JAG2,SEMA5A
GO:MF	small GTPase binding	GO:0031267	1.71e-08	7.76812	315	671	32	24356	Down-regulated	DENND4C,TBC1D2,CDC42EP4,PAK1,MCF2L,NET1,CYFIP1,ENSGALG00000017326,TRIO,DAAM1,DENND2C,PARD6G,ARHGEF10L,DOCK4,TBC1D8,PLEKHG5,CDC42EP1,MICALL2,SYTL2,RAB11FIP3,SGSM1,SORL1,FARP1,ARHGEF26,CDC42EP3,STXBP6,ENSGALG00000011744,DAAM2,C15ORF62,PLEKHG1,ENSGALG00000003129,ENSGALG00000013091
GO:MF	Ras GTPase binding	GO:0017016	3.27e-08	7.48586	306	671	31	24356	Down-regulated	DENND4C,TBC1D2,CDC42EP4,PAK1,MCF2L,NET1,CYFIP1,ENSGALG00000017326,TRIO,DAAM1,DENND2C,PARD6G,ARHGEF10L,DOCK4,TBC1D8,PLEKHG5,CDC42EP1,MICALL2,SYTL2,RAB11FIP3,SGSM1,FARP1,ARHGEF26,CDC42EP3,STXBP6,ENSGALG00000011744,DAAM2,C15ORF62,PLEKHG1,ENSGALG00000003129,ENSGALG00000013091
GO:MF	receptor ligand activity	GO:0048018	4.18e-08	7.37892	292	671	30	24356	Down-regulated	KITLG,TNFSF10,PDGFC,SEMA6A,TGFB2,SEMA6D,GCG,IL7,LGALS3,BMP4,BMP2,SCG2,IL8L2,FGF7,INHBB,ENSGALG00000028466,IL-1BETA,SEMA5B,TNFSF15,PDGF-A,OSGIN1,OGN,CXCL14,CX3CL1,SEMA3C,AREG,IL8L1,ENSGALG00000027716,JAG2,SEMA5A
GO:MF	metal ion binding	GO:0046872	4.28e-08	7.36886	2104	671	106	24356	Down-regulated	PPARG,PLOD2,CYP46A1,COMMD1,CLSTN1,ANXA7,NR1D2,PLA2G4A,PROS1,ASAP2,SEC24D,F7,FKBP9,PDE9A,SAMHD1,GNPTAB,TNFSF10,PRDM5,S100A16,TESC,CLEC3B,ASPN,TRIM25,POSTN,NKD1,PRICKLE1,ZFHX4,ENSGALG00000006805,PDE1C,PCDH18,PDE5,ITGA6,ENSGALG00000006838,PPARA,CXXC5,MICALL2,LIMA1,ZNF385B,RAB11FIP3,CDC42BPA,MFGE8,DYRK2,BEND5,S100A11,FBN2,EFCC1,PDLIM1,HAAO,LPL,TP63,SULF2,PRRG1,ENSGALG00000002326,APP,ANPEP,SYT8,F10,JA…
GO:MF	cation binding	GO:0043169	6.47e-08	7.1894	2177	671	108	24356	Down-regulated	PPARG,PLOD2,CYP46A1,COMMD1,CLSTN1,SCARB2,ANXA7,NR1D2,PLA2G4A,PROS1,ASAP2,SEC24D,F7,FKBP9,PDE9A,SAMHD1,GNPTAB,TNFSF10,PRDM5,S100A16,TESC,CLEC3B,ASPN,TRIM25,POSTN,NKD1,PRICKLE1,ZFHX4,ENSGALG00000006805,PDE1C,PCDH18,PDE5,ITGA6,ENSGALG00000006838,PPARA,CXXC5,MICALL2,LIMA1,ZNF385B,RAB11FIP3,CDC42BPA,MFGE8,DYRK2,BEND5,S100A11,FBN2,EFCC1,PDLIM1,HAAO,PCTP,LPL,TP63,SULF2,PRRG1,ENSGALG00000002326,APP,ANPEP…
GO:MF	cell adhesion molecule binding	GO:0050839	7.94e-08	7.10005	139	671	20	24356	Down-regulated	CTNNA1,TBC1D2,ANXA7,ITGAV,PTPRM,LAMB2,SRC,POSTN,CTNNB1,JUP,MFGE8,FGG,TENM3,WISP1,EMP2,NTNG1,DSG2,NPNT,CDH1,CDH17
GO:MF	glycosaminoglycan binding	GO:0005539	3.16e-07	6.49972	108	671	17	24356	Down-regulated	SERPINE2,SFRP1,FGFR1,CLEC3B,POSTN,ECM2,LPL,BMP4,SULF2,CEMIP,APP,NAV2,FGFRL1,WISP1,SLIT2,LYVE1,TF
GO:MF	lipid binding	GO:0008289	3.5e-07	6.4565	482	671	38	24356	Down-regulated	PPARG,COMMD1,MCF2L,SCARB2,MYO1B,ANXA7,PLA2G4A,SESTD1,SNX7,FABP7,HS1BP3,SNX18,TECPR1,ENSGALG00000013134,PPARA,RBP5,CPNE4,SYTL2,TWF1,MFGE8,PCTP,SYT8,JAG1,ENSGALG00000009252,CPNE2,STXBP6,PLCD1,SH3YL1,KCNJ2,ACOX2,LPAR1,ENSGALG00000007645,AR,ENSGALG00000026733,CRABP1,ENSGALG00000014640,TF,ATP8B1
GO:MF	heparin binding	GO:0008201	4.55e-07	6.34159	73	671	14	24356	Down-regulated	SERPINE2,SFRP1,FGFR1,CLEC3B,POSTN,ECM2,LPL,BMP4,APP,NAV2,FGFRL1,WISP1,SLIT2,TF
GO:MF	protein tyrosine kinase activity	GO:0004713	9.34e-07	6.02952	103	671	16	24356	Down-regulated	FGFR1,TYRO3,SRC,TWF1,DYRK2,ERBB2,IGF1R,FGFRL1,EPHA4,YES1,EPHB2,MET,FGFR2,EGFR,STYK1,ROS1
GO:MF	protein-containing complex binding	GO:0044877	1.04662e-06	5.98021	659	671	45	24356	Down-regulated	CTNNA1,PAK1,MYO1B,ANXA7,ITGAV,LAMB2,ASPN,SRC,TPM2,HMGN3,ECM2,MYO1A,GNAQ,PODN,ADD3,LIMA1,TWF1,LGALS3,SORL1,MFGE8,LPL,IGF1R,FST,GLI3,PDLIM4,MB21D2,MLKL,WISP1,ABLIM1,MAP3K13,FAM83H,GNAL,PDGF-A,EPHB2,POF1B,EMP2,ENSGALG00000009738,SYNE2,SHROOM2,PIWIL1,NPNT,EGFR,CDH17,MYO5C,CFTR
GO:MF	catalytic activity	GO:0003824	1.20032e-06	5.9207	4731	671	188	24356	Down-regulated	ALDH6A1,UGCG,GLA,PLOD2,PM20D1,CYP46A1,HSD17B4,BDH2,TXN,NADK,PAK1,CRYL1,CKB,MYO1B,SFRP1,PI4K2B,PLA2G4A,GLRX,PTPRM,RERGL,ALPK1,KAT2B,AIG1,FGFR1,ABCC3,AGPAT2,ENSGALG00000016322,F7,ENSGALG00000002529,FKBP9,GFPT1,PDE9A,TRIO,SAMHD1,GNPTAB,HES4,CPQ,ROR1,CSGALNACT1,AADAT,HECTD2,ENSGALG00000013057,TYRO3,PXYLP1,SRC,CAMKK1,ASS1,PRSS23,B3GNT2,TRIM25,ST3GAL6,PHOSPHO1,ST14,DCLK3,ENSGALG00000043352,ADAM12,PDE1C…
GO:MF	actin binding	GO:0003779	3.73865e-06	5.42728	303	671	27	24356	Down-regulated	CTNNA1,MYO1B,EPB41L3,DAAM1,TPM2,MYO1A,ADD3,LIMA1,TWF1,PARVA,ENSGALG00000008425,ENC1,PDLIM4,SYNPO2,ABLIM1,POF1B,DAAM2,SPIRE2,SYNE2,ENSGALG00000013091,SHROOM2,DMD,COBLL1,LMO7,EGFR,ENSGALG00000030719,MYO5C
GO:MF	phospholipid binding	GO:0005543	3.92546e-06	5.40611	324	671	28	24356	Down-regulated	COMMD1,MCF2L,SCARB2,MYO1B,ANXA7,PLA2G4A,SESTD1,SNX7,HS1BP3,SNX18,TECPR1,ENSGALG00000013134,CPNE4,SYTL2,TWF1,MFGE8,PCTP,SYT8,JAG1,ENSGALG00000009252,CPNE2,STXBP6,PLCD1,SH3YL1,KCNJ2,LPAR1,ENSGALG00000014640,ATP8B1
GO:MF	growth factor binding	GO:0019838	3.92546e-06	5.40611	101	671	15	24356	Down-regulated	ITGAV,FGFR1,CRIM1,ITGA6,ERBB2,VASN,IGF1R,LIFR,BMPR1A,FGFRL1,WISP1,PDGF-A,LTBP1,FGFR2,EGFR
GO:MF	protein dimerization activity	GO:0046983	4.33321e-06	5.36319	864	671	52	24356	Down-regulated	PPARG,CTNNA1,GLA,SLC39A13,COMMD1,HSD17B4,CRYL1,SCARB2,YAP1,FGFR1,HES4,CPQ,WWTR1,S100A16,AADAT,PDGFC,TYRO3,ASCL3,ATP6V1C2,IKZF2,TPM2,TGFB2,CTNNB1,RAB11FIP3,TFEC,S100A11,ERBB2,AHR,RIPK2,LPL,EPAS1,BMP2,ZNF618,TENM3,XDH,BMPR1A,PDLIM4,GATA3,INHBB,NPAS2,MAP3K13,PDGF-A,SLIT2,NOS2,PRMT8,S100A6,NPR3,PTPRO,MEIS1,FGFR2,EGFR,CDH17
GO:MF	DNA-binding transcription factor activity	GO:0003700	6.78974e-06	5.16815	756	671	47	24356	Down-regulated	PPARG,MYBL2,MAFB,NR1D2,FOXI1,FOXO3,NFE2L2,ARID5B,KLF15,TSC22D1,PRDM5,ENSGALG00000003939,ASCL3,MEOX2,IKZF2,ENSGALG00000006805,MECOM,BATF3,CTNNB1,SMAD6,PPARA,PCGF5,AHR,TP63,EPAS1,ENSGALG00000037160,FOXP4,GLI3,BMPR1A,ETS2,GATA3,TEAD3,KLF3,GTF2IRD1,NPAS2,ETV4,NFIB,ER81,SPIC,IRF6,AR,CREB3L1,TBX3,RARB,SALL1,MEIS1,ELF3
GO:MF	transmembrane receptor protein tyrosine kinase activity	GO:0004714	7.95013e-06	5.09963	55	671	11	24356	Down-regulated	FGFR1,TYRO3,ERBB2,IGF1R,FGFRL1,EPHA4,EPHB2,MET,FGFR2,EGFR,ROS1
GO:MF	cytokine activity	GO:0005125	1.08455e-05	4.96475	110	671	15	24356	Down-regulated	KITLG,TNFSF10,TGFB2,IL7,BMP4,BMP2,SCG2,IL8L2,INHBB,ENSGALG00000028466,IL-1BETA,TNFSF15,CXCL14,CX3CL1,IL8L1
GO:MF	transmembrane receptor protein kinase activity	GO:0019199	1.25989e-05	4.89967	70	671	12	24356	Down-regulated	FGFR1,TYRO3,ERBB2,IGF1R,BMPR1A,FGFRL1,EPHA4,EPHB2,MET,FGFR2,EGFR,ROS1
GO:MF	signaling receptor activity	GO:0038023	1.64411e-05	4.78407	857	671	50	24356	Down-regulated	PPARG,P2RY13,NR1D2,PTPRM,SDC4,FGFR1,FZD6,ENSGALG00000006407,ROR1,TYRO3,ENSGALG00000015511,SEMA6A,TNFRSF19,PTGER4,PKD1,PPARA,RAMP1,ERBB2,IGF1R,LIFR,ACKR2,IL1RL1,BMPR1A,FGFRL1,ENSGALG00000014855,IL1R1,EPHA4,GPR141,EPHB2,TLR5,LPAR1,PTGFR,CCR6,LYVE1,CX3CR1,AR,TLR3,GPR39,ADGRG2,MET,RARB,NPR3,ENSGALG00000026733,IL17REL,FGFR2,EGFR,PRLR,ENSGALG00000006394,CNR1,ROS1
GO:MF	molecular transducer activity	GO:0060089	1.83388e-05	4.73663	886	671	51	24356	Down-regulated	PPARG,P2RY13,NR1D2,PTPRM,SDC4,FGFR1,FZD6,ENSGALG00000006407,ROR1,TYRO3,ENSGALG00000015511,SEMA6A,TNFRSF19,PTGER4,PKD1,SMAD6,PPARA,RAMP1,ERBB2,IGF1R,LIFR,ACKR2,IL1RL1,BMPR1A,FGFRL1,ENSGALG00000014855,IL1R1,EPHA4,GPR141,EPHB2,TLR5,LPAR1,PTGFR,CCR6,LYVE1,CX3CR1,AR,TLR3,GPR39,ADGRG2,MET,RARB,NPR3,ENSGALG00000026733,IL17REL,FGFR2,EGFR,PRLR,ENSGALG00000006394,CNR1,ROS1
GO:MF	Rho guanyl-nucleotide exchange factor activity	GO:0005089	2.06812e-05	4.68442	61	671	11	24356	Down-regulated	MCF2L,NET1,ENSGALG00000017326,TRIO,ARHGEF10L,PLEKHG5,FARP1,ARHGEF26,ENSGALG00000011744,PLEKHG1,ENSGALG00000013091
GO:MF	growth factor activity	GO:0008083	2.12573e-05	4.67249	102	671	14	24356	Down-regulated	KITLG,PDGFC,TGFB2,IL7,BMP4,BMP2,IL8L2,FGF7,INHBB,PDGF-A,OSGIN1,OGN,AREG,JAG2
GO:MF	sulfur compound binding	GO:1901681	2.50654e-05	4.60093	119	671	15	24356	Down-regulated	SERPINE2,SFRP1,FGFR1,CLEC3B,POSTN,ECM2,LPL,BMP4,APP,NAV2,FGFRL1,WISP1,SLIT2,PRMT8,TF
GO:MF	transcription regulator activity	GO:0140110	2.50654e-05	4.60093	1026	671	56	24356	Down-regulated	PPARG,MYBL2,MAFB,NR1D2,FOXI1,FOXO3,YAP1,KAT2B,NFE2L2,ARID5B,MAML2,FAM129B,KLF15,WWTR1,TSC22D1,PRDM5,ENSGALG00000003939,ASCL3,MEOX2,IKZF2,ENSGALG00000006805,MECOM,BATF3,CTNNB1,SMAD6,PPARA,JUP,PCGF5,AHR,PDLIM1,PTPN14,TP63,EPAS1,ENSGALG00000037160,FOXP4,GLI3,BMPR1A,ETS2,GATA3,TEAD3,KLF3,GTF2IRD1,NPAS2,ETV4,NFIB,ER81,SPIC,IRF6,AR,CREB3L1,ENSGALG00000009738,TBX3,RARB,SALL1,MEIS1,ELF3
GO:MF	cytoskeletal protein binding	GO:0008092	2.72389e-05	4.56481	680	671	42	24356	Down-regulated	PPARG,CTNNA1,DLG5,CLSTN1,MYO1B,EPB41L3,DAAM1,ENSGALG00000030276,TPM2,MYO1A,ADD3,MICALL2,LIMA1,TWF1,FARP1,MX1,PARVA,ENSGALG00000008425,ENC1,ENSGALG00000039735,MAP4K4,PDLIM4,SYNPO2,ENSGALG00000029935,ABLIM1,POF1B,DAAM2,FMN1,KIF21A,SPIRE2,S100A6,SYNE2,ENSGALG00000013091,SHROOM2,DMD,COBLL1,LMO7,EGFR,CDH1,CDH17,ENSGALG00000030719,MYO5C
GO:MF	protein domain specific binding	GO:0019904	3.02543e-05	4.51921	387	671	29	24356	Down-regulated	PPARG,FGFR1,NFE2L2,CLEC3B,SRC,ENSGALG00000015511,NKD1,CRIM1,ENSGALG00000006805,ADAM12,DOCK4,CTNNB1,PKD1,ATP2B4,TJP1,RIPK2,TP63,ICA1,APP,SDC2,ETS2,GATA3,EPHA4,SYNJ2,LPAR1,INSC,FMN1,AR,CFTR
GO:MF	carbohydrate derivative binding	GO:0097367	3.02543e-05	4.51921	1656	671	79	24356	Down-regulated	PAK1,CKB,SERPINE2,MYO1B,SFRP1,ARL5B,RERGL,ALPK1,FGFR1,ABCC3,GFPT1,ITM2B,TRIO,SAMHD1,ROR1,TYRO3,CLEC3B,SRC,CAMKK1,ASS1,POSTN,DCLK3,PDE5,ENSGALG00000028982,ECM2,ENSGALG00000035237,MYO1A,GNAQ,ATP2B4,TWF1,CDC42BPA,DYRK2,ERBB2,MX1,RIPK2,LPL,IGF1R,BMP4,SULF2,CEMIP,ENSGALG00000002326,APP,MAPK13,GLUL,MAP4K4,NAV2,ENSGALG00000008518,GEM,BMPR1A,FGFRL1,RAB7B,MAT1A,PIP5K1B,MLKL,EPHA4,WISP1,ENSGALG00000009639,…
GO:MF	transcription regulatory region DNA binding	GO:0044212	3.47459e-05	4.4591	689	671	42	24356	Down-regulated	PPARG,MYBL2,MAFB,NR1D2,FOXI1,FOXO3,YAP1,KAT2B,NFE2L2,ARID5B,KLF15,PRDM5,ASCL3,MEOX2,IKZF2,ZFHX4,BATF3,SMAD6,SOX13,PPARA,PCGF5,AHR,TP63,SSBP2,GLI3,ETS2,GATA3,KLF3,ETV4,NFIB,ER81,SPIC,ZNF462,IRF6,AR,LMO4,CREB3L1,TBX3,RARB,SALL1,MEIS1,ELF3
GO:MF	regulatory region nucleic acid binding	GO:0001067	3.47459e-05	4.4591	689	671	42	24356	Down-regulated	PPARG,MYBL2,MAFB,NR1D2,FOXI1,FOXO3,YAP1,KAT2B,NFE2L2,ARID5B,KLF15,PRDM5,ASCL3,MEOX2,IKZF2,ZFHX4,BATF3,SMAD6,SOX13,PPARA,PCGF5,AHR,TP63,SSBP2,GLI3,ETS2,GATA3,KLF3,ETV4,NFIB,ER81,SPIC,ZNF462,IRF6,AR,LMO4,CREB3L1,TBX3,RARB,SALL1,MEIS1,ELF3
GO:MF	transcription regulatory region sequence-specific DNA binding	GO:0000976	3.50579e-05	4.45521	618	671	39	24356	Down-regulated	PPARG,MYBL2,MAFB,NR1D2,FOXI1,FOXO3,YAP1,KAT2B,NFE2L2,ARID5B,KLF15,PRDM5,ASCL3,MEOX2,ZFHX4,BATF3,SMAD6,SOX13,PPARA,PCGF5,AHR,SSBP2,GLI3,ETS2,GATA3,KLF3,ETV4,NFIB,ER81,SPIC,ZNF462,AR,LMO4,CREB3L1,TBX3,RARB,SALL1,MEIS1,ELF3
GO:MF	guanyl-nucleotide exchange factor activity	GO:0005085	3.59743e-05	4.44401	157	671	17	24356	Down-regulated	DENND4C,MCF2L,NET1,ENSGALG00000017326,TRIO,DENND2C,ARHGEF10L,DOCK4,DOCK1,PLEKHG5,IQSEC1,FARP1,ARHGEF26,ENSGALG00000011744,PLEKHG1,RASGEF1C,ENSGALG00000013091
GO:MF	Wnt-protein binding	GO:0017147	3.88894e-05	4.41017	32	671	8	24356	Down-regulated	SFRP1,FZD6,ROR1,TYRO3,WLS,MET,PTPRO,APCDD1
GO:MF	DNA-binding transcription factor activity, RNA polymerase II-specific	GO:0000981	4.48736e-05	4.34801	509	671	34	24356	Down-regulated	PPARG,MYBL2,MAFB,NR1D2,FOXI1,FOXO3,NFE2L2,ARID5B,KLF15,PRDM5,ENSGALG00000003939,ASCL3,MEOX2,ENSGALG00000006805,BATF3,PPARA,TP63,EPAS1,BMPR1A,ETS2,GATA3,KLF3,ETV4,NFIB,ER81,SPIC,IRF6,AR,CREB3L1,TBX3,RARB,SALL1,MEIS1,ELF3
GO:MF	RNA polymerase II regulatory region sequence-specific DNA binding	GO:0000977	4.64742e-05	4.33279	580	671	37	24356	Down-regulated	PPARG,MYBL2,MAFB,NR1D2,FOXI1,FOXO3,YAP1,KAT2B,NFE2L2,ARID5B,KLF15,PRDM5,ASCL3,MEOX2,ZFHX4,BATF3,SMAD6,SOX13,PPARA,PCGF5,SSBP2,GLI3,ETS2,GATA3,KLF3,ETV4,NFIB,ER81,SPIC,ZNF462,AR,CREB3L1,TBX3,RARB,SALL1,MEIS1,ELF3
GO:MF	RNA polymerase II regulatory region DNA binding	GO:0001012	5.13424e-05	4.28952	583	671	37	24356	Down-regulated	PPARG,MYBL2,MAFB,NR1D2,FOXI1,FOXO3,YAP1,KAT2B,NFE2L2,ARID5B,KLF15,PRDM5,ASCL3,MEOX2,ZFHX4,BATF3,SMAD6,SOX13,PPARA,PCGF5,SSBP2,GLI3,ETS2,GATA3,KLF3,ETV4,NFIB,ER81,SPIC,ZNF462,AR,CREB3L1,TBX3,RARB,SALL1,MEIS1,ELF3
GO:MF	beta-catenin binding	GO:0008013	5.14641e-05	4.2885	56	671	10	24356	Down-regulated	TAX1BP3,CTNNA1,DLG5,FOXO3,KANK1,GLI3,PTPRU,AR,SALL1,CDH1
GO:MF	cytokine receptor binding	GO:0005126	7.46841e-05	4.12677	167	671	17	24356	Down-regulated	KITLG,TNFSF10,TGFB2,SMAD6,IL7,SOCS2,LIFR,BMP2,IL8L2,GATA3,INHBB,ENSGALG00000028466,IL-1BETA,TNFSF15,CXCL14,CX3CL1,IL8L1
GO:MF	small molecule binding	GO:0036094	8.39888e-05	4.07578	1913	671	86	24356	Down-regulated	PPARG,PLOD2,BDH2,PAK1,CRYL1,CKB,SCARB2,MYO1B,ARL5B,RERGL,ALPK1,FGFR1,ABCC3,ITM2B,TRIO,SAMHD1,ROR1,AADAT,TYRO3,SRC,CAMKK1,ASS1,DCLK3,PDE5,ENSGALG00000028982,ENSGALG00000035237,MYO1A,GNAQ,PPARA,RBP5,ATP2B4,TWF1,ENSGALG00000021451,CDC42BPA,DYRK2,ERBB2,MX1,RIPK2,IGF1R,CHDH,DDAH1,CEMIP,ENSGALG00000002326,MAPK13,PHYKPL,GLUL,MAP4K4,XDH,ENSGALG00000008518,GEM,BMPR1A,RAB7B,MAT1A,PIP5K1B,MLKL,EPHA4,ENSGALG…
GO:MF	sequence-specific double-stranded DNA binding	GO:1990837	8.75477e-05	4.05776	647	671	39	24356	Down-regulated	PPARG,MYBL2,MAFB,NR1D2,FOXI1,FOXO3,YAP1,KAT2B,NFE2L2,ARID5B,KLF15,PRDM5,ASCL3,MEOX2,ZFHX4,BATF3,SMAD6,SOX13,PPARA,PCGF5,AHR,SSBP2,GLI3,ETS2,GATA3,KLF3,ETV4,NFIB,ER81,SPIC,ZNF462,AR,LMO4,CREB3L1,TBX3,RARB,SALL1,MEIS1,ELF3
GO:MF	phosphatidylinositol-4,5-bisphosphate binding	GO:0005546	9.93824e-05	4.00269	48	671	9	24356	Down-regulated	COMMD1,MYO1B,SESTD1,SNX18,SYTL2,TWF1,STXBP6,PLCD1,KCNJ2
GO:MF	Ras guanyl-nucleotide exchange factor activity	GO:0005088	0.000101041	3.9955	104	671	13	24356	Down-regulated	DENND4C,MCF2L,NET1,ENSGALG00000017326,TRIO,DENND2C,ARHGEF10L,PLEKHG5,FARP1,ARHGEF26,ENSGALG00000011744,PLEKHG1,ENSGALG00000013091
GO:MF	peptide binding	GO:0042277	0.000109074	3.96228	155	671	16	24356	Down-regulated	PPARG,CLSTN1,ITM2B,TGFB2,SLC40A1,SORL1,RAMP1,IGF1R,CEMIP,ANPEP,ENSGALG00000033256,KDELR3,EPHB2,BACE2,NPR3,PRLR
GO:MF	protein homodimerization activity	GO:0042803	0.000133312	3.87513	540	671	34	24356	Down-regulated	GLA,SLC39A13,COMMD1,HSD17B4,CRYL1,SCARB2,FGFR1,CPQ,WWTR1,S100A16,AADAT,PDGFC,IKZF2,TPM2,TGFB2,RAB11FIP3,S100A11,RIPK2,LPL,TENM3,XDH,BMPR1A,PDLIM4,INHBB,MAP3K13,PDGF-A,SLIT2,NOS2,PRMT8,S100A6,NPR3,PTPRO,FGFR2,CDH17
GO:MF	transporter activity	GO:0005215	0.000145577	3.83691	944	671	50	24356	Down-regulated	SLC35C1,ENSGALG00000007030,SLC31A1,SLC39A11,SLC39A13,SCARB2,ITGAV,ABCC3,SLC25A29,ENSGALG00000015263,VDAC1,SLC41A3,ATP6V1C2,ENSGALG00000006805,TMEM37,ENSGALG00000011717,KCNJ8,PKD1,ATP2B4,SLC40A1,SLCO2B1,SLC22A23,GJC2,CACHD1,PCTP,ENSGALG00000002326,SLC39A8,SLC16A7,KCNJ2,ENSGALG00000034806,SCN9A,SLCO5A1,STEAP2,SLC4A4,SCN2A,JPH1,SLC27A6,MFSD4A,SLCO4C1,KCNK5,SLC7A2,ATP6V1G3,NIPAL1,TMC5,SLC2A9,CDH17,CN…
GO:MF	phosphoric ester hydrolase activity	GO:0042578	0.000172217	3.76392	299	671	23	24356	Down-regulated	PTPRM,PDE9A,SAMHD1,PXYLP1,PHOSPHO1,PDE1C,ENSGALG00000028155,PDE5,DUSP7,ENSGALG00000026834,PTPN14,PTPN13,ENSGALG00000009252,PLCD1,PTPRU,SYNJ2,PLCB4,PPM1H,ENSGALG00000000584,PLPP4,PTPRO,ENPP3,ENSGALG00000015833
GO:MF	transmembrane signaling receptor activity	GO:0004888	0.00017941	3.74615	746	671	42	24356	Down-regulated	P2RY13,PTPRM,FGFR1,FZD6,ENSGALG00000006407,ROR1,TYRO3,ENSGALG00000015511,SEMA6A,PTGER4,PKD1,RAMP1,ERBB2,IGF1R,LIFR,ACKR2,IL1RL1,BMPR1A,FGFRL1,ENSGALG00000014855,IL1R1,EPHA4,GPR141,EPHB2,TLR5,LPAR1,PTGFR,CCR6,LYVE1,CX3CR1,TLR3,GPR39,ADGRG2,MET,ENSGALG00000026733,IL17REL,FGFR2,EGFR,PRLR,ENSGALG00000006394,CNR1,ROS1
GO:MF	protein kinase activity	GO:0004672	0.000188711	3.7242	527	671	33	24356	Down-regulated	PAK1,ALPK1,FGFR1,TRIO,ROR1,TYRO3,SRC,CAMKK1,DCLK3,ENSGALG00000035237,TWF1,CDC42BPA,DYRK2,ERBB2,RIPK2,IGF1R,MAPK13,MAP4K4,BMPR1A,FGFRL1,MLKL,EPHA4,YES1,MAP3K13,ENSGALG00000011744,EPHB2,MAPKAPK3,CAB39L,MET,FGFR2,EGFR,STYK1,ROS1
GO:MF	sequence-specific DNA binding	GO:0043565	0.000188711	3.7242	851	671	46	24356	Down-regulated	PPARG,MYBL2,MAFB,NR1D2,FOXI1,FOXO3,YAP1,KAT2B,NFE2L2,ARID5B,KLF15,PRDM5,ASCL3,MEOX2,ZFHX4,BATF3,SMAD6,SOX13,PPARA,CXXC5,PCGF5,AHR,TP63,EPAS1,FOXP4,SSBP2,GLI3,ETS2,GATA3,KLF3,ETV4,NFIB,ER81,SPIC,ZNF462,IRF6,AR,LMO4,CREB3L1,TBX3,RARB,SALL1,HOXA11,MEIS1,HOXA9,ELF3
GO:MF	double-stranded DNA binding	GO:0003690	0.000203546	3.69134	701	671	40	24356	Down-regulated	PPARG,MYBL2,MAFB,NR1D2,FOXI1,FOXO3,YAP1,KAT2B,NFE2L2,ARID5B,KLF15,PRDM5,ASCL3,MEOX2,ZFHX4,BATF3,SMAD6,SOX13,PPARA,PCGF5,AHR,SSBP2,GLI3,ETS2,GATA3,KLF3,ENSGALG00000009639,ETV4,NFIB,ER81,SPIC,ZNF462,AR,LMO4,CREB3L1,TBX3,RARB,SALL1,MEIS1,ELF3
GO:MF	kinase activity	GO:0016301	0.000207248	3.68351	677	671	39	24356	Down-regulated	NADK,PAK1,CKB,PI4K2B,ALPK1,FGFR1,TRIO,ROR1,TYRO3,SRC,CAMKK1,DCLK3,ENSGALG00000028982,ENSGALG00000035237,TWF1,CDC42BPA,DYRK2,ERBB2,RIPK2,IGF1R,MAPK13,MAP4K4,BMPR1A,FGFRL1,PIP5K1B,MLKL,EPHA4,ENSGALG00000026896,YES1,MAP3K13,ENSGALG00000011744,EPHB2,MAPKAPK3,CAB39L,MET,FGFR2,EGFR,STYK1,ROS1
GO:MF	RNA polymerase II proximal promoter sequence-specific DNA binding	GO:0000978	0.000229373	3.63946	394	671	27	24356	Down-regulated	MYBL2,MAFB,NR1D2,FOXI1,FOXO3,YAP1,KLF15,PRDM5,MEOX2,ZFHX4,BATF3,SMAD6,PPARA,SSBP2,GLI3,ETS2,GATA3,ETV4,NFIB,ER81,SPIC,AR,CREB3L1,TBX3,SALL1,MEIS1,ELF3
GO:MF	phosphatidylinositol binding	GO:0035091	0.000244965	3.6109	186	671	17	24356	Down-regulated	COMMD1,MCF2L,MYO1B,SESTD1,SNX7,HS1BP3,SNX18,TECPR1,ENSGALG00000013134,SYTL2,TWF1,ENSGALG00000009252,STXBP6,PLCD1,SH3YL1,KCNJ2,ENSGALG00000014640
GO:MF	ferric-chelate reductase (NADPH) activity	GO:0052851	0.000297711	3.5262	3	671	3	24356	Down-regulated	STEAP3,STEAP4,STEAP2
GO:MF	cupric reductase activity	GO:0008823	0.000297711	3.5262	3	671	3	24356	Down-regulated	STEAP3,STEAP4,STEAP2
GO:MF	phosphotransferase activity, alcohol group as acceptor	GO:0016773	0.000304095	3.51699	616	671	36	24356	Down-regulated	NADK,PAK1,PI4K2B,ALPK1,FGFR1,TRIO,ROR1,TYRO3,SRC,CAMKK1,DCLK3,ENSGALG00000035237,TWF1,CDC42BPA,DYRK2,ERBB2,RIPK2,IGF1R,MAPK13,MAP4K4,BMPR1A,FGFRL1,PIP5K1B,MLKL,EPHA4,YES1,MAP3K13,ENSGALG00000011744,EPHB2,MAPKAPK3,CAB39L,MET,FGFR2,EGFR,STYK1,ROS1
GO:MF	proximal promoter sequence-specific DNA binding	GO:0000987	0.000318041	3.49752	403	671	27	24356	Down-regulated	MYBL2,MAFB,NR1D2,FOXI1,FOXO3,YAP1,KLF15,PRDM5,MEOX2,ZFHX4,BATF3,SMAD6,PPARA,SSBP2,GLI3,ETS2,GATA3,ETV4,NFIB,ER81,SPIC,AR,CREB3L1,TBX3,SALL1,MEIS1,ELF3
GO:MF	GTP-Rho binding	GO:0017049	0.000349114	3.45703	14	671	5	24356	Down-regulated	CDC42EP4,CDC42EP1,CDC42EP3,STXBP6,C15ORF62
GO:MF	transcription coactivator activity	GO:0003713	0.000367494	3.43475	174	671	16	24356	Down-regulated	PPARG,NR1D2,YAP1,KAT2B,ARID5B,MAML2,FAM129B,WWTR1,CTNNB1,PPARA,JUP,PDLIM1,GATA3,ENSGALG00000009738,RARB,ELF3
GO:MF	oxidoreductase activity, acting on CH-OH group of donors	GO:0016614	0.000443757	3.35285	89	671	11	24356	Down-regulated	HSD17B4,BDH2,CRYL1,CHDH,BMP2,SRD5A2,EHHADH,DHRS3,ME3,ENSGALG00000009738,RDH10
GO:MF	phosphatase binding	GO:0019902	0.000473313	3.32485	106	671	12	24356	Down-regulated	SRC,CTNNB1,JUP,SYTL2,ATP2B4,LGALS3,ERBB2,PDLIM4,SH3YL1,MET,EGFR,ROS1
GO:MF	cytokine receptor activity	GO:0004896	0.000505862	3.29597	75	671	10	24356	Down-regulated	LIFR,ACKR2,IL1RL1,ENSGALG00000014855,IL1R1,CCR6,CX3CR1,IL17REL,PRLR,ENSGALG00000006394
GO:MF	phosphatidylinositol bisphosphate binding	GO:1902936	0.000561032	3.25101	76	671	10	24356	Down-regulated	COMMD1,MYO1B,SESTD1,SNX18,ENSGALG00000013134,SYTL2,TWF1,STXBP6,PLCD1,KCNJ2
GO:MF	protein phosphatase binding	GO:0019903	0.000621102	3.20684	77	671	10	24356	Down-regulated	SRC,CTNNB1,JUP,ATP2B4,LGALS3,ERBB2,PDLIM4,MET,EGFR,ROS1
GO:MF	actin filament binding	GO:0051015	0.000906197	3.04278	150	671	14	24356	Down-regulated	CTNNA1,MYO1B,TPM2,MYO1A,ADD3,LIMA1,TWF1,PDLIM4,ABLIM1,POF1B,SYNE2,SHROOM2,EGFR,MYO5C
GO:MF	oxidoreductase activity, acting on the CH-OH group of donors, NAD or NADP as acceptor	GO:0016616	0.0009399	3.02692	81	671	10	24356	Down-regulated	HSD17B4,BDH2,CRYL1,BMP2,SRD5A2,EHHADH,DHRS3,ME3,ENSGALG00000009738,RDH10
GO:MF	phosphatidylinositol phosphate binding	GO:1901981	0.000981974	3.0079	115	671	12	24356	Down-regulated	COMMD1,MYO1B,SESTD1,SNX18,TECPR1,ENSGALG00000013134,SYTL2,TWF1,STXBP6,PLCD1,KCNJ2,ENSGALG00000014640
GO:MF	amide binding	GO:0033218	0.00101033	2.99553	191	671	16	24356	Down-regulated	PPARG,CLSTN1,ITM2B,TGFB2,SLC40A1,SORL1,RAMP1,IGF1R,CEMIP,ANPEP,ENSGALG00000033256,KDELR3,EPHB2,BACE2,NPR3,PRLR
GO:MF	integrin binding	GO:0005178	0.00149952	2.82405	70	671	9	24356	Down-regulated	ANXA7,ITGAV,LAMB2,SRC,MFGE8,WISP1,EMP2,NPNT,CDH17
GO:MF	semaphorin receptor binding	GO:0030215	0.00155313	2.80879	19	671	5	24356	Down-regulated	SEMA6A,SEMA6D,SEMA5B,SEMA3C,SEMA5A
GO:MF	DNA-binding transcription repressor activity, RNA polymerase II-specific	GO:0001227	0.00181547	2.74101	142	671	13	24356	Down-regulated	PPARG,NR1D2,FOXO3,ARID5B,PRDM5,ASCL3,BATF3,PPARA,ETS2,GATA3,CREB3L1,TBX3,SALL1
GO:MF	DNA-binding transcription repressor activity	GO:0001217	0.00181547	2.74101	142	671	13	24356	Down-regulated	PPARG,NR1D2,FOXO3,ARID5B,PRDM5,ASCL3,BATF3,PPARA,ETS2,GATA3,CREB3L1,TBX3,SALL1
GO:MF	nucleotide binding	GO:0000166	0.00188092	2.72563	1665	671	71	24356	Down-regulated	BDH2,PAK1,CRYL1,CKB,MYO1B,ARL5B,RERGL,ALPK1,FGFR1,ABCC3,ITM2B,TRIO,SAMHD1,ROR1,TYRO3,SRC,CAMKK1,ASS1,DCLK3,PDE5,ENSGALG00000028982,ENSGALG00000035237,MYO1A,GNAQ,ATP2B4,TWF1,ENSGALG00000021451,CDC42BPA,DYRK2,ERBB2,MX1,RIPK2,IGF1R,CHDH,ENSGALG00000002326,MAPK13,GLUL,MAP4K4,XDH,ENSGALG00000008518,GEM,BMPR1A,RAB7B,MAT1A,PIP5K1B,MLKL,EPHA4,ENSGALG00000009639,YES1,MAP3K13,GNAL,ENSGALG00000011744,EPHB2,…
GO:MF	nucleoside phosphate binding	GO:1901265	0.00188092	2.72563	1665	671	71	24356	Down-regulated	BDH2,PAK1,CRYL1,CKB,MYO1B,ARL5B,RERGL,ALPK1,FGFR1,ABCC3,ITM2B,TRIO,SAMHD1,ROR1,TYRO3,SRC,CAMKK1,ASS1,DCLK3,PDE5,ENSGALG00000028982,ENSGALG00000035237,MYO1A,GNAQ,ATP2B4,TWF1,ENSGALG00000021451,CDC42BPA,DYRK2,ERBB2,MX1,RIPK2,IGF1R,CHDH,ENSGALG00000002326,MAPK13,GLUL,MAP4K4,XDH,ENSGALG00000008518,GEM,BMPR1A,RAB7B,MAT1A,PIP5K1B,MLKL,EPHA4,ENSGALG00000009639,YES1,MAP3K13,GNAL,ENSGALG00000011744,EPHB2,…
GO:MF	transmembrane transporter activity	GO:0022857	0.00200458	2.69798	844	671	42	24356	Down-regulated	SLC35C1,ENSGALG00000007030,SLC31A1,SLC39A11,SLC39A13,ITGAV,ABCC3,SLC25A29,VDAC1,SLC41A3,ATP6V1C2,TMEM37,ENSGALG00000011717,KCNJ8,PKD1,ATP2B4,SLC40A1,SLCO2B1,SLC22A23,GJC2,CACHD1,SLC39A8,SLC16A7,KCNJ2,ENSGALG00000034806,SCN9A,SLCO5A1,SLC4A4,SCN2A,JPH1,MFSD4A,SLCO4C1,KCNK5,SLC7A2,ATP6V1G3,NIPAL1,TMC5,SLC2A9,CDH17,CNR1,CFTR,SLC5A1
GO:MF	fibroblast growth factor-activated receptor activity	GO:0005007	0.00218843	2.65987	5	671	3	24356	Down-regulated	FGFR1,FGFRL1,FGFR2
GO:MF	organic cyclic compound binding	GO:0097159	0.00218843	2.65987	4250	671	153	24356	Down-regulated	PPARG,MYBL2,CYP46A1,BDH2,PAK1,MAFB,CRYL1,CKB,SCARB2,MYO1B,NR1D2,FOXI1,FOXO3,ARL5B,RERGL,YAP1,ALPK1,KAT2B,FGFR1,NFE2L2,ARID5B,ABCC3,CYFIP1,ITM2B,TRIO,SAMHD1,KLF15,HES4,ROR1,PRDM5,AADAT,ENSGALG00000003939,TYRO3,SRC,ASCL3,CAMKK1,ASS1,PTBP3,MEOX2,IKZF2,ZFHX4,DCLK3,IGF2BP2,ENSGALG00000043352,MECOM,PDE5,HIC2,BATF3,HMGN3,ENSGALG00000028982,ENSGALG00000035237,SMAD6,MYO1A,SOX13,GNAQ,PPARA,CXXC5,ATP2B4,ZNF…
GO:MF	transferase activity, transferring phosphorus-containing groups	GO:0016772	0.00231533	2.63539	824	671	41	24356	Down-regulated	NADK,PAK1,CKB,PI4K2B,ALPK1,FGFR1,TRIO,GNPTAB,ROR1,TYRO3,SRC,CAMKK1,DCLK3,ENSGALG00000028982,ENSGALG00000035237,TWF1,CDC42BPA,DYRK2,ERBB2,RIPK2,IGF1R,MAPK13,MAP4K4,BMPR1A,FGFRL1,PIP5K1B,MLKL,EPHA4,ENSGALG00000026896,YES1,MAP3K13,ENSGALG00000011744,EPHB2,MAPKAPK3,CAB39L,CDS1,MET,FGFR2,EGFR,STYK1,ROS1
GO:MF	heterocyclic compound binding	GO:1901363	0.00232564	2.63346	4192	671	151	24356	Down-regulated	PPARG,MYBL2,CYP46A1,BDH2,PAK1,MAFB,CRYL1,CKB,MYO1B,NR1D2,FOXI1,FOXO3,ARL5B,RERGL,YAP1,ALPK1,KAT2B,FGFR1,NFE2L2,ARID5B,ABCC3,CYFIP1,ITM2B,TRIO,SAMHD1,KLF15,HES4,ROR1,PRDM5,AADAT,ENSGALG00000003939,TYRO3,SRC,ASCL3,CAMKK1,ASS1,PTBP3,MEOX2,IKZF2,ZFHX4,DCLK3,IGF2BP2,ENSGALG00000043352,MECOM,PDE5,HIC2,BATF3,HMGN3,ENSGALG00000028982,ENSGALG00000035237,SMAD6,MYO1A,SOX13,GNAQ,PPARA,CXXC5,ATP2B4,ZNF385B,TW…
GO:MF	drug binding	GO:0008144	0.0028996	2.53766	1312	671	58	24356	Down-regulated	PPARG,PAK1,CKB,MYO1B,SFRP1,ALPK1,FGFR1,ABCC3,ITM2B,TRIO,ROR1,AADAT,TYRO3,SRC,CAMKK1,ASS1,DCLK3,ENSGALG00000028982,ENSGALG00000035237,MYO1A,PPARA,ATP2B4,TWF1,CDC42BPA,DYRK2,ERBB2,RIPK2,IGF1R,ENSGALG00000002326,MAPK13,PHYKPL,GLUL,MAP4K4,ENSGALG00000008518,BMPR1A,MAT1A,PIP5K1B,MLKL,EPHA4,ENSGALG00000009639,YES1,MAP3K13,ENSGALG00000011744,EPHB2,ATP9A,MAPKAPK3,NOS2,KIF21A,PRMT8,MET,ENSGALG00000035761,…
GO:MF	amyloid-beta binding	GO:0001540	0.00310421	2.50805	34	671	6	24356	Down-regulated	CLSTN1,ITM2B,TGFB2,SORL1,EPHB2,BACE2
GO:MF	carboxylic acid binding	GO:0031406	0.00351098	2.45457	115	671	11	24356	Down-regulated	PPARG,PLOD2,ASS1,PPARA,DDAH1,CEMIP,ACOX2,NOS2,LYVE1,ENSGALG00000026733,CRABP1
GO:MF	transition metal ion transmembrane transporter activity	GO:0046915	0.00352224	2.45318	23	671	5	24356	Down-regulated	SLC31A1,SLC39A11,SLC39A13,SLC40A1,SLC39A8
GO:MF	chemorepellent activity	GO:0045499	0.00352224	2.45318	23	671	5	24356	Down-regulated	SEMA6A,SEMA6D,SEMA5B,SEMA3C,SEMA5A
GO:MF	insulin-like growth factor binding	GO:0005520	0.00430546	2.36598	24	671	5	24356	Down-regulated	ITGAV,CRIM1,ITGA6,IGF1R,WISP1
GO:MF	oxidoreductase activity	GO:0016491	0.00557677	2.25362	594	671	31	24356	Down-regulated	ALDH6A1,PLOD2,CYP46A1,HSD17B4,BDH2,TXN,CRYL1,GLRX,MAOA,MGST1,HAAO,STEAP3,CHDH,BMP2,PTGS1,XDH,MGST2,DIO2,SRD5A2,GPX8,PAM,EHHADH,ACOX2,STEAP4,DHRS3,NOS2,STEAP2,AASS,ME3,ENSGALG00000009738,RDH10
GO:MF	organic acid binding	GO:0043177	0.00557677	2.25362	122	671	11	24356	Down-regulated	PPARG,PLOD2,ASS1,PPARA,DDAH1,CEMIP,ACOX2,NOS2,LYVE1,ENSGALG00000026733,CRABP1
GO:MF	catalytic activity, acting on a protein	GO:0140096	0.00584611	2.23313	1772	671	72	24356	Down-regulated	PLOD2,PM20D1,PAK1,SFRP1,PTPRM,ALPK1,FGFR1,F7,FKBP9,TRIO,CPQ,ROR1,HECTD2,ENSGALG00000013057,TYRO3,SRC,CAMKK1,PRSS23,TRIM25,ST14,DCLK3,ADAM12,ENSGALG00000028155,DUSP7,ENSGALG00000035237,TWF1,CDC42BPA,DYRK2,BEND5,ERBB2,RIPK2,PTPN14,IGF1R,MAPK13,ANPEP,F10,PTPN13,OTUD7A,GLUL,MAP4K4,ENSGALG00000033256,BMPR1A,FGFRL1,MLKL,EPHA4,PAM,PTPRU,TGM4,YES1,MAP3K13,ENSGALG00000011744,CPM,EPHB2,ENSGALG00000006565,M…
GO:MF	ion transmembrane transporter activity	GO:0015075	0.00622539	2.20583	680	671	34	24356	Down-regulated	SLC31A1,SLC39A11,SLC39A13,ITGAV,SLC25A29,VDAC1,SLC41A3,ATP6V1C2,TMEM37,KCNJ8,PKD1,ATP2B4,SLC40A1,SLCO2B1,CACHD1,SLC39A8,SLC16A7,KCNJ2,ENSGALG00000034806,SCN9A,SLCO5A1,SLC4A4,SCN2A,JPH1,SLCO4C1,KCNK5,SLC7A2,ATP6V1G3,NIPAL1,TMC5,SLC2A9,CNR1,CFTR,SLC5A1
GO:MF	oxidoreductase activity, oxidizing metal ions, NAD or NADP as acceptor	GO:0016723	0.00622539	2.20583	7	671	3	24356	Down-regulated	STEAP3,STEAP4,STEAP2
GO:MF	3-hydroxyacyl-CoA dehydrogenase activity	GO:0003857	0.00622539	2.20583	7	671	3	24356	Down-regulated	HSD17B4,CRYL1,EHHADH
GO:MF	I-SMAD binding	GO:0070411	0.00622539	2.20583	7	671	3	24356	Down-regulated	CTNNB1,SMAD6,AXIN2
GO:MF	PDZ domain binding	GO:0030165	0.00622539	2.20583	54	671	7	24356	Down-regulated	NKD1,CRIM1,DOCK4,ATP2B4,SDC2,LPAR1,CFTR
GO:MF	growth factor receptor binding	GO:0070851	0.00655166	2.18365	88	671	9	24356	Down-regulated	PDGFC,SRC,ENSGALG00000006805,IL7,GATA3,FGF7,IL-1BETA,PDGF-A,AREG
GO:MF	interleukin-8 receptor binding	GO:0005153	0.0067736	2.16918	2	671	2	24356	Down-regulated	IL8L2,IL8L1
GO:MF	phosphotransferase activity, nitrogenous group as acceptor	GO:0016775	0.0067736	2.16918	2	671	2	24356	Down-regulated	CKB,MAP4K4
GO:MF	creatine kinase activity	GO:0004111	0.0067736	2.16918	2	671	2	24356	Down-regulated	CKB,MAP4K4
GO:MF	phosphatidylinositol 3-kinase binding	GO:0043548	0.00706696	2.15077	16	671	4	24356	Down-regulated	TYRO3,PIK3IP1,IGF1R,PTPN13
GO:MF	chemoattractant activity	GO:0042056	0.00797351	2.09835	28	671	5	24356	Down-regulated	LGALS3,BMP4,SCG2,FGF7,ENSGALG00000027716
GO:MF	cadherin binding	GO:0045296	0.00829497	2.08119	42	671	6	24356	Down-regulated	CTNNA1,TBC1D2,PTPRM,CTNNB1,JUP,CDH17
GO:MF	DNA-binding transcription activator activity, RNA polymerase II-specific	GO:0001228	0.00829497	2.08119	284	671	18	24356	Down-regulated	MYBL2,MAFB,FOXI1,FOXO3,NFE2L2,KLF15,MEOX2,ENSGALG00000006805,PPARA,TP63,EPAS1,GATA3,NFIB,ER81,SPIC,AR,MEIS1,ELF3
GO:MF	DNA-binding transcription activator activity	GO:0001216	0.00829497	2.08119	284	671	18	24356	Down-regulated	MYBL2,MAFB,FOXI1,FOXO3,NFE2L2,KLF15,MEOX2,ENSGALG00000006805,PPARA,TP63,EPAS1,GATA3,NFIB,ER81,SPIC,AR,MEIS1,ELF3
GO:MF	DNA binding	GO:0003677	0.00832393	2.07967	1412	671	59	24356	Down-regulated	PPARG,MYBL2,MAFB,NR1D2,FOXI1,FOXO3,YAP1,KAT2B,NFE2L2,ARID5B,SAMHD1,KLF15,HES4,PRDM5,ASCL3,MEOX2,IKZF2,ZFHX4,ENSGALG00000043352,BATF3,HMGN3,SMAD6,SOX13,PPARA,CXXC5,BEND5,PCGF5,AHR,TP63,EPAS1,ENSGALG00000037160,FOXP4,APP,OTUD7A,TSHZ3,SSBP2,GLI3,ETS2,GATA3,TEAD3,KLF3,NPAS2,ENSGALG00000009639,ETV4,NFIB,ER81,SPIC,ZNF462,IRF6,AR,LMO4,CREB3L1,TBX3,RARB,SALL1,HOXA11,MEIS1,HOXA9,ELF3
GO:MF	fibroblast growth factor binding	GO:0017134	0.00858531	2.06624	17	671	4	24356	Down-regulated	ITGAV,FGFR1,FGFRL1,FGFR2
GO:MF	ATP binding	GO:0005524	0.00871352	2.05981	1151	671	50	24356	Down-regulated	PAK1,CKB,MYO1B,ALPK1,FGFR1,ABCC3,ITM2B,TRIO,ROR1,TYRO3,SRC,CAMKK1,ASS1,DCLK3,ENSGALG00000028982,ENSGALG00000035237,MYO1A,ATP2B4,TWF1,CDC42BPA,DYRK2,ERBB2,RIPK2,IGF1R,ENSGALG00000002326,MAPK13,GLUL,MAP4K4,ENSGALG00000008518,BMPR1A,MAT1A,PIP5K1B,MLKL,EPHA4,ENSGALG00000009639,YES1,MAP3K13,ENSGALG00000011744,EPHB2,ATP9A,MAPKAPK3,KIF21A,MET,FGFR2,EGFR,MYO5C,CFTR,STYK1,ROS1,ATP8B1
GO:MF	nitric-oxide synthase binding	GO:0050998	0.00871352	2.05981	8	671	3	24356	Down-regulated	ATP2B4,ENSGALG00000036871,DMD
GO:MF	metal ion transmembrane transporter activity	GO:0046873	0.00925423	2.03366	336	671	20	24356	Down-regulated	SLC31A1,SLC39A11,SLC39A13,ITGAV,TMEM37,KCNJ8,PKD1,ATP2B4,SLC40A1,CACHD1,SLC39A8,KCNJ2,SCN9A,SLC4A4,SCN2A,JPH1,KCNK5,NIPAL1,CNR1,SLC5A1
GO:BP	biological_process	GO:0008150	2.78e-74	73.5554	12580	671	573	24356	Down-regulated	ALDH6A1,NRG4,TAX1BP3,DENND4C,SLC35C1,PPARG,MYBL2,ENSGALG00000007030,CTNNA1,UGCG,SLC31A1,SLC39A11,ENSGALG00000028810,DLG5,GLA,PLOD2,SLC39A13,CSTB,SPINT1,TBC1D2,PM20D1,CYP46A1,ENSGALG00000031991,COMMD1,HSD17B4,CDC42EP4,CLSTN1,BDH2,TXN,FNBP1L,LAMA4,TOM1,NADK,PAK1,ALS2CL,MAFB,ANKDD1B,CRYL1,P2RY13,CKB,SERPINE2,MCF2L,SCARB2,MYO1B,SFRP1,PI4K2B,ANXA7,NR1D2,NET1,PLA2G4A,GLRX,FOXI1,FOXO3,ITGAV,ARL5B,PROS1,…
GO:BP	cellular process	GO:0009987	1.69e-62	61.7723	11005	671	518	24356	Down-regulated	ALDH6A1,NRG4,TAX1BP3,DENND4C,SLC35C1,PPARG,MYBL2,CTNNA1,UGCG,SLC31A1,ENSGALG00000028810,DLG5,GLA,PLOD2,SLC39A13,CSTB,SPINT1,PM20D1,CYP46A1,ENSGALG00000031991,COMMD1,HSD17B4,CDC42EP4,CLSTN1,BDH2,TXN,FNBP1L,LAMA4,NADK,PAK1,ALS2CL,MAFB,ANKDD1B,CRYL1,P2RY13,CKB,SERPINE2,MCF2L,SCARB2,MYO1B,SFRP1,PI4K2B,ANXA7,NR1D2,NET1,PLA2G4A,GLRX,FOXI1,FOXO3,ITGAV,PTPRM,RERGL,SDC4,YAP1,ALPK1,MYOF,SEC24D,KAT2B,AIG1,F…
GO:BP	biological regulation	GO:0065007	2.24e-58	57.6503	7859	671	423	24356	Down-regulated	NRG4,TAX1BP3,SLC35C1,PPARG,MYBL2,CTNNA1,UGCG,SLC31A1,ENSGALG00000028810,DLG5,SLC39A13,CSTB,SPINT1,TBC1D2,PM20D1,CYP46A1,ENSGALG00000031991,COMMD1,HSD17B4,CDC42EP4,CLSTN1,BDH2,TXN,FNBP1L,LAMA4,PAK1,MAFB,ANKDD1B,P2RY13,SERPINE2,MCF2L,SCARB2,SFRP1,ANXA7,NR1D2,NET1,PLA2G4A,GLRX,FOXI1,FOXO3,ITGAV,PROS1,PTPRM,RERGL,SDC4,YAP1,ASAP2,SESTD1,KAT2B,FGFR1,NFE2L2,KITLG,FAM65B,ARID5B,AGPAT2,FZD6,MAML2,ENSGALG0…
GO:BP	regulation of biological process	GO:0050789	4.59e-50	49.338	7322	671	391	24356	Down-regulated	NRG4,TAX1BP3,SLC35C1,PPARG,MYBL2,CTNNA1,UGCG,ENSGALG00000028810,DLG5,CSTB,SPINT1,PM20D1,CYP46A1,ENSGALG00000031991,COMMD1,CDC42EP4,CLSTN1,TXN,FNBP1L,LAMA4,PAK1,MAFB,ANKDD1B,P2RY13,SERPINE2,MCF2L,SCARB2,SFRP1,ANXA7,NR1D2,NET1,PLA2G4A,GLRX,FOXI1,FOXO3,ITGAV,PROS1,PTPRM,RERGL,SDC4,YAP1,SESTD1,KAT2B,FGFR1,NFE2L2,KITLG,FAM65B,ARID5B,AGPAT2,FZD6,MAML2,F7,EPB41L3,CYFIP1,GFPT1,ENSGALG00000017326,PDE9A,IT…
GO:BP	regulation of cellular process	GO:0050794	3.41e-48	47.4677	6875	671	373	24356	Down-regulated	NRG4,TAX1BP3,SLC35C1,PPARG,MYBL2,CTNNA1,UGCG,ENSGALG00000028810,DLG5,CSTB,SPINT1,PM20D1,CYP46A1,ENSGALG00000031991,COMMD1,CDC42EP4,CLSTN1,TXN,FNBP1L,LAMA4,PAK1,MAFB,ANKDD1B,P2RY13,SERPINE2,MCF2L,SCARB2,SFRP1,ANXA7,NR1D2,NET1,PLA2G4A,GLRX,FOXI1,FOXO3,ITGAV,PTPRM,RERGL,SDC4,YAP1,KAT2B,FGFR1,NFE2L2,KITLG,FAM65B,ARID5B,FZD6,MAML2,F7,EPB41L3,CYFIP1,ENSGALG00000017326,PDE9A,ITM2B,TRIO,FAM129B,SAMHD1,EN…
GO:BP	response to stimulus	GO:0050896	1.78e-43	42.7487	5369	671	313	24356	Down-regulated	NRG4,TAX1BP3,DENND4C,SLC35C1,PPARG,MYBL2,CTNNA1,UGCG,ENSGALG00000028810,DLG5,PLOD2,CYP46A1,ENSGALG00000031991,CDC42EP4,TXN,PAK1,ANKDD1B,P2RY13,SERPINE2,MCF2L,SFRP1,ANXA7,NR1D2,NET1,PLA2G4A,FOXO3,ITGAV,PROS1,PTPRM,RERGL,SDC4,YAP1,KAT2B,FGFR1,NFE2L2,KITLG,FAM65B,ARID5B,SLC25A29,FZD6,MAML2,F7,CYFIP1,ENSGALG00000017326,PDE9A,TRIO,SAMHD1,ENSGALG00000006407,KLF15,ROR1,WWTR1,LAMB2,VDAC1,TNFSF10,PRDM5,S1…
GO:BP	signaling	GO:0023052	6.51e-40	39.1863	3953	671	254	24356	Down-regulated	NRG4,TAX1BP3,SLC35C1,PPARG,CTNNA1,UGCG,ENSGALG00000028810,DLG5,CYP46A1,CDC42EP4,CLSTN1,PAK1,ANKDD1B,P2RY13,SERPINE2,MCF2L,SFRP1,NR1D2,NET1,FOXO3,ITGAV,PTPRM,RERGL,YAP1,FGFR1,NFE2L2,KITLG,FAM65B,ARID5B,FZD6,MAML2,F7,CYFIP1,ENSGALG00000017326,PDE9A,TRIO,FAM129B,SAMHD1,ENSGALG00000006407,ROR1,WWTR1,VDAC1,TNFSF10,PDGFC,TYRO3,ASPN,LY6E,WLS,KANK1,SDC1,PIK3IP1,SRC,RHPN2,ENSGALG00000015511,ATP6V1C2,SEMA6…
GO:BP	cell communication	GO:0007154	1.09e-39	38.9618	3995	671	255	24356	Down-regulated	NRG4,TAX1BP3,SLC35C1,PPARG,CTNNA1,UGCG,ENSGALG00000028810,DLG5,CYP46A1,CDC42EP4,CLSTN1,PAK1,ANKDD1B,P2RY13,SERPINE2,MCF2L,SFRP1,NR1D2,NET1,FOXO3,ITGAV,PTPRM,RERGL,YAP1,FGFR1,NFE2L2,KITLG,FAM65B,ARID5B,FZD6,MAML2,F7,CYFIP1,ENSGALG00000017326,PDE9A,TRIO,FAM129B,SAMHD1,ENSGALG00000006407,ROR1,WWTR1,VDAC1,TNFSF10,PDGFC,TYRO3,ASPN,LY6E,WLS,KANK1,SDC1,PIK3IP1,SRC,RHPN2,ENSGALG00000015511,ATP6V1C2,SEMA6…
GO:BP	developmental process	GO:0032502	1.09e-39	38.9618	3534	671	237	24356	Down-regulated	NRG4,PPARG,CTNNA1,UGCG,DLG5,SLC39A13,ENSGALG00000031991,HSD17B4,CDC42EP4,CLSTN1,BDH2,LAMA4,PAK1,MAFB,SERPINE2,SFRP1,ANXA7,NR1D2,FOXI1,FOXO3,ITGAV,PTPRM,SDC4,YAP1,MYOF,SEC24D,FGFR1,NFE2L2,KITLG,FAM65B,ARID5B,FZD6,CYFIP1,TRIO,SAMHD1,KLF15,HES4,ROR1,WWTR1,ENSGALG00000026970,DPCD,CSGALNACT1,LAMB2,VDAC1,PDGFC,TYRO3,TESC,CLEC3B,ASPN,PLEKHB2,WLS,KANK1,SDC1,SRC,ENSGALG00000030276,ENSGALG00000015511,B3GNT…
GO:BP	multicellular organismal process	GO:0032501	3.02e-39	38.5201	4047	671	256	24356	Down-regulated	NRG4,PPARG,CTNNA1,UGCG,DLG5,CSTB,PM20D1,ENSGALG00000031991,HSD17B4,CLSTN1,LAMA4,PAK1,MAFB,SERPINE2,SFRP1,NR1D2,FOXI1,FOXO3,ITGAV,PROS1,PTPRM,SDC4,YAP1,SEC24D,FGFR1,NFE2L2,KITLG,FAM65B,ARID5B,AGPAT2,FZD6,F7,CYFIP1,GFPT1,PDE9A,FAM129B,SAMHD1,KLF15,HES4,ROR1,WWTR1,ENSGALG00000026970,DPCD,CSGALNACT1,LAMB2,VDAC1,PDGFC,TYRO3,TESC,CLEC3B,ASPN,WLS,KANK1,SRC,ENSGALG00000030276,ENSGALG00000015511,B3GNT2,ME…
GO:BP	anatomical structure development	GO:0048856	5.91e-38	37.2285	3320	671	225	24356	Down-regulated	NRG4,PPARG,CTNNA1,UGCG,DLG5,SLC39A13,ENSGALG00000031991,HSD17B4,CDC42EP4,CLSTN1,BDH2,LAMA4,PAK1,MAFB,SERPINE2,SFRP1,ANXA7,NR1D2,FOXI1,FOXO3,ITGAV,PTPRM,SDC4,YAP1,MYOF,SEC24D,FGFR1,NFE2L2,KITLG,FAM65B,ARID5B,FZD6,CYFIP1,SAMHD1,KLF15,HES4,ROR1,WWTR1,ENSGALG00000026970,DPCD,CSGALNACT1,LAMB2,VDAC1,PDGFC,TYRO3,TESC,CLEC3B,ASPN,WLS,KANK1,SDC1,SRC,ENSGALG00000030276,ENSGALG00000015511,B3GNT2,MEOX2,SEMA6…
GO:BP	regulation of response to stimulus	GO:0048583	7.78e-38	37.1089	2447	671	188	24356	Down-regulated	TAX1BP3,SLC35C1,PPARG,CTNNA1,UGCG,DLG5,ENSGALG00000031991,TXN,PAK1,SERPINE2,MCF2L,SFRP1,NR1D2,NET1,FOXO3,ITGAV,PROS1,YAP1,FGFR1,NFE2L2,KITLG,FAM65B,FZD6,F7,CYFIP1,ENSGALG00000017326,PDE9A,TRIO,SAMHD1,ROR1,WWTR1,TNFSF10,PDGFC,TYRO3,ASPN,LY6E,WLS,KANK1,PIK3IP1,SRC,ENSGALG00000015511,ATP6V1C2,SEMA6A,TRIM25,POSTN,ENSGALG00000022871,NKD1,PRICKLE1,ENSGALG00000006805,FABP7,TGFB2,MAOA,MECOM,ENSGALG000000…
GO:BP	cellular response to stimulus	GO:0051716	2.42e-37	36.6164	4613	671	273	24356	Down-regulated	NRG4,TAX1BP3,DENND4C,SLC35C1,PPARG,MYBL2,CTNNA1,UGCG,ENSGALG00000028810,DLG5,CYP46A1,ENSGALG00000031991,CDC42EP4,TXN,PAK1,ANKDD1B,P2RY13,SERPINE2,MCF2L,SFRP1,NR1D2,NET1,PLA2G4A,FOXO3,ITGAV,PTPRM,RERGL,YAP1,KAT2B,FGFR1,NFE2L2,KITLG,FAM65B,ARID5B,FZD6,MAML2,F7,CYFIP1,ENSGALG00000017326,PDE9A,TRIO,SAMHD1,ENSGALG00000006407,ROR1,WWTR1,LAMB2,TNFSF10,PRDM5,PDGFC,TYRO3,TESC,CLEC3B,ASPN,LY6E,WLS,KANK1,SD…
GO:BP	signal transduction	GO:0007165	5.2e-35	34.2841	3648	671	232	24356	Down-regulated	NRG4,TAX1BP3,SLC35C1,PPARG,CTNNA1,UGCG,ENSGALG00000028810,DLG5,CDC42EP4,PAK1,ANKDD1B,P2RY13,SERPINE2,MCF2L,SFRP1,NR1D2,NET1,FOXO3,ITGAV,PTPRM,RERGL,YAP1,FGFR1,NFE2L2,KITLG,FAM65B,ARID5B,FZD6,MAML2,F7,CYFIP1,ENSGALG00000017326,PDE9A,TRIO,SAMHD1,ENSGALG00000006407,ROR1,WWTR1,TNFSF10,PDGFC,TYRO3,ASPN,LY6E,WLS,KANK1,SDC1,PIK3IP1,SRC,RHPN2,ENSGALG00000015511,ATP6V1C2,SEMA6A,GAB1,TRIM25,POSTN,ENSGALG00…
GO:BP	localization	GO:0051179	1.58e-34	33.8025	4096	671	248	24356	Down-regulated	TAX1BP3,DENND4C,SLC35C1,PPARG,ENSGALG00000007030,CTNNA1,UGCG,SLC31A1,SLC39A11,ENSGALG00000028810,DLG5,SLC39A13,TBC1D2,PM20D1,COMMD1,CLSTN1,TXN,FNBP1L,LAMA4,TOM1,PAK1,SERPINE2,SCARB2,MYO1B,SFRP1,NET1,PLA2G4A,GLRX,FOXO3,ITGAV,ARL5B,PTPRM,SDC4,SESTD1,SEC24D,FGFR1,NFE2L2,KITLG,FAM65B,ARID5B,ABCC3,SLC25A29,ENSGALG00000015263,F7,EPB41L3,FAM129B,GNPTAB,KLF15,DPCD,TNFAIP2,VDAC1,PDGFC,TYRO3,SLC41A3,TESC,W…
GO:BP	multicellular organism development	GO:0007275	1.02e-32	31.9912	2960	671	200	24356	Down-regulated	NRG4,PPARG,CTNNA1,UGCG,DLG5,ENSGALG00000031991,HSD17B4,CLSTN1,LAMA4,PAK1,MAFB,SERPINE2,SFRP1,NR1D2,FOXI1,FOXO3,ITGAV,PTPRM,SDC4,YAP1,SEC24D,FGFR1,NFE2L2,KITLG,FAM65B,ARID5B,FZD6,CYFIP1,SAMHD1,KLF15,HES4,ROR1,WWTR1,ENSGALG00000026970,DPCD,CSGALNACT1,LAMB2,PDGFC,TYRO3,TESC,CLEC3B,ASPN,WLS,KANK1,SRC,ENSGALG00000030276,ENSGALG00000015511,B3GNT2,MEOX2,SEMA6A,TPBG,GAB1,PHOSPHO1,ST14,NKD1,PRICKLE1,FABP7…
GO:BP	positive regulation of biological process	GO:0048518	2.86e-32	31.5432	3773	671	231	24356	Down-regulated	PPARG,MYBL2,CTNNA1,ENSGALG00000028810,DLG5,CYP46A1,ENSGALG00000031991,COMMD1,CDC42EP4,CLSTN1,TXN,FNBP1L,PAK1,MAFB,SERPINE2,SFRP1,NR1D2,NET1,GLRX,FOXI1,FOXO3,ITGAV,SDC4,YAP1,KAT2B,FGFR1,NFE2L2,KITLG,FAM65B,ARID5B,AGPAT2,MAML2,F7,CYFIP1,PDE9A,FAM129B,ENSGALG00000006407,KLF15,ROR1,WWTR1,TNFSF10,PDGFC,ENSGALG00000003939,TYRO3,TESC,WLS,KANK1,SDC1,PXYLP1,SRC,ENSGALG00000030276,ASS1,ENSGALG00000015511,A…
GO:BP	system development	GO:0048731	3.87e-32	31.4121	2771	671	191	24356	Down-regulated	NRG4,PPARG,CTNNA1,UGCG,DLG5,ENSGALG00000031991,HSD17B4,CLSTN1,LAMA4,PAK1,MAFB,SERPINE2,SFRP1,NR1D2,FOXI1,FOXO3,ITGAV,PTPRM,SDC4,YAP1,FGFR1,NFE2L2,KITLG,FAM65B,ARID5B,FZD6,CYFIP1,SAMHD1,KLF15,ROR1,WWTR1,ENSGALG00000026970,DPCD,CSGALNACT1,LAMB2,PDGFC,TYRO3,TESC,CLEC3B,ASPN,WLS,KANK1,SRC,ENSGALG00000030276,ENSGALG00000015511,B3GNT2,MEOX2,SEMA6A,TPBG,GAB1,PHOSPHO1,ST14,NKD1,PRICKLE1,FABP7,ADAM12,TGFB…
GO:BP	regulation of signaling	GO:0023051	2.59e-31	30.5874	2177	671	164	24356	Down-regulated	TAX1BP3,SLC35C1,PPARG,CTNNA1,UGCG,DLG5,CYP46A1,CLSTN1,PAK1,SERPINE2,MCF2L,SFRP1,NET1,FOXO3,ITGAV,YAP1,FGFR1,NFE2L2,KITLG,FAM65B,FZD6,F7,CYFIP1,ENSGALG00000017326,TRIO,SAMHD1,ROR1,WWTR1,TNFSF10,PDGFC,TYRO3,ASPN,LY6E,WLS,KANK1,PIK3IP1,SRC,ENSGALG00000015511,ATP6V1C2,TRIM25,POSTN,NKD1,PRICKLE1,TGFB2,MAOA,MECOM,ENSGALG00000028155,PDE5,HMGN3,TNFRSF19,EVC,ARHGEF10L,DUSP7,CTNNB1,ENSGALG00000035237,SMAD6…
GO:BP	regulation of cell communication	GO:0010646	3.54e-31	30.4507	2161	671	163	24356	Down-regulated	TAX1BP3,SLC35C1,PPARG,CTNNA1,UGCG,DLG5,CYP46A1,CLSTN1,PAK1,SERPINE2,MCF2L,SFRP1,NET1,FOXO3,ITGAV,YAP1,FGFR1,NFE2L2,KITLG,FAM65B,FZD6,F7,CYFIP1,ENSGALG00000017326,TRIO,SAMHD1,ROR1,WWTR1,TNFSF10,PDGFC,TYRO3,ASPN,LY6E,WLS,KANK1,PIK3IP1,SRC,ENSGALG00000015511,ATP6V1C2,TRIM25,POSTN,NKD1,PRICKLE1,TGFB2,MAOA,MECOM,ENSGALG00000028155,PDE5,HMGN3,TNFRSF19,EVC,ARHGEF10L,DUSP7,CTNNB1,ENSGALG00000035237,SMAD6…
GO:BP	anatomical structure morphogenesis	GO:0009653	2.57e-30	29.5905	1692	671	140	24356	Down-regulated	PPARG,DLG5,CDC42EP4,PAK1,MAFB,SERPINE2,SFRP1,ANXA7,FOXI1,FOXO3,ITGAV,PTPRM,SDC4,YAP1,MYOF,FGFR1,FAM65B,ARID5B,FZD6,CYFIP1,HES4,WWTR1,ENSGALG00000026970,CSGALNACT1,LAMB2,PDGFC,TYRO3,ASPN,WLS,KANK1,SRC,ENSGALG00000030276,ENSGALG00000015511,B3GNT2,MEOX2,SEMA6A,GAB1,PHOSPHO1,ST14,NKD1,PRICKLE1,ADAM12,CASS4,TGFB2,PMP22,CTNNB1,SEMA6D,PKD1,SMAD6,JUP,CDC42EP1,PID1,SLC40A1,PTGFRN,ARHGEF26,RAMP1,FBN2,ERBB2…
GO:BP	positive regulation of cellular process	GO:0048522	2.77e-30	29.5577	3316	671	209	24356	Down-regulated	PPARG,MYBL2,CTNNA1,ENSGALG00000028810,DLG5,CYP46A1,ENSGALG00000031991,COMMD1,CDC42EP4,CLSTN1,TXN,FNBP1L,PAK1,MAFB,SERPINE2,SFRP1,NR1D2,NET1,FOXI1,FOXO3,ITGAV,SDC4,YAP1,KAT2B,FGFR1,NFE2L2,KITLG,FAM65B,MAML2,F7,CYFIP1,FAM129B,ENSGALG00000006407,KLF15,ROR1,WWTR1,TNFSF10,PDGFC,ENSGALG00000003939,TESC,WLS,KANK1,SDC1,PXYLP1,SRC,ENSGALG00000030276,ASS1,ENSGALG00000015511,ATP6V1C2,MEOX2,SEMA6A,TPBG,TRIM2…
GO:BP	regulation of signal transduction	GO:0009966	4.12e-30	29.3848	1917	671	150	24356	Down-regulated	TAX1BP3,SLC35C1,PPARG,CTNNA1,UGCG,DLG5,PAK1,SERPINE2,MCF2L,SFRP1,NET1,FOXO3,ITGAV,YAP1,FGFR1,NFE2L2,KITLG,FAM65B,FZD6,F7,CYFIP1,ENSGALG00000017326,TRIO,SAMHD1,ROR1,WWTR1,TNFSF10,PDGFC,TYRO3,ASPN,LY6E,WLS,KANK1,PIK3IP1,SRC,ENSGALG00000015511,ATP6V1C2,TRIM25,POSTN,NKD1,PRICKLE1,TGFB2,MAOA,MECOM,ENSGALG00000028155,PDE5,TNFRSF19,EVC,ARHGEF10L,DUSP7,CTNNB1,ENSGALG00000035237,SMAD6,ITGA6,GNAQ,GCG,PLEKH…
GO:BP	cellular developmental process	GO:0048869	3e-29	28.5235	2481	671	173	24356	Down-regulated	PPARG,CTNNA1,UGCG,DLG5,HSD17B4,CDC42EP4,BDH2,PAK1,MAFB,SERPINE2,SFRP1,ANXA7,NR1D2,FOXI1,FOXO3,ITGAV,PTPRM,SDC4,YAP1,MYOF,FGFR1,NFE2L2,KITLG,FAM65B,ARID5B,CYFIP1,TRIO,KLF15,WWTR1,LAMB2,VDAC1,TYRO3,TESC,PLEKHB2,KANK1,SDC1,SRC,ENSGALG00000030276,ENSGALG00000015511,B3GNT2,SEMA6A,ST14,PRICKLE1,FABP7,CASS4,TGFB2,PDE5,SLC46A2,BATF3,PMP22,PTGER4,CTNNB1,DOCK1,SEMA6D,PPDPF,SMAD6,ITGA6,SOX13,PPARA,STON2,CDC…
GO:BP	cell surface receptor signaling pathway	GO:0007166	6.45e-29	28.1907	1683	671	137	24356	Down-regulated	TAX1BP3,SLC35C1,PPARG,CTNNA1,UGCG,DLG5,PAK1,P2RY13,SERPINE2,SFRP1,FOXO3,ITGAV,YAP1,FGFR1,KITLG,ARID5B,FZD6,MAML2,F7,CYFIP1,SAMHD1,ENSGALG00000006407,ROR1,WWTR1,TNFSF10,PDGFC,TYRO3,ASPN,WLS,KANK1,SDC1,SRC,ENSGALG00000015511,ATP6V1C2,SEMA6A,GAB1,POSTN,ENSGALG00000022871,NKD1,PRICKLE1,TGFB2,EVC,CTNNB1,SEMA6D,PKD1,SMAD6,ITGA6,GNAQ,IL7,PID1,LGALS3,CTTN,DYRK2,FBN2,ERBB2,VASN,EFNB2,RIPK2,SOCS2,IGF1R,LIF…
GO:BP	cell differentiation	GO:0030154	8.77e-29	28.0571	2339	671	166	24356	Down-regulated	PPARG,CTNNA1,UGCG,DLG5,HSD17B4,BDH2,PAK1,MAFB,SERPINE2,SFRP1,ANXA7,NR1D2,FOXI1,FOXO3,ITGAV,PTPRM,SDC4,YAP1,MYOF,FGFR1,NFE2L2,KITLG,FAM65B,ARID5B,CYFIP1,TRIO,KLF15,WWTR1,LAMB2,VDAC1,TYRO3,TESC,PLEKHB2,KANK1,SDC1,SRC,ENSGALG00000030276,ENSGALG00000015511,B3GNT2,SEMA6A,ST14,PRICKLE1,FABP7,CASS4,TGFB2,PDE5,SLC46A2,BATF3,PTGER4,CTNNB1,DOCK1,SEMA6D,PPDPF,SMAD6,ITGA6,SOX13,PPARA,STON2,IL7,TWF1,LGALS3,SO…
GO:BP	response to chemical	GO:0042221	7.22e-28	27.1416	2382	671	166	24356	Down-regulated	DENND4C,PPARG,MYBL2,CTNNA1,UGCG,CYP46A1,CDC42EP4,TXN,PAK1,P2RY13,SFRP1,ANXA7,NR1D2,NET1,PLA2G4A,FOXO3,ITGAV,PTPRM,YAP1,KAT2B,FGFR1,NFE2L2,FAM65B,ARID5B,SLC25A29,F7,CYFIP1,SAMHD1,KLF15,LAMB2,PRDM5,S100A16,PDGFC,ENSGALG00000013057,TESC,CLEC3B,ASPN,KANK1,SRC,ENSGALG00000015511,B3GNT2,SEMA6A,GAB1,TRIM25,POSTN,ENSGALG00000006805,TGFB2,HMGN3,ENSGALG00000028982,PTGER4,DOCK4,CTNNB1,KCNJ8,SEMA6D,MGST1,SMA…
GO:BP	locomotion	GO:0040011	2.77e-27	26.5578	1093	671	105	24356	Down-regulated	PPARG,CTNNA1,DLG5,LAMA4,PAK1,SFRP1,NET1,FOXO3,ITGAV,PTPRM,SDC4,FGFR1,KITLG,FAM65B,ARID5B,F7,CYFIP1,DPCD,LAMB2,PDGFC,TYRO3,KANK1,SDC1,SRC,ENSGALG00000030276,ENSGALG00000015511,B3GNT2,MEOX2,SEMA6A,GAB1,TRIM25,CASS4,TGFB2,PTGER4,DOCK4,CTNNB1,DOCK1,SEMA6D,ITGA6,PODN,JUP,PLEKHG5,LIMA1,ATP2B4,BST1,CDC42BPA,LGALS3,SORL1,CTTN,ERBB2,EFNB2,PARVA,LAMB1,IGF1R,BMP4,BMP2,SCG2,CEMIP,APP,ACKR2,JAG1,SDC2,GLUL,MAP…
GO:BP	regulation of biological quality	GO:0065008	3.07e-27	26.5126	2461	671	168	24356	Down-regulated	PPARG,UGCG,SLC31A1,ENSGALG00000028810,DLG5,SLC39A13,PM20D1,CYP46A1,COMMD1,HSD17B4,CDC42EP4,CLSTN1,BDH2,TXN,LAMA4,MAFB,SERPINE2,SFRP1,ANXA7,NR1D2,GLRX,FOXO3,ITGAV,PROS1,PTPRM,YAP1,FGFR1,NFE2L2,KITLG,FZD6,ENSGALG00000015263,F7,EPB41L3,CYFIP1,FAM129B,KLF15,CPQ,WWTR1,PDGFC,ENSGALG00000013057,TYRO3,TESC,KANK1,SRC,ASS1,SEMA6A,TPBG,ENSGALG00000006805,SLC46A2,HMGN3,PTGER4,DOCK4,CTNNB1,KCNJ8,SEMA6D,PKD1,E…
GO:BP	negative regulation of biological process	GO:0048519	5.53e-27	26.257	3196	671	197	24356	Down-regulated	TAX1BP3,SLC35C1,PPARG,CTNNA1,DLG5,CSTB,SPINT1,PM20D1,ENSGALG00000031991,COMMD1,TXN,LAMA4,PAK1,MAFB,SERPINE2,SFRP1,ANXA7,NR1D2,FOXO3,ITGAV,PROS1,PTPRM,SDC4,YAP1,SESTD1,KAT2B,FGFR1,NFE2L2,KITLG,FAM65B,ARID5B,FZD6,ITM2B,TRIO,FAM129B,SAMHD1,KLF15,WWTR1,VDAC1,PRDM5,TYRO3,TESC,ASPN,KANK1,PIK3IP1,SRC,ASCL3,ASS1,ENSGALG00000015511,PTBP3,MEOX2,SEMA6A,TRIM25,NKD1,PRICKLE1,ZFHX4,CRIM1,DCLK3,ENSGALG000000068…
GO:BP	movement of cell or subcellular component	GO:0006928	1.03e-25	24.9875	1262	671	111	24356	Down-regulated	PPARG,CTNNA1,DLG5,FNBP1L,LAMA4,PAK1,MYO1B,SFRP1,NET1,FOXO3,ITGAV,PTPRM,SDC4,FGFR1,KITLG,FAM65B,ARID5B,F7,CYFIP1,DPCD,LAMB2,PDGFC,TYRO3,KANK1,SDC1,SRC,ENSGALG00000030276,ENSGALG00000015511,B3GNT2,MEOX2,SEMA6A,GAB1,CASS4,TGFB2,PTGER4,DOCK4,CTNNB1,DOCK1,KCNJ8,SEMA6D,ITGA6,PODN,JUP,PLEKHG5,LIMA1,ATP2B4,BST1,CDC42BPA,LGALS3,SORL1,CTTN,ERBB2,EFNB2,PARVA,LAMB1,IGF1R,BMP4,BMP2,SCG2,CEMIP,APP,ACKR2,JAG1,S…
GO:BP	negative regulation of cellular process	GO:0048523	7.33e-25	24.135	2882	671	180	24356	Down-regulated	TAX1BP3,SLC35C1,PPARG,CTNNA1,DLG5,CSTB,SPINT1,PM20D1,ENSGALG00000031991,TXN,PAK1,MAFB,SERPINE2,SFRP1,NR1D2,FOXO3,ITGAV,PTPRM,SDC4,YAP1,KAT2B,FGFR1,NFE2L2,KITLG,FAM65B,ARID5B,FZD6,ITM2B,TRIO,FAM129B,SAMHD1,KLF15,WWTR1,VDAC1,PRDM5,TYRO3,TESC,ASPN,KANK1,PIK3IP1,SRC,ASCL3,ASS1,ENSGALG00000015511,PTBP3,MEOX2,SEMA6A,NKD1,PRICKLE1,ZFHX4,CRIM1,TGFB2,HS1BP3,MECOM,ENSGALG00000028155,PDE5,SLC46A2,BATF3,DUSP…
GO:BP	regulation of multicellular organismal process	GO:0051239	7.33e-25	24.135	1829	671	136	24356	Down-regulated	PPARG,CTNNA1,DLG5,ENSGALG00000031991,CLSTN1,LAMA4,PAK1,MAFB,SERPINE2,SFRP1,NR1D2,FOXO3,ITGAV,PROS1,PTPRM,SDC4,YAP1,FGFR1,NFE2L2,KITLG,AGPAT2,FZD6,PDE9A,WWTR1,PDGFC,TESC,ASPN,KANK1,SRC,ENSGALG00000030276,ENSGALG00000015511,MEOX2,SEMA6A,TPBG,GAB1,ENSGALG00000022871,NKD1,PRICKLE1,ADAM12,TGFB2,PDE5,SLC46A2,PTGER4,DOCK4,CTNNB1,SEMA6D,SMAD6,SOX13,JUP,IL7,SYTL2,ATP2B4,TWF1,ENSGALG00000011190,RAB11FIP3,S…
GO:BP	cell motility	GO:0048870	1.04e-24	23.9832	965	671	94	24356	Down-regulated	PPARG,CTNNA1,DLG5,LAMA4,PAK1,SFRP1,NET1,FOXO3,ITGAV,PTPRM,SDC4,FGFR1,KITLG,FAM65B,ARID5B,F7,DPCD,PDGFC,TYRO3,KANK1,SDC1,SRC,ENSGALG00000030276,ENSGALG00000015511,MEOX2,SEMA6A,GAB1,CASS4,TGFB2,PTGER4,DOCK4,CTNNB1,DOCK1,SEMA6D,ITGA6,PODN,JUP,PLEKHG5,LIMA1,ATP2B4,BST1,CDC42BPA,LGALS3,SORL1,CTTN,EFNB2,PARVA,LAMB1,IGF1R,BMP4,BMP2,SCG2,CEMIP,APP,ACKR2,JAG1,SDC2,GLUL,MAP4K4,IL8L2,ENSGALG00000009252,GLI3…
GO:BP	localization of cell	GO:0051674	1.04e-24	23.9832	965	671	94	24356	Down-regulated	PPARG,CTNNA1,DLG5,LAMA4,PAK1,SFRP1,NET1,FOXO3,ITGAV,PTPRM,SDC4,FGFR1,KITLG,FAM65B,ARID5B,F7,DPCD,PDGFC,TYRO3,KANK1,SDC1,SRC,ENSGALG00000030276,ENSGALG00000015511,MEOX2,SEMA6A,GAB1,CASS4,TGFB2,PTGER4,DOCK4,CTNNB1,DOCK1,SEMA6D,ITGA6,PODN,JUP,PLEKHG5,LIMA1,ATP2B4,BST1,CDC42BPA,LGALS3,SORL1,CTTN,EFNB2,PARVA,LAMB1,IGF1R,BMP4,BMP2,SCG2,CEMIP,APP,ACKR2,JAG1,SDC2,GLUL,MAP4K4,IL8L2,ENSGALG00000009252,GLI3…
GO:BP	cell migration	GO:0016477	1.7e-24	23.7685	879	671	89	24356	Down-regulated	PPARG,DLG5,LAMA4,PAK1,SFRP1,NET1,FOXO3,ITGAV,PTPRM,SDC4,FGFR1,KITLG,FAM65B,ARID5B,F7,PDGFC,TYRO3,KANK1,SDC1,SRC,ENSGALG00000030276,ENSGALG00000015511,MEOX2,SEMA6A,GAB1,CASS4,TGFB2,PTGER4,DOCK4,CTNNB1,DOCK1,SEMA6D,ITGA6,PODN,JUP,PLEKHG5,LIMA1,BST1,CDC42BPA,LGALS3,SORL1,CTTN,EFNB2,PARVA,LAMB1,IGF1R,BMP4,BMP2,SCG2,CEMIP,APP,ACKR2,JAG1,SDC2,GLUL,MAP4K4,IL8L2,GLI3,BMPR1A,ENSGALG00000015056,GATA3,FGF7,…
GO:BP	animal organ development	GO:0048513	3.85e-24	23.4148	1977	671	141	24356	Down-regulated	PPARG,UGCG,DLG5,HSD17B4,MAFB,SERPINE2,SFRP1,NR1D2,FOXI1,FOXO3,PTPRM,SDC4,YAP1,FGFR1,NFE2L2,KITLG,FAM65B,ARID5B,FZD6,KLF15,ROR1,WWTR1,ENSGALG00000026970,DPCD,CSGALNACT1,LAMB2,PDGFC,TYRO3,TESC,CLEC3B,ASPN,WLS,SRC,ENSGALG00000015511,MEOX2,SEMA6A,PHOSPHO1,ST14,NKD1,PRICKLE1,FABP7,TGFB2,PCDH18,SLC46A2,BATF3,TNFRSF19,PTGER4,CTNNB1,DOCK1,KCNJ8,SEMA6D,PKD1,SMAD6,ITGA6,SOX13,JUP,STON2,IL7,SLC40A1,FBN2,ERB…
GO:BP	regulation of localization	GO:0032879	1.39e-23	22.8585	1641	671	125	24356	Down-regulated	TAX1BP3,PPARG,CTNNA1,DLG5,PM20D1,COMMD1,TXN,LAMA4,PAK1,SERPINE2,SFRP1,GLRX,FOXO3,ITGAV,PTPRM,SDC4,SESTD1,FGFR1,NFE2L2,KITLG,FAM65B,F7,KLF15,PDGFC,TESC,WLS,KANK1,SDC1,SRC,PARD6G,ENSGALG00000030276,ENSGALG00000015511,MEOX2,SEMA6A,DCLK3,CASS4,TGFB2,HMGN3,PTGER4,DOCK4,CTNNB1,KCNJ8,SEMA6D,ITGA6,PPARA,PODN,JUP,STON2,GCG,SYTL2,PID1,RAB11FIP3,BST1,LGALS3,SORL1,MFGE8,ERBB2,EFNB2,RIPK2,PTPN14,LAMB1,LPL,IGF…
GO:BP	negative regulation of response to stimulus	GO:0048585	1.09e-22	21.9632	971	671	91	24356	Down-regulated	TAX1BP3,SLC35C1,PPARG,CTNNA1,DLG5,ENSGALG00000031991,TXN,SERPINE2,SFRP1,FOXO3,ITGAV,PROS1,YAP1,NFE2L2,FAM65B,FZD6,SAMHD1,WWTR1,TYRO3,ASPN,KANK1,PIK3IP1,SRC,ENSGALG00000015511,SEMA6A,NKD1,PRICKLE1,FABP7,TGFB2,MECOM,ENSGALG00000028155,DUSP7,PTGER4,CTNNB1,SEMA6D,SMAD6,ITGA6,PPARA,GCG,IL7,ATP2B4,PID1,LGALS3,SORL1,CTTN,DYRK2,FBN2,VASN,SOCS2,IGF1R,DDAH1,TP63,BMP4,SULF2,BMP2,SCG2,FGG,OTUD7A,XDH,FST,IL1R…
GO:BP	cellular response to chemical stimulus	GO:0070887	1.49e-22	21.8275	1776	671	129	24356	Down-regulated	DENND4C,PPARG,MYBL2,CTNNA1,UGCG,CYP46A1,CDC42EP4,TXN,PAK1,P2RY13,SFRP1,NR1D2,NET1,PLA2G4A,FOXO3,YAP1,KAT2B,FGFR1,NFE2L2,FAM65B,ARID5B,F7,CYFIP1,SAMHD1,PRDM5,PDGFC,TESC,CLEC3B,ASPN,KANK1,SRC,ENSGALG00000015511,B3GNT2,GAB1,TRIM25,POSTN,TGFB2,HMGN3,ENSGALG00000028982,PTGER4,DOCK4,CTNNB1,MGST1,SMAD6,GNAQ,PPARA,JUP,CPNE4,GCG,PLEKHG5,ATP2B4,PID1,BST1,SLC40A1,LGALS3,RAMP1,FBN2,SULT1B1,ERBB2,VASN,AHR,RIP…
GO:BP	tissue development	GO:0009888	2.9e-21	20.5369	1179	671	99	24356	Down-regulated	UGCG,DLG5,SLC39A13,HSD17B4,BDH2,PAK1,SERPINE2,SFRP1,ANXA7,NR1D2,ITGAV,SDC4,YAP1,FGFR1,KITLG,FAM65B,ARID5B,FZD6,KLF15,HES4,WWTR1,ENSGALG00000026970,CSGALNACT1,LAMB2,VDAC1,CLEC3B,ASPN,WLS,ENSGALG00000015511,MEOX2,SEMA6A,POSTN,PHOSPHO1,ST14,NKD1,PRICKLE1,TGFB2,TNFRSF19,CTNNB1,SEMA6D,PKD1,SMAD6,ITGA6,PPARA,SLC40A1,LGALS3,PTGFRN,ARHGEF26,FBN2,VASN,EFNB2,LAMB1,TP63,BMP4,SULF2,BMP2,JAG1,XDH,FST,GLI3,BMP…
GO:BP	biological adhesion	GO:0022610	3.3e-21	20.482	773	671	78	24356	Down-regulated	CTNNA1,DLG5,CLSTN1,LAMA4,SERPINE2,ITGAV,PTPRM,SDC4,KITLG,FAM65B,TYRO3,TESC,KANK1,SRC,ASS1,ENSGALG00000015511,ENSGALG00000001177,POSTN,ENSGALG00000022871,CASS4,TGFB2,PCDH18,PDE5,ECM2,CTNNB1,PKD1,SMAD6,ITGA6,PPARA,JUP,IL7,BST1,MXRA8,ERBB2,EFNB2,RIPK2,PARVA,LAMB1,BMP4,BMP2,ENSGALG00000026811,FGG,JAG1,TENM3,GLI3,FGFRL1,ENSGALG00000015056,GATA3,CD24,EPHA4,ENSGALG00000016602,ENSGALG00000015377,PTPRU,PC…
GO:BP	cell adhesion	GO:0007155	9.4e-21	20.027	768	671	77	24356	Down-regulated	CTNNA1,DLG5,CLSTN1,LAMA4,SERPINE2,ITGAV,PTPRM,SDC4,KITLG,FAM65B,TYRO3,TESC,KANK1,SRC,ASS1,ENSGALG00000015511,ENSGALG00000001177,POSTN,ENSGALG00000022871,CASS4,TGFB2,PCDH18,PDE5,ECM2,CTNNB1,PKD1,SMAD6,ITGA6,PPARA,JUP,IL7,BST1,MXRA8,ERBB2,EFNB2,RIPK2,PARVA,LAMB1,BMP4,BMP2,ENSGALG00000026811,FGG,JAG1,TENM3,GLI3,FGFRL1,ENSGALG00000015056,GATA3,CD24,EPHA4,ENSGALG00000016602,ENSGALG00000015377,PTPRU,PC…
GO:BP	tube development	GO:0035295	2.45e-20	19.6104	672	671	71	24356	Down-regulated	PPARG,DLG5,PAK1,SERPINE2,SFRP1,ITGAV,PTPRM,SDC4,YAP1,FGFR1,FZD6,WWTR1,PDGFC,ENSGALG00000015511,MEOX2,GAB1,ST14,PRICKLE1,ADAM12,TGFB2,CTNNB1,PKD1,SMAD6,ITGA6,JUP,RAMP1,EFNB2,PARVA,TP63,BMP4,EPAS1,BMP2,ENSGALG00000026811,SCG2,JAG1,GLUL,IL8L2,XDH,GLI3,ENSGALG00000033256,BMPR1A,ETS2,GATA3,PLCD1,FGF7,EPHA4,EPHB2,NRXN3,NFIB,SLIT2,AMOTL1,FMN1,EMP2,CX3CR1,AR,SGCD,LMO4,TLR3,SEMA3C,CREB3L1,TBX3,MET,RARB,RD…
GO:BP	response to external stimulus	GO:0009605	4.26e-20	19.3702	1331	671	104	24356	Down-regulated	PPARG,CDC42EP4,SERPINE2,SFRP1,NR1D2,ITGAV,PROS1,PTPRM,FGFR1,NFE2L2,FAM65B,F7,CYFIP1,SAMHD1,LAMB2,ENSGALG00000013057,TYRO3,ENSGALG00000015511,B3GNT2,SEMA6A,GAB1,TRIM25,POSTN,ENSGALG00000006805,FABP7,BATF3,ENSGALG00000028982,PTGER4,DOCK4,KCNJ8,SEMA6D,PKD1,SMAD6,ITGA6,GNAQ,PPARA,JUP,GCG,PLEKHG5,ENSGALG00000011190,BST1,LGALS3,ERBB2,EFNB2,MX1,RIPK2,PARVA,LPL,BMP4,BMP2,SCG2,FGG,APP,ACKR2,PTX3,GLUL,IL8L…
GO:BP	regulation of cell migration	GO:0030334	4.26e-20	19.3702	525	671	62	24356	Down-regulated	PPARG,DLG5,LAMA4,PAK1,SFRP1,FOXO3,ITGAV,PTPRM,SDC4,FGFR1,KITLG,FAM65B,F7,PDGFC,KANK1,SRC,ENSGALG00000030276,ENSGALG00000015511,MEOX2,SEMA6A,CASS4,TGFB2,PTGER4,DOCK4,SEMA6D,ITGA6,PODN,JUP,BST1,LGALS3,SORL1,LAMB1,IGF1R,BMP4,BMP2,CEMIP,APP,JAG1,GLUL,MAP4K4,BMPR1A,ENSGALG00000015056,GATA3,FGF7,ENSGALG00000015377,PTPRU,SEMA5B,FAM83H,PDGF-A,SLIT2,AMOTL1,CCR6,EMP2,DAB2,CXCL14,LMO4,SEMA3C,MET,SYNE2,EGFR,…
GO:BP	regulation of locomotion	GO:0040012	1.05e-19	18.9807	602	671	66	24356	Down-regulated	PPARG,CTNNA1,DLG5,LAMA4,PAK1,SFRP1,FOXO3,ITGAV,PTPRM,SDC4,FGFR1,KITLG,FAM65B,F7,PDGFC,KANK1,SRC,ENSGALG00000030276,ENSGALG00000015511,MEOX2,SEMA6A,TRIM25,CASS4,TGFB2,PTGER4,DOCK4,SEMA6D,ITGA6,PODN,JUP,BST1,LGALS3,SORL1,EFNB2,LAMB1,IGF1R,BMP4,BMP2,SCG2,CEMIP,APP,JAG1,GLUL,MAP4K4,BMPR1A,ENSGALG00000015056,GATA3,FGF7,ENSGALG00000015377,PTPRU,SEMA5B,FAM83H,PDGF-A,SLIT2,AMOTL1,CCR6,EMP2,DAB2,CXCL14,LM…
GO:BP	regulation of cell motility	GO:2000145	1.23e-19	18.9105	553	671	63	24356	Down-regulated	PPARG,CTNNA1,DLG5,LAMA4,PAK1,SFRP1,FOXO3,ITGAV,PTPRM,SDC4,FGFR1,KITLG,FAM65B,F7,PDGFC,KANK1,SRC,ENSGALG00000030276,ENSGALG00000015511,MEOX2,SEMA6A,CASS4,TGFB2,PTGER4,DOCK4,SEMA6D,ITGA6,PODN,JUP,BST1,LGALS3,SORL1,LAMB1,IGF1R,BMP4,BMP2,CEMIP,APP,JAG1,GLUL,MAP4K4,BMPR1A,ENSGALG00000015056,GATA3,FGF7,ENSGALG00000015377,PTPRU,SEMA5B,FAM83H,PDGF-A,SLIT2,AMOTL1,CCR6,EMP2,DAB2,CXCL14,LMO4,SEMA3C,MET,SYNE…
GO:BP	regulation of developmental process	GO:0050793	1.49e-19	18.8265	1576	671	114	24356	Down-regulated	PPARG,CTNNA1,DLG5,ENSGALG00000031991,CDC42EP4,CLSTN1,LAMA4,PAK1,MAFB,SERPINE2,SFRP1,ANXA7,NR1D2,FOXO3,ITGAV,PTPRM,SDC4,YAP1,FGFR1,NFE2L2,KITLG,FZD6,TRIO,WWTR1,TESC,ASPN,PLEKHB2,KANK1,SRC,ENSGALG00000030276,ENSGALG00000015511,MEOX2,SEMA6A,TPBG,GAB1,NKD1,PRICKLE1,ADAM12,CASS4,TGFB2,PDE5,SLC46A2,CTNNB1,SEMA6D,SMAD6,SOX13,PPARA,JUP,CDC42EP1,IL7,TWF1,ENSGALG00000011190,SORL1,FBN2,ERBB2,VASN,EFNB2,CDC4…
GO:BP	epithelium development	GO:0060429	1.77e-19	18.7521	679	671	70	24356	Down-regulated	UGCG,DLG5,HSD17B4,BDH2,PAK1,SERPINE2,SFRP1,ANXA7,SDC4,YAP1,FGFR1,FAM65B,FZD6,KLF15,HES4,WWTR1,LAMB2,VDAC1,ENSGALG00000015511,MEOX2,ST14,NKD1,PRICKLE1,TGFB2,TNFRSF19,CTNNB1,PKD1,SMAD6,SLC40A1,LGALS3,ARHGEF26,EFNB2,TP63,BMP4,BMP2,JAG1,XDH,FST,GLI3,BMPR1A,ETS2,AXIN2,GATA3,FGF7,EPHA4,ENSGALG00000015377,NFIB,SLIT2,POF1B,FMN1,IRF6,DAB2,AR,LMO4,SEMA3C,TBX3,MET,RARB,RDH10,SALL1,DMD,HOXA11,PTPRO,NPNT,EGFR…
GO:BP	intracellular signal transduction	GO:0035556	3.41e-19	18.4675	1731	671	120	24356	Down-regulated	NRG4,TAX1BP3,DLG5,CDC42EP4,PAK1,SERPINE2,MCF2L,SFRP1,NET1,FOXO3,ITGAV,YAP1,FGFR1,NFE2L2,KITLG,FAM65B,F7,CYFIP1,ENSGALG00000017326,PDE9A,TRIO,ROR1,WWTR1,TNFSF10,PDGFC,TYRO3,KANK1,PIK3IP1,SRC,ENSGALG00000015511,TRIM25,DCLK3,TGFB2,MECOM,ENSGALG00000028155,PDE5,TNFRSF19,ARHGEF10L,DUSP7,PTGER4,DOCK4,CTNNB1,DOCK1,ENSGALG00000035237,GNAQ,GCG,PLEKHG5,CDC42EP1,IQSEC1,ATP2B4,BST1,CDC42BPA,SORL1,FARP1,ARHGE…
GO:BP	regulation of cell population proliferation	GO:0042127	1.03e-18	17.9874	910	671	81	24356	Down-regulated	TAX1BP3,PPARG,CTNNA1,DLG5,PAK1,SERPINE2,SFRP1,PLA2G4A,FOXO3,ITGAV,PTPRM,SDC4,YAP1,KAT2B,FGFR1,KITLG,FAM129B,WWTR1,PDGFC,TESC,ENSGALG00000015511,ENSGALG00000022871,TGFB2,PDE5,CTNNB1,SMAD6,PODN,JUP,IL7,PID1,ENSGALG00000011190,BST1,LGALS3,S100A11,ERBB2,EFNB2,RIPK2,PTPN14,IGF1R,DDAH1,LIFR,TP63,BMP4,SULF2,BMP2,SCG2,APP,JAG1,IL8L2,PTGS1,XDH,GLI3,BMPR1A,FGFRL1,SRPX,AXIN2,GATA3,PLCD1,FGF7,ENSGALG00000028…
GO:BP	regulation of cellular component movement	GO:0051270	1.2e-18	17.9216	596	671	64	24356	Down-regulated	PPARG,CTNNA1,DLG5,LAMA4,PAK1,SFRP1,FOXO3,ITGAV,PTPRM,SDC4,FGFR1,KITLG,FAM65B,F7,PDGFC,KANK1,SRC,ENSGALG00000030276,ENSGALG00000015511,MEOX2,SEMA6A,CASS4,TGFB2,PTGER4,DOCK4,SEMA6D,ITGA6,PODN,JUP,BST1,LGALS3,SORL1,LAMB1,IGF1R,BMP4,BMP2,CEMIP,APP,JAG1,GLUL,MAP4K4,BMPR1A,ENSGALG00000015056,GATA3,FGF7,ENSGALG00000015377,PTPRU,SEMA5B,FAM83H,PDGF-A,SLIT2,AMOTL1,CCR6,EMP2,DAB2,CXCL14,LMO4,SEMA3C,MET,SYNE…
GO:BP	response to organic substance	GO:0010033	3.26e-18	17.487	1664	671	115	24356	Down-regulated	DENND4C,PPARG,MYBL2,CTNNA1,UGCG,CDC42EP4,PAK1,P2RY13,SFRP1,NR1D2,FOXO3,YAP1,KAT2B,FGFR1,NFE2L2,FAM65B,ARID5B,CYFIP1,SAMHD1,KLF15,PRDM5,PDGFC,ENSGALG00000013057,TESC,CLEC3B,ASPN,KANK1,SRC,ENSGALG00000015511,B3GNT2,GAB1,TRIM25,ENSGALG00000006805,TGFB2,HMGN3,ENSGALG00000028982,PTGER4,CTNNB1,KCNJ8,MGST1,SMAD6,GNAQ,PPARA,JUP,GCG,ATP2B4,PID1,RAMP1,FBN2,ERBB2,VASN,AHR,RIPK2,SOCS2,LPL,IGF1R,LIFR,TP63,BMP…
GO:BP	tube morphogenesis	GO:0035239	3.36e-18	17.4742	539	671	60	24356	Down-regulated	PPARG,DLG5,PAK1,SFRP1,ITGAV,PTPRM,SDC4,YAP1,FGFR1,FZD6,ENSGALG00000015511,MEOX2,GAB1,ST14,PRICKLE1,ADAM12,TGFB2,CTNNB1,PKD1,JUP,RAMP1,EFNB2,PARVA,TP63,BMP4,EPAS1,BMP2,ENSGALG00000026811,SCG2,JAG1,GLUL,IL8L2,XDH,GLI3,BMPR1A,ETS2,GATA3,PLCD1,EPHA4,EPHB2,NRXN3,NFIB,SLIT2,AMOTL1,FMN1,EMP2,CX3CR1,SGCD,LMO4,TLR3,CREB3L1,TBX3,MET,RDH10,HOXA11,MEIS1,NPNT,EGFR,ESRP2,DLL1
GO:BP	cell population proliferation	GO:0008283	5.18e-18	17.2854	1120	671	90	24356	Down-regulated	TAX1BP3,PPARG,CTNNA1,DLG5,PAK1,SERPINE2,SFRP1,ANXA7,PLA2G4A,FOXO3,ITGAV,PTPRM,SDC4,YAP1,KAT2B,FGFR1,KITLG,FZD6,FAM129B,WWTR1,PDGFC,TESC,KANK1,ENSGALG00000015511,ENSGALG00000022871,FABP7,TGFB2,PDE5,CTNNB1,SMAD6,PODN,JUP,IL7,PID1,ENSGALG00000011190,BST1,LGALS3,S100A11,ERBB2,EFNB2,RIPK2,PTPN14,IGF1R,DDAH1,LIFR,TP63,BMP4,SULF2,ENSGALG00000039735,BMP2,ENSGALG00000026811,SCG2,APP,JAG1,ENSGALG0000003237…
GO:BP	metabolic process	GO:0008152	1.18e-17	16.9274	7897	671	329	24356	Down-regulated	ALDH6A1,SLC35C1,PPARG,MYBL2,UGCG,ENSGALG00000028810,GLA,PLOD2,CSTB,SPINT1,PM20D1,CYP46A1,ENSGALG00000031991,COMMD1,HSD17B4,BDH2,TXN,LAMA4,NADK,PAK1,MAFB,CRYL1,CKB,SERPINE2,SCARB2,SFRP1,PI4K2B,ANXA7,NR1D2,PLA2G4A,GLRX,FOXI1,FOXO3,ITGAV,PTPRM,SDC4,YAP1,ALPK1,KAT2B,AIG1,FGFR1,NFE2L2,KITLG,ARID5B,AGPAT2,FZD6,MAML2,F7,ENSGALG00000002529,CYFIP1,FKBP9,GFPT1,PDE9A,ITM2B,TRIO,FAM129B,SAMHD1,GNPTAB,KLF15,H…
GO:BP	regulation of multicellular organismal development	GO:2000026	1.23e-17	16.9093	1221	671	94	24356	Down-regulated	PPARG,CTNNA1,DLG5,ENSGALG00000031991,CLSTN1,LAMA4,PAK1,MAFB,SERPINE2,SFRP1,NR1D2,FOXO3,PTPRM,SDC4,YAP1,FGFR1,NFE2L2,KITLG,FZD6,WWTR1,TESC,ASPN,KANK1,ENSGALG00000030276,ENSGALG00000015511,MEOX2,SEMA6A,TPBG,GAB1,NKD1,PRICKLE1,ADAM12,TGFB2,SLC46A2,CTNNB1,SEMA6D,SOX13,JUP,IL7,TWF1,SORL1,FBN2,ERBB2,VASN,EFNB2,RIPK2,SOCS2,TP63,BMP4,SULF2,BMP2,ENSGALG00000026811,APP,JAG1,SDC2,GLUL,XDH,FST,GLI3,BMPR1A,AX…
GO:BP	establishment of localization	GO:0051234	1.75e-17	16.7567	3122	671	171	24356	Down-regulated	SLC35C1,PPARG,ENSGALG00000007030,UGCG,SLC31A1,SLC39A11,SLC39A13,TBC1D2,PM20D1,COMMD1,CLSTN1,TXN,FNBP1L,TOM1,SERPINE2,SCARB2,MYO1B,SFRP1,PLA2G4A,GLRX,ITGAV,ARL5B,SDC4,SESTD1,SEC24D,FGFR1,NFE2L2,FAM65B,ABCC3,SLC25A29,ENSGALG00000015263,FAM129B,GNPTAB,KLF15,DPCD,TNFAIP2,VDAC1,TYRO3,SLC41A3,TESC,WLS,SDC1,SRC,ATP6V1C2,PRICKLE1,ENSGALG00000006805,TMEM37,TGFB2,ENSGALG00000011717,SNX18,SLC46A2,HMGN3,PTGE…
GO:BP	chemotaxis	GO:0006935	2.3e-17	16.638	365	671	48	24356	Down-regulated	ITGAV,PTPRM,FGFR1,FAM65B,F7,CYFIP1,LAMB2,ENSGALG00000015511,B3GNT2,SEMA6A,GAB1,DOCK4,SEMA6D,PLEKHG5,BST1,LGALS3,ERBB2,EFNB2,PARVA,BMP4,SCG2,APP,ACKR2,IL8L2,GLI3,GATA3,FGF7,LGI1,EPHA4,IL-1BETA,SEMA5B,PDGF-A,EPHB2,NFIB,SLIT2,ER81,LPAR1,CCR6,CX3CR1,CXCL14,CX3CL1,SEMA3C,MET,IL8L1,ENSGALG00000027716,PTPRO,SEMA5A,ALCAM
GO:BP	positive regulation of nitrogen compound metabolic process	GO:0051173	2.42e-17	16.6156	2047	671	129	24356	Down-regulated	PPARG,MYBL2,ENSGALG00000028810,ENSGALG00000031991,COMMD1,TXN,PAK1,MAFB,SFRP1,NR1D2,FOXI1,FOXO3,SDC4,YAP1,KAT2B,FGFR1,NFE2L2,KITLG,MAML2,FAM129B,KLF15,WWTR1,TNFSF10,PDGFC,ENSGALG00000003939,TESC,PXYLP1,SRC,ASS1,ENSGALG00000015511,MEOX2,IKZF2,NKD1,PRICKLE1,ZFHX4,ENSGALG00000006805,CASS4,TGFB2,MECOM,PDE5,HMGN3,TNFRSF19,ARHGEF10L,CTNNB1,ENSGALG00000035237,PKD1,SMAD6,ITGA6,SOX13,PPARA,JUP,GCG,ATP2B4,P…
GO:BP	negative regulation of cell communication	GO:0010648	2.59e-17	16.5874	803	671	73	24356	Down-regulated	TAX1BP3,SLC35C1,PPARG,CTNNA1,DLG5,SERPINE2,SFRP1,FOXO3,ITGAV,YAP1,NFE2L2,FAM65B,FZD6,SAMHD1,WWTR1,TYRO3,ASPN,KANK1,PIK3IP1,SRC,ENSGALG00000015511,NKD1,PRICKLE1,MECOM,ENSGALG00000028155,DUSP7,CTNNB1,SMAD6,ITGA6,IL7,ATP2B4,PID1,RAB11FIP3,LGALS3,SORL1,CTTN,DYRK2,FBN2,VASN,SOCS2,IGF1R,TP63,BMP4,SULF2,BMP2,SCG2,FGG,OTUD7A,XDH,FST,GLI3,AXIN2,RAB7B,GATA3,INHBB,PTPRU,EPHB2,LTBP1,SLIT2,DHRS3,OSGIN1,DAB2,A…
GO:BP	taxis	GO:0042330	2.76e-17	16.5595	367	671	48	24356	Down-regulated	ITGAV,PTPRM,FGFR1,FAM65B,F7,CYFIP1,LAMB2,ENSGALG00000015511,B3GNT2,SEMA6A,GAB1,DOCK4,SEMA6D,PLEKHG5,BST1,LGALS3,ERBB2,EFNB2,PARVA,BMP4,SCG2,APP,ACKR2,IL8L2,GLI3,GATA3,FGF7,LGI1,EPHA4,IL-1BETA,SEMA5B,PDGF-A,EPHB2,NFIB,SLIT2,ER81,LPAR1,CCR6,CX3CR1,CXCL14,CX3CL1,SEMA3C,MET,IL8L1,ENSGALG00000027716,PTPRO,SEMA5A,ALCAM
GO:BP	cell development	GO:0048468	2.79e-17	16.5539	1370	671	100	24356	Down-regulated	PPARG,CTNNA1,UGCG,DLG5,HSD17B4,PAK1,SERPINE2,SFRP1,FOXO3,ITGAV,PTPRM,SDC4,YAP1,FGFR1,KITLG,FAM65B,ARID5B,CYFIP1,LAMB2,TYRO3,KANK1,SDC1,SRC,ENSGALG00000030276,ENSGALG00000015511,B3GNT2,SEMA6A,CASS4,TGFB2,PDE5,CTNNB1,SEMA6D,TWF1,SORL1,MXRA8,ARHGEF26,ERBB2,EFNB2,PARVA,SOCS2,LAMB1,ENSGALG00000008425,TP63,BMP4,EPAS1,SULF2,BMP2,ENSGALG00000026811,APP,JAG1,TENM3,SDC2,MAP4K4,GLI3,BMPR1A,AXIN2,GATA3,ENSGA…
GO:BP	negative regulation of multicellular organismal process	GO:0051241	2.83e-17	16.5485	691	671	67	24356	Down-regulated	PPARG,CTNNA1,LAMA4,MAFB,SERPINE2,SFRP1,PROS1,PTPRM,SDC4,FGFR1,NFE2L2,ASPN,KANK1,ENSGALG00000015511,MEOX2,SEMA6A,PRICKLE1,TGFB2,PDE5,PTGER4,DOCK4,CTNNB1,SEMA6D,SMAD6,JUP,ATP2B4,ENSGALG00000011190,RAB11FIP3,SORL1,ERBB2,VASN,EFNB2,SOCS2,TP63,BMP4,BMP2,ENSGALG00000026811,FGG,APP,JAG1,XDH,IL1RL1,GLI3,BMPR1A,AXIN2,GATA3,INHBB,EPHA4,SEMA5B,PDGF-A,EPHB2,NFIB,SLIT2,LPAR1,DAAM2,CX3CR1,SEMA3C,CREB3L1,ENSGAL…
GO:BP	negative regulation of signaling	GO:0023057	3.21e-17	16.4934	807	671	73	24356	Down-regulated	TAX1BP3,SLC35C1,PPARG,CTNNA1,DLG5,SERPINE2,SFRP1,FOXO3,ITGAV,YAP1,NFE2L2,FAM65B,FZD6,SAMHD1,WWTR1,TYRO3,ASPN,KANK1,PIK3IP1,SRC,ENSGALG00000015511,NKD1,PRICKLE1,MECOM,ENSGALG00000028155,DUSP7,CTNNB1,SMAD6,ITGA6,IL7,ATP2B4,PID1,RAB11FIP3,LGALS3,SORL1,CTTN,DYRK2,FBN2,VASN,SOCS2,IGF1R,TP63,BMP4,SULF2,BMP2,SCG2,FGG,OTUD7A,XDH,FST,GLI3,AXIN2,RAB7B,GATA3,INHBB,PTPRU,EPHB2,LTBP1,SLIT2,DHRS3,OSGIN1,DAB2,A…
GO:BP	negative regulation of signal transduction	GO:0009968	4.13e-17	16.3839	753	671	70	24356	Down-regulated	TAX1BP3,SLC35C1,PPARG,CTNNA1,DLG5,SERPINE2,SFRP1,FOXO3,ITGAV,YAP1,NFE2L2,FAM65B,FZD6,SAMHD1,WWTR1,TYRO3,ASPN,KANK1,PIK3IP1,SRC,ENSGALG00000015511,NKD1,PRICKLE1,MECOM,ENSGALG00000028155,DUSP7,CTNNB1,SMAD6,ITGA6,IL7,ATP2B4,PID1,LGALS3,SORL1,CTTN,DYRK2,FBN2,VASN,SOCS2,IGF1R,TP63,BMP4,SULF2,BMP2,SCG2,FGG,OTUD7A,XDH,FST,GLI3,AXIN2,RAB7B,GATA3,PTPRU,EPHB2,LTBP1,SLIT2,DHRS3,OSGIN1,DAB2,AR,CGNL1,CREB3L1,…
GO:BP	positive regulation of response to stimulus	GO:0048584	5.96e-17	16.225	1275	671	95	24356	Down-regulated	CTNNA1,DLG5,ENSGALG00000031991,PAK1,SFRP1,YAP1,FGFR1,NFE2L2,KITLG,FAM65B,F7,CYFIP1,ROR1,TNFSF10,PDGFC,TYRO3,WLS,KANK1,SRC,ENSGALG00000015511,ATP6V1C2,TRIM25,ENSGALG00000022871,NKD1,ENSGALG00000006805,TGFB2,MAOA,PDE5,TNFRSF19,EVC,PTGER4,CTNNB1,ENSGALG00000035237,GCG,ERBB2,RIPK2,LPL,IGF1R,ENSGALG00000036240,TP63,BMP4,SULF2,BMP2,ENSGALG00000026811,SCG2,FGG,APP,JAG1,IL8L2,XDH,IL1RL1,BMPR1A,SRPX,RAB7B…
GO:BP	transport	GO:0006810	6.06e-17	16.2172	3030	671	166	24356	Down-regulated	SLC35C1,PPARG,ENSGALG00000007030,UGCG,SLC31A1,SLC39A11,SLC39A13,TBC1D2,PM20D1,COMMD1,CLSTN1,TXN,FNBP1L,TOM1,SERPINE2,SCARB2,MYO1B,SFRP1,PLA2G4A,GLRX,ITGAV,ARL5B,SDC4,SESTD1,SEC24D,FGFR1,NFE2L2,ABCC3,SLC25A29,ENSGALG00000015263,FAM129B,GNPTAB,KLF15,DPCD,TNFAIP2,VDAC1,TYRO3,SLC41A3,TESC,WLS,SDC1,SRC,ATP6V1C2,PRICKLE1,ENSGALG00000006805,TMEM37,TGFB2,ENSGALG00000011717,SNX18,SLC46A2,HMGN3,PTGER4,CTNN…
GO:BP	regulation of cell differentiation	GO:0045595	6.92e-17	16.1602	1063	671	85	24356	Down-regulated	PPARG,CTNNA1,DLG5,PAK1,MAFB,SERPINE2,SFRP1,NR1D2,FOXO3,ITGAV,SDC4,YAP1,FGFR1,NFE2L2,KITLG,TRIO,WWTR1,TESC,PLEKHB2,KANK1,ENSGALG00000030276,ENSGALG00000015511,SEMA6A,PRICKLE1,CASS4,TGFB2,PDE5,SLC46A2,CTNNB1,SEMA6D,SMAD6,SOX13,PPARA,IL7,TWF1,SORL1,FBN2,ERBB2,VASN,EFNB2,RIPK2,SOCS2,LPL,TP63,BMP4,BMP2,ENSGALG00000026811,APP,JAG1,SDC2,XDH,GLI3,BMPR1A,AXIN2,RAB7B,GATA3,EPHA4,ENSGALG00000015377,ENSGALG0…
GO:BP	organic substance metabolic process	GO:0071704	8.03e-17	16.0954	7401	671	311	24356	Down-regulated	ALDH6A1,SLC35C1,PPARG,MYBL2,UGCG,ENSGALG00000028810,GLA,PLOD2,CSTB,SPINT1,PM20D1,CYP46A1,ENSGALG00000031991,COMMD1,HSD17B4,BDH2,TXN,NADK,PAK1,MAFB,CRYL1,CKB,SERPINE2,SCARB2,SFRP1,PI4K2B,ANXA7,NR1D2,PLA2G4A,FOXI1,FOXO3,ITGAV,PTPRM,SDC4,YAP1,ALPK1,KAT2B,AIG1,FGFR1,NFE2L2,KITLG,ARID5B,AGPAT2,FZD6,MAML2,F7,ENSGALG00000002529,CYFIP1,FKBP9,GFPT1,PDE9A,ITM2B,TRIO,FAM129B,SAMHD1,GNPTAB,KLF15,HES4,CPQ,ROR…
GO:BP	nervous system development	GO:0007399	1.65e-16	15.7814	1408	671	100	24356	Down-regulated	NRG4,CTNNA1,UGCG,DLG5,CLSTN1,PAK1,MAFB,SERPINE2,SFRP1,FOXO3,PTPRM,SDC4,YAP1,FGFR1,FAM65B,FZD6,CYFIP1,KLF15,DPCD,LAMB2,TYRO3,WLS,KANK1,SRC,ENSGALG00000030276,ENSGALG00000015511,B3GNT2,SEMA6A,TPBG,ST14,PRICKLE1,FABP7,TGFB2,PCDH18,PMP22,CTNNB1,SEMA6D,PKD1,TWF1,SORL1,MXRA8,ERBB2,EFNB2,SOCS2,LAMB1,ENSGALG00000008425,ENC1,TP63,BMP4,SULF2,ENSGALG00000039735,BMP2,APP,JAG1,TENM3,ENSGALG00000032373,SDC2,MA…
GO:BP	regulation of macromolecule metabolic process	GO:0060255	2.18e-16	15.6606	3793	671	192	24356	Down-regulated	PPARG,MYBL2,ENSGALG00000028810,CSTB,SPINT1,ENSGALG00000031991,COMMD1,TXN,PAK1,MAFB,SERPINE2,SCARB2,SFRP1,ANXA7,NR1D2,FOXI1,FOXO3,ITGAV,SDC4,YAP1,KAT2B,FGFR1,NFE2L2,KITLG,ARID5B,FZD6,MAML2,CYFIP1,GFPT1,ITM2B,FAM129B,KLF15,HES4,ROR1,WWTR1,TSC22D1,TNFSF10,PRDM5,PDGFC,ENSGALG00000003939,TESC,PXYLP1,SRC,ASCL3,ENSGALG00000015511,PTBP3,MEOX2,TRIM25,IKZF2,NKD1,PRICKLE1,ZFHX4,CRIM1,ENSGALG00000006805,CASS…
GO:BP	regulation of metabolic process	GO:0019222	2.85e-16	15.5449	4089	671	202	24356	Down-regulated	PPARG,MYBL2,ENSGALG00000028810,CSTB,SPINT1,ENSGALG00000031991,COMMD1,TXN,LAMA4,PAK1,MAFB,SERPINE2,SCARB2,SFRP1,ANXA7,NR1D2,FOXI1,FOXO3,ITGAV,SDC4,YAP1,KAT2B,FGFR1,NFE2L2,KITLG,ARID5B,FZD6,MAML2,CYFIP1,GFPT1,ITM2B,FAM129B,KLF15,HES4,ROR1,WWTR1,TSC22D1,VDAC1,TNFSF10,PRDM5,PDGFC,ENSGALG00000003939,TESC,PXYLP1,PIK3IP1,SRC,ASCL3,ASS1,ENSGALG00000015511,PTBP3,MEOX2,TRIM25,IKZF2,NKD1,PRICKLE1,ZFHX4,CRIM…
GO:BP	phosphorus metabolic process	GO:0006793	4.06e-16	15.391	2199	671	132	24356	Down-regulated	HSD17B4,TXN,NADK,PAK1,CKB,SFRP1,PI4K2B,PLA2G4A,ITGAV,PTPRM,SDC4,ALPK1,KAT2B,FGFR1,KITLG,AGPAT2,GFPT1,PDE9A,TRIO,SAMHD1,GNPTAB,ROR1,WWTR1,CSGALNACT1,PDGFC,TYRO3,PXYLP1,PIK3IP1,SRC,CAMKK1,ENSGALG00000015511,PHOSPHO1,DCLK3,CASS4,SERINC2,TGFB2,MECOM,ENSGALG00000028155,PDE5,ENSGALG00000028982,TNFRSF19,DUSP7,CTNNB1,ENSGALG00000035237,PKD1,SMAD6,ITGA6,GNAQ,PPARA,GCG,IL7,SYTL2,ATP2B4,PID1,TWF1,MBOAT2,BST…
GO:BP	phosphate-containing compound metabolic process	GO:0006796	5.07e-16	15.2948	2180	671	131	24356	Down-regulated	HSD17B4,TXN,NADK,PAK1,CKB,SFRP1,PI4K2B,PLA2G4A,ITGAV,PTPRM,SDC4,ALPK1,KAT2B,FGFR1,KITLG,AGPAT2,GFPT1,PDE9A,TRIO,SAMHD1,GNPTAB,ROR1,WWTR1,PDGFC,TYRO3,PXYLP1,PIK3IP1,SRC,CAMKK1,ENSGALG00000015511,PHOSPHO1,DCLK3,CASS4,SERINC2,TGFB2,MECOM,ENSGALG00000028155,PDE5,ENSGALG00000028982,TNFRSF19,DUSP7,CTNNB1,ENSGALG00000035237,PKD1,SMAD6,ITGA6,GNAQ,PPARA,GCG,IL7,SYTL2,ATP2B4,PID1,TWF1,MBOAT2,BST1,CDC42BPA,…
GO:BP	anatomical structure formation involved in morphogenesis	GO:0048646	5.7e-16	15.244	696	671	65	24356	Down-regulated	PPARG,MAFB,SFRP1,ITGAV,PTPRM,SDC4,MYOF,FGFR1,FZD6,HES4,WLS,ENSGALG00000015511,MEOX2,GAB1,ST14,PRICKLE1,ADAM12,TGFB2,PMP22,CTNNB1,JUP,SLC40A1,PTGFRN,RAMP1,FBN2,EFNB2,PARVA,PTPN14,LAMB1,TP63,BMP4,EPAS1,BMP2,SCG2,GLUL,IL8L2,GLI3,BMPR1A,ETS2,AXIN2,ENSGALG00000015056,GATA3,PLCD1,EPHA4,ENSGALG00000015377,EPHB2,NRXN3,NFIB,SLIT2,AMOTL1,FMN1,EMP2,CX3CR1,AR,LMO4,TLR3,SEMA3C,CREB3L1,RDH10,LAMB3,HOXA11,MEIS1…
GO:BP	negative regulation of developmental process	GO:0051093	5.73e-16	15.242	585	671	59	24356	Down-regulated	PPARG,CTNNA1,MAFB,SFRP1,ITGAV,PTPRM,SDC4,YAP1,NFE2L2,TRIO,WWTR1,ASPN,KANK1,ENSGALG00000015511,MEOX2,SEMA6A,NKD1,PRICKLE1,TGFB2,CTNNB1,SEMA6D,SMAD6,PPARA,ENSGALG00000011190,SORL1,ERBB2,VASN,EFNB2,SOCS2,TP63,BMP4,BMP2,ENSGALG00000026811,APP,JAG1,XDH,GLI3,BMPR1A,AXIN2,GATA3,EPHA4,ENSGALG00000015377,SEMA5B,EPHB2,NFIB,SLIT2,LPAR1,DAAM2,CX3CR1,CXCL14,SEMA3C,CREB3L1,TBX3,RARB,MEIS1,EGFR,LRRC17,SEMA5A,DL…
GO:BP	regulation of nitrogen compound metabolic process	GO:0051171	5.85e-16	15.2327	3604	671	184	24356	Down-regulated	PPARG,MYBL2,ENSGALG00000028810,CSTB,SPINT1,ENSGALG00000031991,COMMD1,TXN,PAK1,MAFB,SERPINE2,SFRP1,NR1D2,FOXI1,FOXO3,ITGAV,SDC4,YAP1,KAT2B,FGFR1,NFE2L2,KITLG,ARID5B,FZD6,MAML2,CYFIP1,ITM2B,FAM129B,KLF15,HES4,ROR1,WWTR1,TSC22D1,TNFSF10,PRDM5,PDGFC,ENSGALG00000003939,TESC,PXYLP1,SRC,ASCL3,ASS1,ENSGALG00000015511,PTBP3,MEOX2,TRIM25,IKZF2,NKD1,PRICKLE1,ZFHX4,CRIM1,ENSGALG00000006805,CASS4,TGFB2,MECOM,…
GO:BP	cellular component organization	GO:0016043	5.99e-16	15.2228	4148	671	203	24356	Down-regulated	MYBL2,CTNNA1,UGCG,ENSGALG00000028810,DLG5,PLOD2,CDC42EP4,CLSTN1,FNBP1L,PAK1,ALS2CL,SERPINE2,MYO1B,SFRP1,PI4K2B,ANXA7,ITGAV,PTPRM,SDC4,YAP1,SEC24D,KAT2B,FGFR1,FAM65B,ENSGALG00000015263,OLFML2B,EPB41L3,CYFIP1,ENSGALG00000017326,SAMHD1,GNPTAB,WWTR1,CSGALNACT1,LAMB2,VDAC1,TNFSF10,PRDM5,PDGFC,TYRO3,DAAM1,KANK1,SDC1,SRC,PARD6G,ENSGALG00000030276,ENSGALG00000015511,B3GNT2,SEMA6A,TPBG,GAB1,POSTN,TPM2,ENS…
GO:BP	positive regulation of macromolecule metabolic process	GO:0010604	6.24e-16	15.2045	2162	671	130	24356	Down-regulated	PPARG,MYBL2,ENSGALG00000028810,ENSGALG00000031991,COMMD1,TXN,PAK1,MAFB,SFRP1,NR1D2,FOXI1,FOXO3,SDC4,YAP1,KAT2B,FGFR1,NFE2L2,KITLG,MAML2,FAM129B,KLF15,WWTR1,TNFSF10,PDGFC,ENSGALG00000003939,TESC,PXYLP1,SRC,ENSGALG00000015511,MEOX2,IKZF2,NKD1,PRICKLE1,ZFHX4,ENSGALG00000006805,CASS4,TGFB2,MECOM,PDE5,HMGN3,TNFRSF19,ARHGEF10L,CTNNB1,ENSGALG00000035237,PKD1,SMAD6,ITGA6,SOX13,PPARA,JUP,GCG,IL7,ATP2B4,PI…
GO:BP	cellular response to organic substance	GO:0071310	7.67e-16	15.1151	1420	671	99	24356	Down-regulated	DENND4C,PPARG,MYBL2,CTNNA1,UGCG,CDC42EP4,PAK1,P2RY13,SFRP1,NR1D2,FOXO3,YAP1,KAT2B,FGFR1,NFE2L2,FAM65B,ARID5B,CYFIP1,SAMHD1,PRDM5,PDGFC,TESC,CLEC3B,ASPN,KANK1,SRC,ENSGALG00000015511,B3GNT2,GAB1,TRIM25,TGFB2,HMGN3,ENSGALG00000028982,PTGER4,CTNNB1,SMAD6,GNAQ,PPARA,JUP,GCG,ATP2B4,PID1,RAMP1,FBN2,ERBB2,VASN,RIPK2,SOCS2,LPL,IGF1R,LIFR,TP63,BMP4,SULF2,BMP2,ENSGALG00000037160,APP,MAPK13,ACKR2,IL8L2,XDH,I…
GO:BP	immune system process	GO:0002376	7.67e-16	15.1151	1262	671	92	24356	Down-regulated	PPARG,DLG5,ENSGALG00000031991,CDC42EP4,MAFB,SFRP1,FOXO3,SDC4,NFE2L2,KITLG,FAM65B,F7,SAMHD1,ENSGALG00000006407,TNFSF10,TYRO3,TESC,SRC,TRIM25,ENSGALG00000022871,ENSGALG00000006805,TGFB2,PDE5,SLC46A2,BATF3,PTGER4,CTNNB1,DOCK1,KCNJ8,SMAD6,ITGA6,SOX13,STON2,IL7,BST1,SLC40A1,LGALS3,ERBB2,EFNB2,MX1,RIPK2,IGF1R,BMP4,EPAS1,ENSGALG00000039735,ENSGALG00000026811,SCG2,APP,ACKR2,JAG1,PTX3,IL8L2,FST,IL1RL1,GLI…
GO:BP	regulation of phosphorylation	GO:0042325	9.95e-16	15.0022	986	671	79	24356	Down-regulated	TXN,PAK1,SFRP1,SDC4,KAT2B,FGFR1,KITLG,WWTR1,PDGFC,PIK3IP1,SRC,ENSGALG00000015511,CASS4,TGFB2,MECOM,ENSGALG00000028155,PDE5,TNFRSF19,DUSP7,CTNNB1,ENSGALG00000035237,PKD1,SMAD6,ITGA6,GNAQ,PPARA,GCG,IL7,ATP2B4,PID1,TWF1,BST1,SORL1,ENSGALG00000003921,ERBB2,RIPK2,IGF1R,BMP4,BMP2,ENSGALG00000026811,CEMIP,FGG,APP,PTPN13,MAP4K4,XDH,BMPR1A,AXIN2,FGF7,INHBB,MLKL,EPHA4,ENSGALG00000026896,ENSGALG00000028466,…
GO:BP	regulation of protein phosphorylation	GO:0001932	1.32e-15	14.8791	908	671	75	24356	Down-regulated	TXN,PAK1,SFRP1,SDC4,KAT2B,FGFR1,KITLG,WWTR1,PDGFC,SRC,ENSGALG00000015511,CASS4,TGFB2,MECOM,ENSGALG00000028155,PDE5,TNFRSF19,DUSP7,CTNNB1,ENSGALG00000035237,PKD1,SMAD6,GNAQ,GCG,IL7,ATP2B4,PID1,TWF1,BST1,SORL1,ENSGALG00000003921,ERBB2,RIPK2,IGF1R,BMP4,BMP2,ENSGALG00000026811,CEMIP,FGG,APP,PTPN13,MAP4K4,XDH,BMPR1A,AXIN2,FGF7,INHBB,MLKL,EPHA4,ENSGALG00000026896,ENSGALG00000028466,PKIB,TNFSF15,YES1,MA…
GO:BP	regulation of molecular function	GO:0065009	1.4e-15	14.855	1935	671	120	24356	Down-regulated	TAX1BP3,PPARG,CSTB,SPINT1,TBC1D2,PM20D1,COMMD1,TXN,PAK1,P2RY13,SERPINE2,SCARB2,SFRP1,NET1,GLRX,SDC4,ASAP2,KAT2B,FGFR1,KITLG,FAM65B,ARID5B,FZD6,FAM129B,ROR1,WWTR1,TNFSF10,PDGFC,TESC,LY6E,PIK3IP1,SRC,ENSGALG00000015511,TRIM25,TPM2,CRIM1,ENSGALG00000006805,CASS4,TGFB2,ENSGALG00000028155,PDE5,SNX18,ARHGEF10L,DUSP7,DOCK4,CTNNB1,DOCK1,ENSGALG00000035237,PKD1,ITGA6,TBC1D8,GNAQ,JUP,GCG,IL7,SYTL2,IQSEC1,A…
GO:BP	positive regulation of cellular metabolic process	GO:0031325	1.45e-15	14.8374	2136	671	128	24356	Down-regulated	PPARG,MYBL2,ENSGALG00000028810,ENSGALG00000031991,COMMD1,TXN,PAK1,MAFB,SFRP1,NR1D2,FOXI1,FOXO3,SDC4,YAP1,KAT2B,FGFR1,NFE2L2,KITLG,MAML2,FAM129B,KLF15,WWTR1,TNFSF10,PDGFC,ENSGALG00000003939,TESC,PXYLP1,SRC,ASS1,ENSGALG00000015511,MEOX2,IKZF2,PRICKLE1,ZFHX4,ENSGALG00000006805,CASS4,TGFB2,MECOM,PDE5,HMGN3,TNFRSF19,ARHGEF10L,CTNNB1,ENSGALG00000035237,PKD1,SMAD6,ITGA6,SOX13,PPARA,JUP,GCG,ATP2B4,PID1,E…
GO:BP	regulation of primary metabolic process	GO:0080090	2.17e-15	14.6645	3682	671	185	24356	Down-regulated	PPARG,MYBL2,ENSGALG00000028810,CSTB,SPINT1,ENSGALG00000031991,COMMD1,TXN,PAK1,MAFB,SERPINE2,SCARB2,SFRP1,NR1D2,FOXI1,FOXO3,ITGAV,SDC4,YAP1,KAT2B,FGFR1,NFE2L2,KITLG,ARID5B,FZD6,MAML2,CYFIP1,ITM2B,FAM129B,KLF15,HES4,ROR1,WWTR1,TSC22D1,TNFSF10,PRDM5,PDGFC,ENSGALG00000003939,TESC,PXYLP1,PIK3IP1,SRC,ASCL3,ENSGALG00000015511,PTBP3,MEOX2,TRIM25,IKZF2,NKD1,PRICKLE1,ZFHX4,CRIM1,ENSGALG00000006805,CASS4,TG…
GO:BP	cellular component organization or biogenesis	GO:0071840	3.07e-15	14.5135	4272	671	205	24356	Down-regulated	MYBL2,CTNNA1,UGCG,ENSGALG00000028810,DLG5,PLOD2,CDC42EP4,CLSTN1,FNBP1L,PAK1,ALS2CL,SERPINE2,MYO1B,SFRP1,PI4K2B,ANXA7,ITGAV,PTPRM,SDC4,YAP1,SEC24D,KAT2B,FGFR1,FAM65B,ENSGALG00000015263,OLFML2B,EPB41L3,CYFIP1,ENSGALG00000017326,SAMHD1,GNPTAB,WWTR1,CSGALNACT1,LAMB2,VDAC1,TNFSF10,PRDM5,PDGFC,TYRO3,DAAM1,KANK1,SDC1,SRC,PARD6G,ENSGALG00000030276,ENSGALG00000015511,B3GNT2,SEMA6A,TPBG,GAB1,POSTN,TPM2,ENS…
GO:BP	regulation of cellular metabolic process	GO:0031323	3.78e-15	14.422	3817	671	189	24356	Down-regulated	PPARG,MYBL2,ENSGALG00000028810,CSTB,SPINT1,ENSGALG00000031991,COMMD1,TXN,PAK1,MAFB,SERPINE2,SCARB2,SFRP1,NR1D2,FOXI1,FOXO3,ITGAV,SDC4,YAP1,KAT2B,FGFR1,NFE2L2,KITLG,ARID5B,FZD6,MAML2,CYFIP1,ITM2B,FAM129B,KLF15,HES4,ROR1,WWTR1,TSC22D1,VDAC1,TNFSF10,PRDM5,PDGFC,ENSGALG00000003939,TESC,PXYLP1,PIK3IP1,SRC,ASCL3,ASS1,ENSGALG00000015511,PTBP3,MEOX2,TRIM25,IKZF2,PRICKLE1,ZFHX4,CRIM1,ENSGALG00000006805,CA…
GO:BP	primary metabolic process	GO:0044238	3.8e-15	14.4199	7104	671	296	24356	Down-regulated	ALDH6A1,SLC35C1,PPARG,MYBL2,UGCG,ENSGALG00000028810,GLA,PLOD2,CSTB,SPINT1,PM20D1,CYP46A1,ENSGALG00000031991,COMMD1,HSD17B4,BDH2,TXN,NADK,PAK1,MAFB,CRYL1,CKB,SERPINE2,SCARB2,SFRP1,PI4K2B,NR1D2,PLA2G4A,FOXI1,FOXO3,ITGAV,PTPRM,SDC4,YAP1,ALPK1,KAT2B,AIG1,FGFR1,NFE2L2,KITLG,ARID5B,AGPAT2,FZD6,MAML2,F7,ENSGALG00000002529,CYFIP1,FKBP9,GFPT1,PDE9A,ITM2B,TRIO,FAM129B,SAMHD1,GNPTAB,KLF15,HES4,CPQ,ROR1,WWTR…
GO:BP	cellular metabolic process	GO:0044237	5.34e-15	14.2722	7219	671	299	24356	Down-regulated	ALDH6A1,SLC35C1,PPARG,MYBL2,UGCG,ENSGALG00000028810,GLA,PLOD2,CSTB,SPINT1,PM20D1,CYP46A1,ENSGALG00000031991,COMMD1,HSD17B4,BDH2,TXN,NADK,PAK1,MAFB,CRYL1,CKB,SERPINE2,SCARB2,SFRP1,PI4K2B,ANXA7,NR1D2,PLA2G4A,GLRX,FOXI1,FOXO3,ITGAV,PTPRM,SDC4,YAP1,ALPK1,KAT2B,AIG1,FGFR1,NFE2L2,KITLG,ARID5B,AGPAT2,FZD6,MAML2,ENSGALG00000002529,CYFIP1,FKBP9,GFPT1,PDE9A,ITM2B,TRIO,FAM129B,SAMHD1,GNPTAB,KLF15,HES4,CPQ,R…
GO:BP	positive regulation of metabolic process	GO:0009893	6.34e-15	14.198	2332	671	134	24356	Down-regulated	PPARG,MYBL2,ENSGALG00000028810,ENSGALG00000031991,COMMD1,TXN,PAK1,MAFB,SFRP1,NR1D2,FOXI1,FOXO3,SDC4,YAP1,KAT2B,FGFR1,NFE2L2,KITLG,MAML2,FAM129B,KLF15,WWTR1,TNFSF10,PDGFC,ENSGALG00000003939,TESC,PXYLP1,SRC,ASS1,ENSGALG00000015511,MEOX2,IKZF2,NKD1,PRICKLE1,ZFHX4,ENSGALG00000006805,CASS4,TGFB2,MECOM,PDE5,HMGN3,TNFRSF19,ARHGEF10L,CTNNB1,ENSGALG00000035237,PKD1,SMAD6,ITGA6,SOX13,PPARA,JUP,GCG,IL7,ATP2…
GO:BP	enzyme linked receptor protein signaling pathway	GO:0007167	7.16e-15	14.1453	620	671	59	24356	Down-regulated	PAK1,SFRP1,FOXO3,FGFR1,ARID5B,F7,CYFIP1,ROR1,WWTR1,PDGFC,TYRO3,ASPN,KANK1,SRC,ENSGALG00000015511,GAB1,TGFB2,CTNNB1,SMAD6,PID1,FBN2,ERBB2,VASN,EFNB2,SOCS2,IGF1R,LIFR,BMP4,SULF2,BMP2,ENSGALG00000037160,APP,XDH,FST,BMPR1A,FGFRL1,BAIAP2L1,GATA3,ENSGALG00000005814,FGF7,INHBB,EPHA4,YES1,PDGF-A,EPHB2,LTBP1,DAB2,AR,CREB3L1,AREG,MET,NREP,NPNT,FGFR2,EGFR,PRLR,DLL1,CHRDL1,ROS1
GO:BP	protein phosphorylation	GO:0006468	1.25e-14	13.9046	1299	671	91	24356	Down-regulated	TXN,PAK1,SFRP1,ITGAV,SDC4,ALPK1,KAT2B,FGFR1,KITLG,TRIO,ROR1,WWTR1,PDGFC,TYRO3,SRC,CAMKK1,ENSGALG00000015511,DCLK3,CASS4,TGFB2,MECOM,ENSGALG00000028155,PDE5,TNFRSF19,DUSP7,CTNNB1,ENSGALG00000035237,PKD1,SMAD6,GNAQ,GCG,IL7,ATP2B4,PID1,TWF1,BST1,CDC42BPA,SORL1,DYRK2,ENSGALG00000003921,ERBB2,RIPK2,IGF1R,BMP4,BMP2,ENSGALG00000026811,SCG2,CEMIP,FGG,APP,MAPK13,PTPN13,MAP4K4,XDH,BMPR1A,AXIN2,FGF7,INHBB,M…
GO:BP	actin filament-based process	GO:0030029	2.28e-14	13.6412	525	671	53	24356	Down-regulated	CTNNA1,CDC42EP4,FNBP1L,PAK1,MYO1B,EPB41L3,CYFIP1,ENSGALG00000017326,DAAM1,KANK1,SRC,GAB1,TPM2,CASS4,ARHGEF10L,PTGER4,KCNJ8,JUP,ADD3,CDC42EP1,IQSEC1,LIMA1,TWF1,BST1,CDC42BPA,CTTN,CDC42EP3,PARVA,BAIAP2L1,PDLIM4,SYNPO2,FGF7,ENSGALG00000029935,ENSGALG00000016602,ENSGALG00000015377,KCNJ2,SLIT2,POF1B,LPAR1,DAAM2,AMOTL1,FMN1,EMP2,SGCD,CGNL1,C15ORF62,MET,SPIRE2,SYNE2,ENSGALG00000013091,SHROOM2,DSG2,LMO7
GO:BP	negative regulation of cell differentiation	GO:0045596	2.9e-14	13.5373	423	671	47	24356	Down-regulated	PPARG,CTNNA1,MAFB,SFRP1,ITGAV,SDC4,YAP1,NFE2L2,TRIO,WWTR1,KANK1,SEMA6A,PRICKLE1,CTNNB1,SEMA6D,SMAD6,PPARA,SORL1,ERBB2,VASN,EFNB2,TP63,BMP4,BMP2,ENSGALG00000026811,APP,JAG1,XDH,GLI3,BMPR1A,AXIN2,GATA3,EPHA4,SEMA5B,EPHB2,SLIT2,LPAR1,DAAM2,CXCL14,SEMA3C,TBX3,RARB,MEIS1,EGFR,LRRC17,SEMA5A,DLL1
GO:BP	regulation of intracellular signal transduction	GO:1902531	3.89e-14	13.4105	1055	671	79	24356	Down-regulated	DLG5,PAK1,SERPINE2,MCF2L,SFRP1,NET1,FGFR1,NFE2L2,KITLG,FAM65B,F7,ENSGALG00000017326,TRIO,ROR1,TNFSF10,PDGFC,KANK1,PIK3IP1,SRC,ENSGALG00000015511,TRIM25,TGFB2,MECOM,ENSGALG00000028155,PDE5,TNFRSF19,ARHGEF10L,DUSP7,CTNNB1,ENSGALG00000035237,GCG,PLEKHG5,IQSEC1,ATP2B4,BST1,SORL1,FARP1,ARHGEF26,DYRK2,ERBB2,RIPK2,IGF1R,ENSGALG00000036240,BMP4,BMP2,FGG,APP,PTPN13,OTUD7A,MAP4K4,XDH,GATA3,ENSGALG000000058…
GO:BP	kidney epithelium development	GO:0072073	4.22e-14	13.3744	104	671	24	24356	Down-regulated	SFRP1,YAP1,FGFR1,KLF15,WWTR1,LAMB2,CTNNB1,PKD1,SMAD6,EFNB2,BMP4,BMP2,JAG1,GLI3,GATA3,EPHA4,SLIT2,FMN1,RARB,SALL1,HOXA11,PTPRO,NPNT,DLL1
GO:BP	phosphorylation	GO:0016310	5.44e-14	13.2641	1567	671	101	24356	Down-regulated	TXN,NADK,PAK1,CKB,SFRP1,PI4K2B,ITGAV,SDC4,ALPK1,KAT2B,FGFR1,KITLG,TRIO,GNPTAB,ROR1,WWTR1,PDGFC,TYRO3,PIK3IP1,SRC,CAMKK1,ENSGALG00000015511,DCLK3,CASS4,TGFB2,MECOM,ENSGALG00000028155,PDE5,ENSGALG00000028982,TNFRSF19,DUSP7,CTNNB1,ENSGALG00000035237,PKD1,SMAD6,ITGA6,GNAQ,PPARA,GCG,IL7,ATP2B4,PID1,TWF1,BST1,CDC42BPA,SORL1,DYRK2,ENSGALG00000003921,ERBB2,RIPK2,IGF1R,BMP4,BMP2,ENSGALG00000026811,SCG2,CE…
GO:BP	positive regulation of transcription, DNA-templated	GO:0045893	7.37e-14	13.1323	1046	671	78	24356	Down-regulated	PPARG,MYBL2,ENSGALG00000028810,MAFB,SFRP1,NR1D2,FOXI1,FOXO3,YAP1,KAT2B,FGFR1,NFE2L2,MAML2,FAM129B,KLF15,WWTR1,ENSGALG00000003939,TESC,MEOX2,IKZF2,ZFHX4,ENSGALG00000006805,TGFB2,MECOM,HMGN3,ARHGEF10L,CTNNB1,PKD1,SMAD6,ITGA6,SOX13,PPARA,GCG,PID1,ENSGALG00000011190,SLC40A1,ERBB2,PCGF5,AHR,TP63,BMP4,EPAS1,BMP2,APP,JAG1,SSBP2,GLI3,BMPR1A,ETS2,GATA3,TEAD3,FGF7,NPAS2,YES1,ETV4,NFIB,ER81,SPIC,ZNF462,IRF6…
GO:BP	urogenital system development	GO:0001655	8.66e-14	13.0623	231	671	34	24356	Down-regulated	DLG5,SFRP1,YAP1,FGFR1,ARID5B,KLF15,WWTR1,LAMB2,CTNNB1,PKD1,SMAD6,ITGA6,EFNB2,TP63,BMP4,SULF2,BMP2,JAG1,GLI3,ENSGALG00000033256,GATA3,EPHA4,PDGF-A,EPHB2,SLIT2,FMN1,AR,RARB,RDH10,SALL1,HOXA11,PTPRO,NPNT,DLL1
GO:BP	positive regulation of nucleic acid-templated transcription	GO:1903508	8.83e-14	13.0541	1094	671	80	24356	Down-regulated	PPARG,MYBL2,ENSGALG00000028810,MAFB,SFRP1,NR1D2,FOXI1,FOXO3,YAP1,KAT2B,FGFR1,NFE2L2,MAML2,FAM129B,KLF15,WWTR1,ENSGALG00000003939,TESC,MEOX2,IKZF2,ZFHX4,ENSGALG00000006805,TGFB2,MECOM,HMGN3,ARHGEF10L,CTNNB1,PKD1,SMAD6,ITGA6,SOX13,PPARA,JUP,GCG,PID1,ENSGALG00000011190,SLC40A1,ERBB2,PCGF5,AHR,PDLIM1,TP63,BMP4,EPAS1,BMP2,APP,JAG1,SSBP2,GLI3,BMPR1A,ETS2,GATA3,TEAD3,FGF7,NPAS2,YES1,ETV4,NFIB,ER81,SPIC,…
GO:BP	positive regulation of RNA biosynthetic process	GO:1902680	8.83e-14	13.0541	1094	671	80	24356	Down-regulated	PPARG,MYBL2,ENSGALG00000028810,MAFB,SFRP1,NR1D2,FOXI1,FOXO3,YAP1,KAT2B,FGFR1,NFE2L2,MAML2,FAM129B,KLF15,WWTR1,ENSGALG00000003939,TESC,MEOX2,IKZF2,ZFHX4,ENSGALG00000006805,TGFB2,MECOM,HMGN3,ARHGEF10L,CTNNB1,PKD1,SMAD6,ITGA6,SOX13,PPARA,JUP,GCG,PID1,ENSGALG00000011190,SLC40A1,ERBB2,PCGF5,AHR,PDLIM1,TP63,BMP4,EPAS1,BMP2,APP,JAG1,SSBP2,GLI3,BMPR1A,ETS2,GATA3,TEAD3,FGF7,NPAS2,YES1,ETV4,NFIB,ER81,SPIC,…
GO:BP	regulation of response to external stimulus	GO:0032101	8.93e-14	13.0492	507	671	51	24356	Down-regulated	PPARG,SERPINE2,NR1D2,PROS1,FGFR1,NFE2L2,FAM65B,F7,SAMHD1,TYRO3,ENSGALG00000015511,SEMA6A,ENSGALG00000006805,FABP7,PTGER4,SEMA6D,PPARA,GCG,BST1,EFNB2,RIPK2,LPL,SCG2,FGG,APP,IL8L2,IL1RL1,RAB7B,GATA3,EPHA4,ENSGALG00000015377,IL-1BETA,SEMA5B,ENSGALG00000009639,PDGF-A,TLR5,SLIT2,ENSGALG00000006565,CCR6,MAPKAPK3,NOS2,CXCL14,TLR3,SEMA3C,MET,ENSGALG00000026733,SLC7A2,ENPP3,ENSGALG00000015833,SEMA5A,TF
GO:BP	regulation of cell adhesion	GO:0030155	1.12e-13	12.9515	388	671	44	24356	Down-regulated	DLG5,LAMA4,SERPINE2,ITGAV,SDC4,FAM65B,TESC,KANK1,SRC,ASS1,ENSGALG00000022871,CASS4,TGFB2,PDE5,ECM2,PKD1,ITGA6,PPARA,JUP,IL7,BST1,ERBB2,EFNB2,RIPK2,BMP4,BMP2,ENSGALG00000026811,FGG,JAG1,GLI3,ENSGALG00000015056,GATA3,ENSGALG00000016602,ENSGALG00000015377,PTPRU,EGFL6,FMN1,EMP2,DMD,LMO7,NPNT,CDH1,JAG2,DLL1
GO:BP	regulation of phosphate metabolic process	GO:0019220	1.22e-13	12.9132	1101	671	80	24356	Down-regulated	TXN,PAK1,SFRP1,SDC4,KAT2B,FGFR1,KITLG,WWTR1,PDGFC,PIK3IP1,SRC,ENSGALG00000015511,CASS4,TGFB2,MECOM,ENSGALG00000028155,PDE5,TNFRSF19,DUSP7,CTNNB1,ENSGALG00000035237,PKD1,SMAD6,ITGA6,GNAQ,PPARA,GCG,IL7,SYTL2,ATP2B4,PID1,TWF1,BST1,SORL1,ENSGALG00000003921,ERBB2,RIPK2,IGF1R,BMP4,BMP2,ENSGALG00000026811,CEMIP,FGG,APP,PTPN13,MAP4K4,XDH,BMPR1A,AXIN2,FGF7,INHBB,MLKL,EPHA4,ENSGALG00000026896,ENSGALG000000…
GO:BP	regulation of phosphorus metabolic process	GO:0051174	1.27e-13	12.8955	1102	671	80	24356	Down-regulated	TXN,PAK1,SFRP1,SDC4,KAT2B,FGFR1,KITLG,WWTR1,PDGFC,PIK3IP1,SRC,ENSGALG00000015511,CASS4,TGFB2,MECOM,ENSGALG00000028155,PDE5,TNFRSF19,DUSP7,CTNNB1,ENSGALG00000035237,PKD1,SMAD6,ITGA6,GNAQ,PPARA,GCG,IL7,SYTL2,ATP2B4,PID1,TWF1,BST1,SORL1,ENSGALG00000003921,ERBB2,RIPK2,IGF1R,BMP4,BMP2,ENSGALG00000026811,CEMIP,FGG,APP,PTPN13,MAP4K4,XDH,BMPR1A,AXIN2,FGF7,INHBB,MLKL,EPHA4,ENSGALG00000026896,ENSGALG000000…
GO:BP	positive regulation of multicellular organismal process	GO:0051240	1.39e-13	12.8564	1016	671	76	24356	Down-regulated	DLG5,ENSGALG00000031991,CLSTN1,SERPINE2,FOXO3,YAP1,FGFR1,NFE2L2,KITLG,AGPAT2,PDE9A,WWTR1,PDGFC,TESC,SRC,ENSGALG00000030276,ENSGALG00000015511,SEMA6A,TPBG,GAB1,ENSGALG00000022871,ADAM12,TGFB2,PDE5,PTGER4,CTNNB1,JUP,IL7,SYTL2,TWF1,ENSGALG00000011190,CTTN,FBN2,EFNB2,RIPK2,SOCS2,LPL,TP63,BMP4,EPAS1,SULF2,BMP2,ENSGALG00000026811,FGG,APP,MAPK13,JAG1,FST,IL1RL1,DIO2,GLI3,BMPR1A,AXIN2,RAB7B,GATA3,FGF7,IN…
GO:BP	blood vessel development	GO:0001568	2.04e-13	12.6913	429	671	46	24356	Down-regulated	PPARG,LAMA4,ITGAV,PTPRM,YAP1,FGFR1,ENSGALG00000015511,MEOX2,GAB1,PRICKLE1,ADAM12,TGFB2,CTNNB1,PKD1,SMAD6,JUP,RAMP1,EFNB2,PARVA,BMP4,EPAS1,ENSGALG00000026811,SCG2,JAG1,GLUL,IL8L2,XDH,GLI3,ENSGALG00000033256,BMPR1A,ETS2,PLCD1,EPHB2,LTBP1,NRXN3,SLIT2,AMOTL1,EMP2,CX3CR1,SGCD,TLR3,SEMA3C,CREB3L1,TBX3,MEIS1,DLL1
GO:BP	vasculature development	GO:0001944	2.12e-13	12.6733	447	671	47	24356	Down-regulated	PPARG,LAMA4,ITGAV,PTPRM,YAP1,FGFR1,ENSGALG00000015511,MEOX2,GAB1,PRICKLE1,ADAM12,TGFB2,CTNNB1,PKD1,SMAD6,JUP,RAMP1,EFNB2,PARVA,PTPN14,BMP4,EPAS1,ENSGALG00000026811,SCG2,JAG1,GLUL,IL8L2,XDH,GLI3,ENSGALG00000033256,BMPR1A,ETS2,PLCD1,EPHB2,LTBP1,NRXN3,SLIT2,AMOTL1,EMP2,CX3CR1,SGCD,TLR3,SEMA3C,CREB3L1,TBX3,MEIS1,DLL1
GO:BP	renal system development	GO:0072001	2.15e-13	12.6681	197	671	31	24356	Down-regulated	DLG5,SFRP1,YAP1,FGFR1,ARID5B,KLF15,WWTR1,LAMB2,CTNNB1,PKD1,SMAD6,ITGA6,EFNB2,BMP4,SULF2,BMP2,JAG1,GLI3,ENSGALG00000033256,GATA3,EPHA4,PDGF-A,SLIT2,FMN1,RARB,RDH10,SALL1,HOXA11,PTPRO,NPNT,DLL1
GO:BP	kidney development	GO:0001822	2.21e-13	12.655	184	671	30	24356	Down-regulated	DLG5,SFRP1,YAP1,FGFR1,ARID5B,KLF15,WWTR1,LAMB2,CTNNB1,PKD1,SMAD6,EFNB2,BMP4,SULF2,BMP2,JAG1,GLI3,ENSGALG00000033256,GATA3,EPHA4,PDGF-A,SLIT2,FMN1,RARB,RDH10,SALL1,HOXA11,PTPRO,NPNT,DLL1
GO:BP	positive regulation of cellular biosynthetic process	GO:0031328	2.41e-13	12.6173	1275	671	87	24356	Down-regulated	PPARG,MYBL2,ENSGALG00000028810,MAFB,SFRP1,NR1D2,FOXI1,FOXO3,YAP1,KAT2B,FGFR1,NFE2L2,MAML2,FAM129B,KLF15,WWTR1,ENSGALG00000003939,TESC,PXYLP1,ASS1,MEOX2,IKZF2,ZFHX4,ENSGALG00000006805,TGFB2,MECOM,HMGN3,ARHGEF10L,CTNNB1,PKD1,SMAD6,ITGA6,SOX13,PPARA,JUP,GCG,PID1,ENSGALG00000011190,SLC40A1,DYRK2,RAMP1,ERBB2,PCGF5,AHR,PDLIM1,DDAH1,TP63,BMP4,EPAS1,BMP2,APP,JAG1,PTX3,SSBP2,GLI3,BMPR1A,ETS2,GATA3,TEAD3,F…
GO:BP	positive regulation of molecular function	GO:0044093	2.46e-13	12.6086	1050	671	77	24356	Down-regulated	TAX1BP3,PPARG,TBC1D2,TXN,PAK1,NET1,GLRX,SDC4,ASAP2,FGFR1,KITLG,FAM65B,ARID5B,FAM129B,ROR1,TNFSF10,PDGFC,TESC,SRC,ENSGALG00000015511,TRIM25,ENSGALG00000006805,CASS4,TGFB2,PDE5,SNX18,ARHGEF10L,DOCK4,CTNNB1,DOCK1,ENSGALG00000035237,PKD1,ITGA6,TBC1D8,GNAQ,JUP,GCG,IQSEC1,ATP2B4,SGSM1,LGALS3,SORL1,ARRDC4,ERBB2,RIPK2,BMP4,BMP2,CEMIP,APP,MAP4K4,XDH,MGST2,RAB7B,GATA3,MLKL,EPHA4,ENSGALG00000016602,PKIB,TNF…
GO:BP	macromolecule localization	GO:0033036	3.02e-13	12.5205	1860	671	111	24356	Down-regulated	TAX1BP3,DENND4C,PPARG,CTNNA1,UGCG,ENSGALG00000028810,DLG5,TBC1D2,COMMD1,CLSTN1,TXN,TOM1,SCARB2,SFRP1,PLA2G4A,ITGAV,ARL5B,SDC4,SEC24D,FAM65B,ENSGALG00000015263,EPB41L3,GNPTAB,TNFAIP2,TESC,WLS,SRC,PRICKLE1,DCLK3,ENSGALG00000006805,TGFB2,SNX18,HMGN3,PTGER4,CTNNB1,PKD1,TBC1D8,PPARA,JUP,GCG,SYTL2,LIMA1,PID1,TWF1,RAB11FIP3,SGSM1,LGALS3,SORL1,SLCO2B1,ARRDC4,CTTN,RAMP1,FBN2,ERBB2,EFNB2,RIPK2,PTPN14,PCTP,…
GO:BP	cardiovascular system development	GO:0072358	3.07e-13	12.5125	452	671	47	24356	Down-regulated	PPARG,LAMA4,ITGAV,PTPRM,YAP1,FGFR1,ENSGALG00000015511,MEOX2,GAB1,PRICKLE1,ADAM12,TGFB2,CTNNB1,PKD1,SMAD6,JUP,RAMP1,EFNB2,PARVA,PTPN14,BMP4,EPAS1,ENSGALG00000026811,SCG2,JAG1,GLUL,IL8L2,XDH,GLI3,ENSGALG00000033256,BMPR1A,ETS2,PLCD1,EPHB2,LTBP1,NRXN3,SLIT2,AMOTL1,EMP2,CX3CR1,SGCD,TLR3,SEMA3C,CREB3L1,TBX3,MEIS1,DLL1
GO:BP	biosynthetic process	GO:0009058	3.19e-13	12.4967	3794	671	182	24356	Down-regulated	SLC35C1,PPARG,MYBL2,UGCG,ENSGALG00000028810,PLOD2,PM20D1,COMMD1,BDH2,TXN,NADK,MAFB,CKB,SFRP1,NR1D2,PLA2G4A,FOXI1,FOXO3,ITGAV,YAP1,KAT2B,FGFR1,NFE2L2,ARID5B,AGPAT2,FZD6,MAML2,CYFIP1,GFPT1,PDE9A,ITM2B,FAM129B,SAMHD1,KLF15,HES4,ROR1,WWTR1,TSC22D1,CSGALNACT1,PRDM5,AADAT,ENSGALG00000003939,TESC,PXYLP1,SRC,ASCL3,ASS1,B3GNT2,MEOX2,TRIM25,ST3GAL6,IKZF2,PRICKLE1,ZFHX4,ENSGALG00000006805,ENSGALG00000043352…
GO:BP	positive regulation of signal transduction	GO:0009967	3.51e-13	12.4543	927	671	71	24356	Down-regulated	CTNNA1,DLG5,PAK1,SFRP1,YAP1,FGFR1,KITLG,F7,CYFIP1,ROR1,TNFSF10,PDGFC,WLS,KANK1,SRC,ENSGALG00000015511,ATP6V1C2,TRIM25,NKD1,TGFB2,MAOA,PDE5,TNFRSF19,EVC,CTNNB1,ENSGALG00000035237,GCG,ERBB2,RIPK2,IGF1R,ENSGALG00000036240,TP63,BMP4,SULF2,BMP2,ENSGALG00000026811,FGG,APP,JAG1,XDH,BMPR1A,SRPX,GATA3,ENSGALG00000005814,INHBB,MLKL,EPHA4,TNFSF15,ENSGALG00000009639,MAP3K13,PDGF-A,EPHB2,LPAR1,DAAM2,EMP2,OSGI…
GO:BP	morphogenesis of an epithelium	GO:0002009	4.19e-13	12.3775	321	671	39	24356	Down-regulated	DLG5,PAK1,SFRP1,SDC4,YAP1,FGFR1,FZD6,ST14,NKD1,PRICKLE1,CTNNB1,PKD1,EFNB2,TP63,BMP4,BMP2,JAG1,GLI3,ETS2,GATA3,FGF7,EPHA4,ENSGALG00000015377,SLIT2,FMN1,DAB2,AR,LMO4,SEMA3C,TBX3,MET,RDH10,SALL1,HOXA11,NPNT,EGFR,JAG2,ESRP2,DLL1
GO:BP	positive regulation of biosynthetic process	GO:0009891	4.47e-13	12.3497	1290	671	87	24356	Down-regulated	PPARG,MYBL2,ENSGALG00000028810,MAFB,SFRP1,NR1D2,FOXI1,FOXO3,YAP1,KAT2B,FGFR1,NFE2L2,MAML2,FAM129B,KLF15,WWTR1,ENSGALG00000003939,TESC,PXYLP1,ASS1,MEOX2,IKZF2,ZFHX4,ENSGALG00000006805,TGFB2,MECOM,HMGN3,ARHGEF10L,CTNNB1,PKD1,SMAD6,ITGA6,SOX13,PPARA,JUP,GCG,PID1,ENSGALG00000011190,SLC40A1,DYRK2,RAMP1,ERBB2,PCGF5,AHR,PDLIM1,DDAH1,TP63,BMP4,EPAS1,BMP2,APP,JAG1,PTX3,SSBP2,GLI3,BMPR1A,ETS2,GATA3,TEAD3,F…
GO:BP	animal organ morphogenesis	GO:0009887	5.24e-13	12.281	666	671	58	24356	Down-regulated	DLG5,MAFB,SFRP1,FOXI1,FOXO3,PTPRM,YAP1,FGFR1,FAM65B,ARID5B,FZD6,WWTR1,ENSGALG00000026970,CSGALNACT1,PDGFC,ASPN,PHOSPHO1,NKD1,TGFB2,CTNNB1,PKD1,SMAD6,SLC40A1,FBN2,EFNB2,PARVA,TP63,BMP4,SULF2,BMP2,JAG1,TENM3,GLI3,BMPR1A,FGFRL1,AXIN2,GATA3,FGF7,EPHB2,NFIB,DHRS3,FMN1,DAB2,AR,SEMA3C,TSKU,TBX3,RARB,RDH10,SALL1,HOXA11,MEIS1,NPNT,FGFR2,EGFR,TF,ESRP2,DLL1
GO:BP	circulatory system development	GO:0072359	5.97e-13	12.2241	688	671	59	24356	Down-regulated	PPARG,LAMA4,ITGAV,PTPRM,YAP1,FGFR1,ENSGALG00000015511,MEOX2,GAB1,PRICKLE1,ADAM12,TGFB2,CTNNB1,KCNJ8,PKD1,SMAD6,JUP,RAMP1,ERBB2,EFNB2,PARVA,PTPN14,BMP4,EPAS1,BMP2,ENSGALG00000026811,SCG2,JAG1,GLUL,IL8L2,XDH,GLI3,ENSGALG00000033256,BMPR1A,FGFRL1,ETS2,AXIN2,GATA3,PLCD1,EPHB2,LTBP1,NRXN3,SLIT2,AMOTL1,DHRS3,EMP2,CX3CR1,SGCD,LMO4,TLR3,SEMA3C,CREB3L1,TBX3,RARB,SALL1,DSG2,MEIS1,EGFR,DLL1
GO:BP	positive regulation of cell communication	GO:0010647	6.59e-13	12.1808	1027	671	75	24356	Down-regulated	CTNNA1,DLG5,CYP46A1,CLSTN1,PAK1,SERPINE2,SFRP1,YAP1,FGFR1,KITLG,F7,CYFIP1,ROR1,TNFSF10,PDGFC,WLS,KANK1,SRC,ENSGALG00000015511,ATP6V1C2,TRIM25,NKD1,TGFB2,MAOA,PDE5,TNFRSF19,EVC,CTNNB1,ENSGALG00000035237,GCG,ERBB2,RIPK2,IGF1R,ENSGALG00000036240,TP63,BMP4,SULF2,BMP2,ENSGALG00000026811,FGG,APP,JAG1,XDH,BMPR1A,SRPX,GATA3,ENSGALG00000005814,INHBB,MLKL,EPHA4,TNFSF15,ENSGALG00000009639,MAP3K13,PDGF-A,EPH…
GO:BP	cell-cell adhesion	GO:0098609	6.59e-13	12.1808	462	671	47	24356	Down-regulated	CTNNA1,DLG5,CLSTN1,SERPINE2,ITGAV,PTPRM,SDC4,TYRO3,SRC,ASS1,ENSGALG00000015511,ENSGALG00000022871,PCDH18,PDE5,CTNNB1,PKD1,ITGA6,PPARA,JUP,IL7,ERBB2,EFNB2,RIPK2,PARVA,LAMB1,BMP4,BMP2,ENSGALG00000026811,FGG,JAG1,TENM3,GLI3,FGFRL1,GATA3,PTPRU,PCDH1,CX3CR1,MPZL2,NTNG1,DSG2,NPNT,EGFR,CDH1,ENSGALG00000015833,CDH17,ALCAM,FAT2
GO:BP	positive regulation of RNA metabolic process	GO:0051254	8.4e-13	12.0758	1144	671	80	24356	Down-regulated	PPARG,MYBL2,ENSGALG00000028810,MAFB,SFRP1,NR1D2,FOXI1,FOXO3,YAP1,KAT2B,FGFR1,NFE2L2,MAML2,FAM129B,KLF15,WWTR1,ENSGALG00000003939,TESC,MEOX2,IKZF2,ZFHX4,ENSGALG00000006805,TGFB2,MECOM,HMGN3,ARHGEF10L,CTNNB1,PKD1,SMAD6,ITGA6,SOX13,PPARA,JUP,GCG,PID1,ENSGALG00000011190,SLC40A1,ERBB2,PCGF5,AHR,PDLIM1,TP63,BMP4,EPAS1,BMP2,APP,JAG1,SSBP2,GLI3,BMPR1A,ETS2,GATA3,TEAD3,FGF7,NPAS2,YES1,ETV4,NFIB,ER81,SPIC,…
GO:BP	regulation of protein modification process	GO:0031399	8.44e-13	12.0737	1167	671	81	24356	Down-regulated	COMMD1,TXN,PAK1,SFRP1,SDC4,KAT2B,FGFR1,KITLG,KLF15,WWTR1,PDGFC,SRC,ENSGALG00000015511,PRICKLE1,CASS4,TGFB2,MECOM,ENSGALG00000028155,PDE5,TNFRSF19,DUSP7,CTNNB1,ENSGALG00000035237,PKD1,SMAD6,GNAQ,GCG,IL7,ATP2B4,PID1,TWF1,BST1,SORL1,ARRDC4,ENSGALG00000003921,RAMP1,ERBB2,RIPK2,IGF1R,BMP4,BMP2,ENSGALG00000026811,CEMIP,FGG,APP,PTPN13,MAP4K4,XDH,BMPR1A,AXIN2,GATA3,FGF7,INHBB,MLKL,EPHA4,ENSGALG0000002689…
GO:BP	positive regulation of signaling	GO:0023056	8.7e-13	12.0603	1033	671	75	24356	Down-regulated	CTNNA1,DLG5,CYP46A1,CLSTN1,PAK1,SERPINE2,SFRP1,YAP1,FGFR1,KITLG,F7,CYFIP1,ROR1,TNFSF10,PDGFC,WLS,KANK1,SRC,ENSGALG00000015511,ATP6V1C2,TRIM25,NKD1,TGFB2,MAOA,PDE5,TNFRSF19,EVC,CTNNB1,ENSGALG00000035237,GCG,ERBB2,RIPK2,IGF1R,ENSGALG00000036240,TP63,BMP4,SULF2,BMP2,ENSGALG00000026811,FGG,APP,JAG1,XDH,BMPR1A,SRPX,GATA3,ENSGALG00000005814,INHBB,MLKL,EPHA4,TNFSF15,ENSGALG00000009639,MAP3K13,PDGF-A,EPH…
GO:BP	positive regulation of macromolecule biosynthetic process	GO:0010557	8.77e-13	12.0569	1237	671	84	24356	Down-regulated	PPARG,MYBL2,ENSGALG00000028810,MAFB,SFRP1,NR1D2,FOXI1,FOXO3,YAP1,KAT2B,FGFR1,NFE2L2,MAML2,FAM129B,KLF15,WWTR1,ENSGALG00000003939,TESC,PXYLP1,MEOX2,IKZF2,ZFHX4,ENSGALG00000006805,TGFB2,MECOM,HMGN3,ARHGEF10L,CTNNB1,PKD1,SMAD6,ITGA6,SOX13,PPARA,JUP,GCG,PID1,ENSGALG00000011190,SLC40A1,DYRK2,RAMP1,ERBB2,PCGF5,AHR,PDLIM1,TP63,BMP4,EPAS1,BMP2,APP,JAG1,SSBP2,GLI3,BMPR1A,ETS2,GATA3,TEAD3,FGF7,NPAS2,PKIB,Y…
GO:BP	positive regulation of locomotion	GO:0040017	1.07e-12	11.9719	331	671	39	24356	Down-regulated	PAK1,ITGAV,FGFR1,KITLG,FAM65B,F7,PDGFC,SRC,ENSGALG00000030276,SEMA6A,CASS4,TGFB2,DOCK4,SEMA6D,ITGA6,LGALS3,LAMB1,IGF1R,BMP4,BMP2,SCG2,CEMIP,APP,MAP4K4,GATA3,FGF7,SEMA5B,FAM83H,PDGF-A,SLIT2,AMOTL1,CCR6,DAB2,CXCL14,SEMA3C,MET,SYNE2,EGFR,SEMA5A
GO:BP	response to endogenous stimulus	GO:0009719	1.28e-12	11.8934	867	671	67	24356	Down-regulated	DENND4C,PPARG,CTNNA1,UGCG,PAK1,SFRP1,NR1D2,FOXO3,YAP1,KAT2B,FGFR1,KLF15,PDGFC,CLEC3B,ASPN,KANK1,SRC,TGFB2,PTGER4,CTNNB1,SMAD6,GNAQ,PPARA,JUP,ATP2B4,PID1,RAMP1,FBN2,ERBB2,VASN,RIPK2,SOCS2,LPL,IGF1R,TP63,BMP4,SULF2,BMP2,ENSGALG00000037160,APP,MAPK13,BMPR1A,FGFRL1,BAIAP2L1,GATA3,FGF7,INHBB,EPHA4,YES1,LTBP1,SLIT2,PTGFR,ENSGALG00000006565,DAB2,AR,STEAP2,CREB3L1,AREG,RARB,NREP,NPNT,FGFR2,EGFR,CDH1,PRLR…
GO:BP	positive regulation of cell migration	GO:0030335	1.3e-12	11.886	301	671	37	24356	Down-regulated	PAK1,ITGAV,FGFR1,KITLG,FAM65B,F7,PDGFC,SRC,ENSGALG00000030276,SEMA6A,CASS4,TGFB2,DOCK4,SEMA6D,ITGA6,LGALS3,LAMB1,IGF1R,BMP4,BMP2,CEMIP,APP,MAP4K4,GATA3,FGF7,SEMA5B,FAM83H,PDGF-A,AMOTL1,CCR6,DAB2,CXCL14,SEMA3C,MET,SYNE2,EGFR,SEMA5A
GO:BP	cell-cell signaling	GO:0007267	1.3e-12	11.8846	889	671	68	24356	Down-regulated	TAX1BP3,CYP46A1,CLSTN1,SERPINE2,SFRP1,FOXO3,YAP1,FGFR1,FZD6,CYFIP1,FAM129B,ROR1,WWTR1,VDAC1,TYRO3,WLS,KANK1,SDC1,SRC,ATP6V1C2,NKD1,PRICKLE1,HMGN3,CTNNB1,PKD1,GNAQ,GCG,PLEKHG5,RAB11FIP3,GJC2,TP63,BMP4,SULF2,BMP2,FGG,ICA1,APP,SYT8,GLI3,PDLIM4,AXIN2,GATA3,FGF7,INHBB,EPHA4,IL-1BETA,PTPRU,PLCB4,EPHB2,NRXN3,DAAM2,NOS2,CX3CR1,DAB2,ENSGALG00000003129,ENSGALG00000009738,TSKU,TBX3,MET,SALL1,ENSGALG00000026…
GO:BP	organonitrogen compound metabolic process	GO:1901564	1.34e-12	11.8726	4479	671	203	24356	Down-regulated	ALDH6A1,SLC35C1,PPARG,UGCG,GLA,PLOD2,CSTB,SPINT1,PM20D1,COMMD1,HSD17B4,BDH2,TXN,NADK,PAK1,CKB,SERPINE2,SFRP1,FOXO3,ITGAV,PTPRM,SDC4,ALPK1,KAT2B,FGFR1,NFE2L2,KITLG,F7,ENSGALG00000002529,CYFIP1,FKBP9,GFPT1,PDE9A,ITM2B,TRIO,SAMHD1,GNPTAB,KLF15,CPQ,ROR1,WWTR1,CSGALNACT1,TNFSF10,PRDM5,AADAT,PDGFC,HECTD2,ENSGALG00000013057,TYRO3,TESC,PXYLP1,SRC,CAMKK1,ASS1,PRSS23,ENSGALG00000015511,B3GNT2,TRIM25,ST3GAL…
GO:BP	nitrogen compound metabolic process	GO:0006807	1.56e-12	11.8073	6709	671	274	24356	Down-regulated	ALDH6A1,SLC35C1,PPARG,MYBL2,UGCG,ENSGALG00000028810,GLA,PLOD2,CSTB,SPINT1,PM20D1,ENSGALG00000031991,COMMD1,HSD17B4,BDH2,TXN,NADK,PAK1,MAFB,CKB,SERPINE2,SFRP1,NR1D2,FOXI1,FOXO3,ITGAV,PTPRM,SDC4,YAP1,ALPK1,KAT2B,FGFR1,NFE2L2,KITLG,ARID5B,FZD6,MAML2,F7,ENSGALG00000002529,CYFIP1,FKBP9,GFPT1,PDE9A,ITM2B,TRIO,FAM129B,SAMHD1,GNPTAB,KLF15,HES4,CPQ,ROR1,WWTR1,TSC22D1,CSGALNACT1,TNFSF10,PRDM5,AADAT,PDGFC,E…
GO:BP	neurogenesis	GO:0022008	1.56e-12	11.8073	1046	671	75	24356	Down-regulated	CTNNA1,UGCG,DLG5,PAK1,SERPINE2,SFRP1,PTPRM,SDC4,YAP1,FGFR1,FAM65B,CYFIP1,KLF15,LAMB2,KANK1,ENSGALG00000030276,ENSGALG00000015511,B3GNT2,SEMA6A,FABP7,TGFB2,CTNNB1,SEMA6D,TWF1,SORL1,MXRA8,ERBB2,EFNB2,SOCS2,LAMB1,ENSGALG00000008425,BMP4,ENSGALG00000039735,BMP2,APP,JAG1,TENM3,SDC2,MAP4K4,NAV2,GLI3,BMPR1A,GATA3,LGI1,EPHA4,SEMA5B,MAP3K13,SDK1,EPHB2,NFIB,SLIT2,ER81,LPAR1,DAAM2,RAB17,CX3CR1,LMO4,SEMA3C,T…
GO:BP	positive regulation of nucleobase-containing compound metabolic process	GO:0045935	2.32e-12	11.6342	1237	671	83	24356	Down-regulated	PPARG,MYBL2,ENSGALG00000028810,ENSGALG00000031991,MAFB,SFRP1,NR1D2,FOXI1,FOXO3,YAP1,KAT2B,FGFR1,NFE2L2,MAML2,FAM129B,KLF15,WWTR1,ENSGALG00000003939,TESC,MEOX2,IKZF2,ZFHX4,ENSGALG00000006805,TGFB2,MECOM,HMGN3,ARHGEF10L,CTNNB1,PKD1,SMAD6,ITGA6,SOX13,PPARA,JUP,GCG,PID1,ENSGALG00000011190,SLC40A1,ERBB2,PCGF5,AHR,PDLIM1,TP63,BMP4,EPAS1,BMP2,APP,JAG1,SSBP2,GLI3,BMPR1A,ETS2,GATA3,TEAD3,FGF7,NPAS2,PKIB,Y…
GO:BP	plasma membrane bounded cell projection organization	GO:0120036	2.56e-12	11.5913	924	671	69	24356	Down-regulated	DLG5,CDC42EP4,FNBP1L,PAK1,SFRP1,PTPRM,SDC4,FGFR1,FAM65B,CYFIP1,WWTR1,LAMB2,KANK1,SRC,ENSGALG00000030276,ENSGALG00000015511,B3GNT2,SEMA6A,PMP22,CTNNB1,SEMA6D,MYO1A,ITGA6,CDC42EP1,LIMA1,TWF1,ARHGEF26,CTTN,ERBB2,EFNB2,ENSGALG00000030853,CDC42EP3,PARVA,LAMB1,ENSGALG00000008425,APP,SDC2,MAP4K4,ENSGALG00000009252,GLI3,GATA3,SH3YL1,LGI1,EPHA4,SEMA5B,ABLIM1,MAP3K13,SDK1,EPHB2,NFIB,SLIT2,ER81,LPAR1,EMP2,R…
GO:BP	positive regulation of cell motility	GO:2000147	3.45e-12	11.4619	311	671	37	24356	Down-regulated	PAK1,ITGAV,FGFR1,KITLG,FAM65B,F7,PDGFC,SRC,ENSGALG00000030276,SEMA6A,CASS4,TGFB2,DOCK4,SEMA6D,ITGA6,LGALS3,LAMB1,IGF1R,BMP4,BMP2,CEMIP,APP,MAP4K4,GATA3,FGF7,SEMA5B,FAM83H,PDGF-A,AMOTL1,CCR6,DAB2,CXCL14,SEMA3C,MET,SYNE2,EGFR,SEMA5A
GO:BP	response to stress	GO:0006950	4.04e-12	11.3936	2016	671	114	24356	Down-regulated	PPARG,PLOD2,ENSGALG00000031991,CDC42EP4,TXN,PAK1,SERPINE2,SFRP1,ANXA7,NR1D2,NET1,FOXO3,PROS1,SDC4,YAP1,NFE2L2,FZD6,F7,SAMHD1,KLF15,LAMB2,VDAC1,TYRO3,KANK1,SDC1,SRC,ASS1,TRIM25,ENSGALG00000006805,TGFB2,MECOM,HIC2,TNFRSF19,ARHGEF10L,PTGER4,CTNNB1,KCNJ8,PKD1,MGST1,SMAD6,PPARA,ATP2B4,ENSGALG00000011190,BST1,TFEC,PTGFRN,DYRK2,ERBB2,VASN,MX1,RIPK2,LPL,IGF1R,DDAH1,TP63,EPAS1,SULF2,BMP2,FGG,APP,MAPK13,AC…
GO:BP	cell projection organization	GO:0030030	4.9e-12	11.3097	937	671	69	24356	Down-regulated	DLG5,CDC42EP4,FNBP1L,PAK1,SFRP1,PTPRM,SDC4,FGFR1,FAM65B,CYFIP1,WWTR1,LAMB2,KANK1,SRC,ENSGALG00000030276,ENSGALG00000015511,B3GNT2,SEMA6A,PMP22,CTNNB1,SEMA6D,MYO1A,ITGA6,CDC42EP1,LIMA1,TWF1,ARHGEF26,CTTN,ERBB2,EFNB2,ENSGALG00000030853,CDC42EP3,PARVA,LAMB1,ENSGALG00000008425,APP,SDC2,MAP4K4,ENSGALG00000009252,GLI3,GATA3,SH3YL1,LGI1,EPHA4,SEMA5B,ABLIM1,MAP3K13,SDK1,EPHB2,NFIB,SLIT2,ER81,LPAR1,EMP2,R…
GO:BP	positive regulation of cellular component movement	GO:0051272	5.56e-12	11.2551	316	671	37	24356	Down-regulated	PAK1,ITGAV,FGFR1,KITLG,FAM65B,F7,PDGFC,SRC,ENSGALG00000030276,SEMA6A,CASS4,TGFB2,DOCK4,SEMA6D,ITGA6,LGALS3,LAMB1,IGF1R,BMP4,BMP2,CEMIP,APP,MAP4K4,GATA3,FGF7,SEMA5B,FAM83H,PDGF-A,AMOTL1,CCR6,DAB2,CXCL14,SEMA3C,MET,SYNE2,EGFR,SEMA5A
GO:BP	regulation of anatomical structure morphogenesis	GO:0022603	5.69e-12	11.2446	626	671	54	24356	Down-regulated	PPARG,CDC42EP4,PAK1,SFRP1,ANXA7,PTPRM,FGFR1,FZD6,ASPN,KANK1,SRC,ENSGALG00000015511,MEOX2,SEMA6A,GAB1,NKD1,ADAM12,CASS4,TGFB2,CTNNB1,SEMA6D,JUP,CDC42EP1,EFNB2,CDC42EP3,BMP4,SULF2,BMP2,SDC2,GLUL,XDH,BMPR1A,GATA3,FGF7,EPHA4,ENSGALG00000015377,SEMA5B,MAP3K13,EPHB2,NFIB,SLIT2,LPAR1,EMP2,CX3CR1,DAB2,AR,TLR3,C15ORF62,SEMA3C,CREB3L1,ENSGALG00000013091,HOXA11,SEMA5A,DLL1
GO:BP	response to oxygen-containing compound	GO:1901700	6.04e-12	11.2188	749	671	60	24356	Down-regulated	DENND4C,PPARG,CTNNA1,TXN,SFRP1,NET1,FOXO3,YAP1,KAT2B,NFE2L2,KLF15,PDGFC,TESC,KANK1,SRC,TGFB2,HMGN3,ENSGALG00000028982,PTGER4,CTNNB1,KCNJ8,MGST1,SMAD6,GNAQ,JUP,GCG,ATP2B4,PID1,RIPK2,SOCS2,LPL,IGF1R,APP,MAPK13,JAG1,GLUL,IL8L2,BAIAP2L1,INHBB,EPHA4,IL-1BETA,YES1,SDK1,SLIT2,PTGFR,ENSGALG00000006565,MAPKAPK3,NOS2,CX3CR1,AR,AREG,MET,RARB,ENSGALG00000013091,ENSGALG00000026733,IL8L1,EGFR,CDH1,TF,CFTR
GO:BP	actin cytoskeleton organization	GO:0030036	6.09e-12	11.2151	474	671	46	24356	Down-regulated	CTNNA1,CDC42EP4,PAK1,MYO1B,EPB41L3,CYFIP1,ENSGALG00000017326,DAAM1,KANK1,SRC,GAB1,TPM2,CASS4,ARHGEF10L,PTGER4,ADD3,CDC42EP1,IQSEC1,LIMA1,TWF1,BST1,CDC42BPA,CTTN,CDC42EP3,PARVA,BAIAP2L1,PDLIM4,SYNPO2,FGF7,ENSGALG00000029935,ENSGALG00000016602,ENSGALG00000015377,SLIT2,POF1B,LPAR1,DAAM2,AMOTL1,FMN1,EMP2,CGNL1,C15ORF62,MET,SPIRE2,ENSGALG00000013091,SHROOM2,LMO7
GO:BP	cell death	GO:0008219	7.71e-12	11.1127	1081	671	75	24356	Down-regulated	PPARG,CTNNA1,PM20D1,TXN,SFRP1,NET1,FOXO3,ITGAV,YAP1,FGFR1,NFE2L2,KITLG,FAM129B,ENSGALG00000006407,VDAC1,TNFSF10,TYRO3,SRC,ENSGALG00000015511,ENSGALG00000006805,TGFB2,HS1BP3,MECOM,SLC46A2,PMP22,CTNNB1,SMAD6,ITGA6,GCG,IL7,ENSGALG00000011190,SLC40A1,LGALS3,SORL1,CTTN,DYRK2,EFNB2,RIPK2,IGF1R,TP63,BMP4,BMP2,SCG2,FGG,APP,MAP4K4,XDH,GLI3,SRPX,AXIN2,GATA3,INHBB,MLKL,NPAS2,WISP1,TNFSF15,SLIT2,ACOX2,PTGFR,…
GO:BP	cellular biosynthetic process	GO:0044249	7.91e-12	11.1016	3671	671	173	24356	Down-regulated	SLC35C1,PPARG,MYBL2,UGCG,ENSGALG00000028810,PLOD2,PM20D1,COMMD1,BDH2,TXN,NADK,MAFB,CKB,SFRP1,NR1D2,PLA2G4A,FOXI1,FOXO3,YAP1,KAT2B,FGFR1,NFE2L2,ARID5B,AGPAT2,FZD6,MAML2,CYFIP1,GFPT1,PDE9A,ITM2B,FAM129B,SAMHD1,KLF15,HES4,ROR1,WWTR1,TSC22D1,CSGALNACT1,PRDM5,ENSGALG00000003939,TESC,PXYLP1,SRC,ASCL3,ASS1,B3GNT2,MEOX2,TRIM25,ST3GAL6,IKZF2,PRICKLE1,ZFHX4,ENSGALG00000006805,ENSGALG00000043352,TGFB2,MECOM…
GO:BP	positive regulation of transcription by RNA polymerase II	GO:0045944	1.12e-11	10.9489	824	671	63	24356	Down-regulated	PPARG,MYBL2,MAFB,NR1D2,FOXI1,FOXO3,YAP1,KAT2B,NFE2L2,MAML2,KLF15,WWTR1,ENSGALG00000003939,MEOX2,IKZF2,ENSGALG00000006805,TGFB2,HMGN3,ARHGEF10L,CTNNB1,PKD1,SMAD6,ITGA6,SOX13,PPARA,GCG,PID1,ENSGALG00000011190,SLC40A1,PCGF5,AHR,TP63,BMP4,EPAS1,BMP2,APP,JAG1,SSBP2,GLI3,BMPR1A,GATA3,TEAD3,NPAS2,YES1,ETV4,NFIB,ER81,SPIC,ZNF462,IRF6,AR,LMO4,TLR3,CREB3L1,ENSGALG00000009738,MET,RARB,SALL1,MEIS1,NPNT,EGFR,…
GO:BP	transmembrane receptor protein tyrosine kinase signaling pathway	GO:0007169	1.12e-11	10.9489	392	671	41	24356	Down-regulated	PAK1,FOXO3,FGFR1,ARID5B,F7,CYFIP1,ROR1,PDGFC,TYRO3,KANK1,SRC,ENSGALG00000015511,GAB1,CTNNB1,PID1,ERBB2,EFNB2,SOCS2,IGF1R,SULF2,BMP2,APP,XDH,FGFRL1,BAIAP2L1,GATA3,ENSGALG00000005814,FGF7,EPHA4,YES1,PDGF-A,EPHB2,AR,CREB3L1,AREG,MET,FGFR2,EGFR,PRLR,DLL1,ROS1
GO:BP	cell morphogenesis	GO:0000902	1.2e-11	10.9196	679	671	56	24356	Down-regulated	CDC42EP4,PAK1,ANXA7,ITGAV,PTPRM,YAP1,FAM65B,CYFIP1,LAMB2,TYRO3,KANK1,SRC,ENSGALG00000030276,ENSGALG00000015511,B3GNT2,SEMA6A,CASS4,TGFB2,CTNNB1,SEMA6D,CDC42EP1,ARHGEF26,ERBB2,EFNB2,CDC42EP3,PARVA,LAMB1,ENSGALG00000008425,APP,SDC2,MAP4K4,GLI3,GATA3,LGI1,EPHA4,SEMA5B,MAP3K13,EPHB2,NFIB,SLIT2,ER81,POF1B,LPAR1,AR,C15ORF62,SEMA3C,TSKU,MET,ENSGALG00000013091,NTNG1,PTPRO,EGFR,UGT8,CDH17,SEMA5A,ALCAM
GO:BP	protein localization	GO:0008104	1.22e-11	10.9149	1618	671	97	24356	Down-regulated	TAX1BP3,DENND4C,PPARG,CTNNA1,ENSGALG00000028810,DLG5,TBC1D2,COMMD1,CLSTN1,TXN,TOM1,SCARB2,SFRP1,ITGAV,ARL5B,SDC4,SEC24D,FAM65B,EPB41L3,GNPTAB,TNFAIP2,TESC,WLS,SRC,PRICKLE1,DCLK3,TGFB2,SNX18,HMGN3,PTGER4,CTNNB1,PKD1,TBC1D8,JUP,GCG,SYTL2,PID1,TWF1,RAB11FIP3,SGSM1,LGALS3,SORL1,ARRDC4,CTTN,RAMP1,FBN2,ERBB2,EFNB2,RIPK2,PTPN14,LPL,STEAP3,ENSGALG00000036240,BMP4,CEMIP,FGG,ICA1,IL1RL1,GLI3,ENSGALG0000003…
GO:BP	cellular response to endogenous stimulus	GO:0071495	1.32e-11	10.8789	806	671	62	24356	Down-regulated	DENND4C,PPARG,CTNNA1,UGCG,PAK1,SFRP1,NR1D2,FOXO3,YAP1,KAT2B,FGFR1,PDGFC,CLEC3B,ASPN,KANK1,SRC,TGFB2,PTGER4,CTNNB1,SMAD6,GNAQ,PPARA,JUP,ATP2B4,PID1,RAMP1,FBN2,ERBB2,VASN,RIPK2,SOCS2,IGF1R,TP63,BMP4,SULF2,BMP2,ENSGALG00000037160,APP,MAPK13,BMPR1A,FGFRL1,BAIAP2L1,GATA3,FGF7,INHBB,EPHA4,YES1,LTBP1,SLIT2,PTGFR,DAB2,AR,CREB3L1,RARB,NREP,NPNT,FGFR2,EGFR,CDH1,PRLR,CFTR,CHRDL1
GO:BP	organic substance biosynthetic process	GO:1901576	1.35e-11	10.8707	3724	671	174	24356	Down-regulated	SLC35C1,PPARG,MYBL2,UGCG,ENSGALG00000028810,PLOD2,COMMD1,BDH2,TXN,NADK,MAFB,CKB,SFRP1,NR1D2,PLA2G4A,FOXI1,FOXO3,ITGAV,YAP1,KAT2B,FGFR1,NFE2L2,ARID5B,AGPAT2,FZD6,MAML2,CYFIP1,GFPT1,PDE9A,ITM2B,FAM129B,SAMHD1,KLF15,HES4,ROR1,WWTR1,TSC22D1,CSGALNACT1,PRDM5,ENSGALG00000003939,TESC,PXYLP1,SRC,ASCL3,ASS1,B3GNT2,MEOX2,TRIM25,ST3GAL6,IKZF2,PRICKLE1,ZFHX4,ENSGALG00000006805,ENSGALG00000043352,TGFB2,MECOM,…
GO:BP	positive regulation of phosphorylation	GO:0042327	1.46e-11	10.8371	642	671	54	24356	Down-regulated	TXN,PAK1,SDC4,FGFR1,KITLG,PDGFC,SRC,ENSGALG00000015511,CASS4,TGFB2,PDE5,TNFRSF19,CTNNB1,ENSGALG00000035237,PKD1,ITGA6,GCG,ATP2B4,ERBB2,RIPK2,IGF1R,BMP4,BMP2,CEMIP,FGG,APP,MAP4K4,XDH,BMPR1A,AXIN2,FGF7,INHBB,MLKL,EPHA4,ENSGALG00000028466,TNFSF15,YES1,MAP3K13,PDGF-A,LPAR1,EMP2,OSGIN1,DAB2,AR,LMO4,TLR3,CX3CL1,AREG,ENSGALG00000026733,NPNT,FGFR2,EGFR,PRLR,TF
GO:BP	regulation of biosynthetic process	GO:0009889	1.46e-11	10.8363	2485	671	130	24356	Down-regulated	PPARG,MYBL2,ENSGALG00000028810,COMMD1,TXN,MAFB,SFRP1,NR1D2,FOXI1,FOXO3,ITGAV,YAP1,KAT2B,FGFR1,NFE2L2,ARID5B,FZD6,MAML2,CYFIP1,ITM2B,FAM129B,KLF15,HES4,ROR1,WWTR1,TSC22D1,PRDM5,ENSGALG00000003939,TESC,PXYLP1,SRC,ASCL3,ASS1,MEOX2,TRIM25,IKZF2,PRICKLE1,ZFHX4,ENSGALG00000006805,TGFB2,MECOM,BATF3,HMGN3,ARHGEF10L,CTNNB1,PKD1,SMAD6,ITGA6,SOX13,PPARA,JUP,CXXC5,GCG,ATP2B4,PID1,ENSGALG00000011190,ORMDL1,TF…
GO:BP	regulation of cellular biosynthetic process	GO:0031326	1.46e-11	10.8363	2458	671	129	24356	Down-regulated	PPARG,MYBL2,ENSGALG00000028810,COMMD1,TXN,MAFB,SFRP1,NR1D2,FOXI1,FOXO3,YAP1,KAT2B,FGFR1,NFE2L2,ARID5B,FZD6,MAML2,CYFIP1,ITM2B,FAM129B,KLF15,HES4,ROR1,WWTR1,TSC22D1,PRDM5,ENSGALG00000003939,TESC,PXYLP1,SRC,ASCL3,ASS1,MEOX2,TRIM25,IKZF2,PRICKLE1,ZFHX4,ENSGALG00000006805,TGFB2,MECOM,BATF3,HMGN3,ARHGEF10L,CTNNB1,PKD1,SMAD6,ITGA6,SOX13,PPARA,JUP,CXXC5,GCG,ATP2B4,PID1,ENSGALG00000011190,ORMDL1,TFEC,SLC…
GO:BP	negative regulation of cell population proliferation	GO:0008285	1.7e-11	10.7704	380	671	40	24356	Down-regulated	TAX1BP3,PPARG,CTNNA1,DLG5,PAK1,SERPINE2,SFRP1,PTPRM,SDC4,KAT2B,FAM129B,TESC,ENSGALG00000015511,TGFB2,PDE5,CTNNB1,SMAD6,PODN,ERBB2,EFNB2,PTPN14,DDAH1,BMP4,BMP2,APP,IL8L2,XDH,GLI3,FGFRL1,SRPX,AXIN2,GATA3,PTPRU,NFIB,IRF6,AR,RARB,ENPP3,ENSGALG00000030719,DLL1
GO:BP	regulation of macromolecule biosynthetic process	GO:0010556	2.18e-11	10.6624	2391	671	126	24356	Down-regulated	PPARG,MYBL2,ENSGALG00000028810,COMMD1,TXN,MAFB,SFRP1,NR1D2,FOXI1,FOXO3,ITGAV,YAP1,KAT2B,FGFR1,NFE2L2,ARID5B,FZD6,MAML2,CYFIP1,ITM2B,FAM129B,KLF15,HES4,ROR1,WWTR1,TSC22D1,PRDM5,ENSGALG00000003939,TESC,PXYLP1,SRC,ASCL3,MEOX2,TRIM25,IKZF2,PRICKLE1,ZFHX4,ENSGALG00000006805,TGFB2,MECOM,BATF3,HMGN3,ARHGEF10L,CTNNB1,PKD1,SMAD6,ITGA6,SOX13,PPARA,JUP,CXXC5,GCG,ATP2B4,PID1,ENSGALG00000011190,ORMDL1,TFEC,SL…
GO:BP	signal transduction by protein phosphorylation	GO:0023014	2.45e-11	10.6117	513	671	47	24356	Down-regulated	PAK1,SFRP1,ITGAV,FGFR1,KITLG,PDGFC,SRC,ENSGALG00000015511,TGFB2,MECOM,ENSGALG00000028155,PDE5,TNFRSF19,DUSP7,CTNNB1,ENSGALG00000035237,GCG,SORL1,ERBB2,RIPK2,IGF1R,BMP4,BMP2,SCG2,FGG,APP,MAPK13,MAP4K4,XDH,INHBB,MLKL,EPHA4,MAP3K13,PDGF-A,EPHB2,LPAR1,OSGIN1,AR,TLR3,CX3CL1,CAB39L,ENSGALG00000026733,DMD,NPNT,FGFR2,EGFR,ROS1
GO:BP	cellular component morphogenesis	GO:0032989	2.51e-11	10.6008	755	671	59	24356	Down-regulated	CDC42EP4,PAK1,ANXA7,ITGAV,PTPRM,YAP1,FAM65B,CYFIP1,LAMB2,TYRO3,KANK1,SRC,ENSGALG00000030276,ENSGALG00000015511,B3GNT2,SEMA6A,CASS4,TGFB2,PMP22,CTNNB1,SEMA6D,CDC42EP1,PID1,ARHGEF26,ERBB2,EFNB2,CDC42EP3,PARVA,LAMB1,ENSGALG00000008425,APP,SDC2,MAP4K4,GLI3,GATA3,LGI1,EPHA4,ENSGALG00000015377,SEMA5B,MAP3K13,EPHB2,NFIB,SLIT2,ER81,POF1B,LPAR1,AR,C15ORF62,SEMA3C,TSKU,MET,ENSGALG00000013091,NTNG1,PTPRO,EG…
GO:BP	positive regulation of protein phosphorylation	GO:0001934	2.8e-11	10.5536	613	671	52	24356	Down-regulated	TXN,PAK1,SDC4,FGFR1,KITLG,PDGFC,SRC,ENSGALG00000015511,CASS4,TGFB2,PDE5,TNFRSF19,CTNNB1,ENSGALG00000035237,PKD1,GCG,ATP2B4,ERBB2,RIPK2,IGF1R,BMP4,BMP2,CEMIP,FGG,APP,MAP4K4,XDH,BMPR1A,AXIN2,FGF7,INHBB,MLKL,EPHA4,ENSGALG00000028466,TNFSF15,YES1,MAP3K13,PDGF-A,LPAR1,EMP2,OSGIN1,DAB2,AR,TLR3,CX3CL1,AREG,ENSGALG00000026733,NPNT,FGFR2,EGFR,PRLR,TF
GO:BP	regulation of protein metabolic process	GO:0051246	3.44e-11	10.4629	1750	671	101	24356	Down-regulated	PPARG,CSTB,SPINT1,COMMD1,TXN,PAK1,SERPINE2,SFRP1,FOXO3,ITGAV,SDC4,KAT2B,FGFR1,KITLG,CYFIP1,ITM2B,KLF15,WWTR1,TNFSF10,PDGFC,PXYLP1,SRC,ENSGALG00000015511,NKD1,PRICKLE1,CRIM1,CASS4,TGFB2,MECOM,ENSGALG00000028155,PDE5,TNFRSF19,DUSP7,CTNNB1,ENSGALG00000035237,PKD1,SMAD6,GNAQ,GCG,PLEKHG5,IL7,ATP2B4,PID1,TWF1,BST1,SORL1,ARRDC4,ENSGALG00000003921,RAMP1,ERBB2,RIPK2,IGF1R,TP63,BMP4,BMP2,ENSGALG00000026811…
GO:BP	MAPK cascade	GO:0000165	3.65e-11	10.4374	500	671	46	24356	Down-regulated	PAK1,SFRP1,ITGAV,FGFR1,KITLG,PDGFC,SRC,ENSGALG00000015511,TGFB2,MECOM,ENSGALG00000028155,PDE5,TNFRSF19,DUSP7,CTNNB1,ENSGALG00000035237,GCG,SORL1,ERBB2,RIPK2,IGF1R,BMP4,BMP2,SCG2,FGG,APP,MAPK13,MAP4K4,XDH,INHBB,MLKL,EPHA4,MAP3K13,PDGF-A,EPHB2,LPAR1,OSGIN1,AR,TLR3,CX3CL1,ENSGALG00000026733,DMD,NPNT,FGFR2,EGFR,ROS1
GO:BP	embryo development	GO:0009790	4e-11	10.3975	599	671	51	24356	Down-regulated	LAMA4,MAFB,SFRP1,FOXI1,ITGAV,SDC4,YAP1,SEC24D,FGFR1,NFE2L2,KITLG,FAM65B,FZD6,HES4,PDGFC,WLS,MEOX2,ST14,PRICKLE1,TGFB2,CTNNB1,PKD1,SMAD6,FBN2,LAMB1,TP63,BMP4,SULF2,BMP2,GLI3,ENSGALG00000033256,BMPR1A,ETS2,AXIN2,ENSGALG00000015056,GATA3,EPHA4,ENSGALG00000015377,EPHB2,AR,LMO4,SEMA3C,TBX3,RARB,RDH10,SALL1,LAMB3,HOXA11,FGFR2,JAG2,DLL1
GO:BP	regulation of transport	GO:0051049	4.33e-11	10.3632	1030	671	71	24356	Down-regulated	PM20D1,COMMD1,TXN,SERPINE2,SFRP1,GLRX,ITGAV,SDC4,SESTD1,FGFR1,NFE2L2,KLF15,TESC,WLS,SDC1,SRC,TGFB2,HMGN3,PTGER4,CTNNB1,KCNJ8,PPARA,JUP,STON2,GCG,SYTL2,PID1,RAB11FIP3,LGALS3,SORL1,MFGE8,ERBB2,EFNB2,RIPK2,PTPN14,LPL,BMP4,CEMIP,FGG,ICA1,SYT8,PTX3,ENSGALG00000009252,GEM,IL1RL1,GLI3,STXBP6,GATA3,INHBB,NETO2,KCNJ2,YES1,EPHB2,TLR5,NRXN3,SCN9A,RAB17,OSGIN1,NOS2,DAB2,SCN2A,ENSGALG00000003129,TSPAN13,ENSGA…
GO:BP	positive regulation of phosphorus metabolic process	GO:0010562	4.37e-11	10.3599	682	671	55	24356	Down-regulated	TXN,PAK1,SDC4,FGFR1,KITLG,PDGFC,SRC,ENSGALG00000015511,CASS4,TGFB2,PDE5,TNFRSF19,CTNNB1,ENSGALG00000035237,PKD1,ITGA6,GCG,ATP2B4,PID1,ERBB2,RIPK2,IGF1R,BMP4,BMP2,CEMIP,FGG,APP,MAP4K4,XDH,BMPR1A,AXIN2,FGF7,INHBB,MLKL,EPHA4,ENSGALG00000028466,TNFSF15,YES1,MAP3K13,PDGF-A,LPAR1,EMP2,OSGIN1,DAB2,AR,LMO4,TLR3,CX3CL1,AREG,ENSGALG00000026733,NPNT,FGFR2,EGFR,PRLR,TF
GO:BP	positive regulation of phosphate metabolic process	GO:0045937	4.37e-11	10.3599	682	671	55	24356	Down-regulated	TXN,PAK1,SDC4,FGFR1,KITLG,PDGFC,SRC,ENSGALG00000015511,CASS4,TGFB2,PDE5,TNFRSF19,CTNNB1,ENSGALG00000035237,PKD1,ITGA6,GCG,ATP2B4,PID1,ERBB2,RIPK2,IGF1R,BMP4,BMP2,CEMIP,FGG,APP,MAP4K4,XDH,BMPR1A,AXIN2,FGF7,INHBB,MLKL,EPHA4,ENSGALG00000028466,TNFSF15,YES1,MAP3K13,PDGF-A,LPAR1,EMP2,OSGIN1,DAB2,AR,LMO4,TLR3,CX3CL1,AREG,ENSGALG00000026733,NPNT,FGFR2,EGFR,PRLR,TF
GO:BP	regulation of response to stress	GO:0080134	4.67e-11	10.3304	746	671	58	24356	Down-regulated	PPARG,ENSGALG00000031991,TXN,PAK1,SERPINE2,SFRP1,NR1D2,PROS1,NFE2L2,SAMHD1,TYRO3,KANK1,ENSGALG00000006805,TGFB2,MECOM,TNFRSF19,PTGER4,CTNNB1,PPARA,ATP2B4,BST1,RIPK2,LPL,IGF1R,DDAH1,BMP2,FGG,APP,MAP4K4,IL8L2,XDH,IL1RL1,BMPR1A,AXIN2,RAB7B,GATA3,MLKL,EPHA4,ENSGALG00000015377,IL-1BETA,NPAS2,ENSGALG00000009639,MAP3K13,PDGF-A,TLR5,ACOX2,ENSGALG00000006565,MAPKAPK3,NOS2,TLR3,MET,SPIRE2,ENSGALG0000002673…
GO:BP	positive regulation of gene expression	GO:0010628	4.77e-11	10.3214	1314	671	83	24356	Down-regulated	PPARG,MYBL2,ENSGALG00000028810,MAFB,SFRP1,NR1D2,FOXI1,FOXO3,YAP1,KAT2B,FGFR1,NFE2L2,MAML2,FAM129B,KLF15,WWTR1,ENSGALG00000003939,TESC,SRC,MEOX2,IKZF2,ZFHX4,ENSGALG00000006805,TGFB2,MECOM,HMGN3,ARHGEF10L,CTNNB1,PKD1,SMAD6,ITGA6,SOX13,PPARA,GCG,IL7,PID1,ENSGALG00000011190,SLC40A1,ERBB2,PCGF5,AHR,TP63,BMP4,EPAS1,BMP2,APP,JAG1,IL8L2,SSBP2,GLI3,BMPR1A,ETS2,AXIN2,GATA3,TEAD3,FGF7,NPAS2,YES1,ETV4,NFIB,E…
GO:BP	generation of neurons	GO:0048699	8.07e-11	10.0932	976	671	68	24356	Down-regulated	CTNNA1,UGCG,DLG5,PAK1,SERPINE2,SFRP1,PTPRM,SDC4,YAP1,FGFR1,FAM65B,CYFIP1,LAMB2,KANK1,ENSGALG00000030276,ENSGALG00000015511,B3GNT2,SEMA6A,CTNNB1,SEMA6D,TWF1,SORL1,ERBB2,EFNB2,SOCS2,LAMB1,ENSGALG00000008425,BMP4,ENSGALG00000039735,BMP2,APP,JAG1,TENM3,SDC2,MAP4K4,GLI3,BMPR1A,GATA3,LGI1,EPHA4,SEMA5B,MAP3K13,SDK1,EPHB2,NFIB,SLIT2,ER81,LPAR1,DAAM2,RAB17,CX3CR1,LMO4,SEMA3C,TSKU,MET,RARB,NTNG1,NREP,PTPRO…
GO:BP	tissue morphogenesis	GO:0048729	8.62e-11	10.0644	419	671	41	24356	Down-regulated	DLG5,PAK1,SFRP1,SDC4,YAP1,FGFR1,FZD6,WLS,ST14,NKD1,PRICKLE1,CTNNB1,PKD1,EFNB2,TP63,BMP4,BMP2,JAG1,GLI3,BMPR1A,ETS2,GATA3,FGF7,EPHA4,ENSGALG00000015377,SLIT2,FMN1,DAB2,AR,LMO4,SEMA3C,TBX3,MET,RDH10,SALL1,HOXA11,NPNT,EGFR,JAG2,ESRP2,DLL1
GO:BP	regulation of MAPK cascade	GO:0043408	1.23e-10	9.9096	461	671	43	24356	Down-regulated	PAK1,SFRP1,FGFR1,KITLG,PDGFC,SRC,ENSGALG00000015511,TGFB2,MECOM,ENSGALG00000028155,PDE5,TNFRSF19,DUSP7,CTNNB1,ENSGALG00000035237,GCG,SORL1,ERBB2,RIPK2,IGF1R,BMP4,BMP2,FGG,APP,MAP4K4,XDH,INHBB,MLKL,EPHA4,MAP3K13,PDGF-A,EPHB2,LPAR1,OSGIN1,AR,TLR3,CX3CL1,ENSGALG00000026733,DMD,NPNT,FGFR2,EGFR,ROS1
GO:BP	regulation of transcription, DNA-templated	GO:0006355	1.23e-10	9.90916	2051	671	111	24356	Down-regulated	PPARG,MYBL2,ENSGALG00000028810,COMMD1,TXN,MAFB,SFRP1,NR1D2,FOXI1,FOXO3,YAP1,KAT2B,FGFR1,NFE2L2,ARID5B,FZD6,MAML2,FAM129B,KLF15,HES4,ROR1,WWTR1,TSC22D1,PRDM5,ENSGALG00000003939,TESC,ASCL3,MEOX2,TRIM25,IKZF2,PRICKLE1,ZFHX4,ENSGALG00000006805,TGFB2,MECOM,BATF3,HMGN3,ARHGEF10L,CTNNB1,PKD1,SMAD6,ITGA6,SOX13,PPARA,JUP,CXXC5,GCG,ATP2B4,PID1,ENSGALG00000011190,TFEC,SLC40A1,BEND5,ERBB2,PCGF5,AHR,PDLIM1,RI…
GO:BP	regulation of cell death	GO:0010941	1.25e-10	9.9021	896	671	64	24356	Down-regulated	PPARG,CTNNA1,PM20D1,TXN,SFRP1,NET1,FOXO3,ITGAV,YAP1,FGFR1,NFE2L2,KITLG,FAM129B,ENSGALG00000006407,TNFSF10,TYRO3,SRC,ENSGALG00000015511,TGFB2,HS1BP3,MECOM,SLC46A2,CTNNB1,SMAD6,ITGA6,GCG,IL7,ENSGALG00000011190,SLC40A1,LGALS3,SORL1,CTTN,EFNB2,RIPK2,IGF1R,TP63,BMP4,BMP2,SCG2,FGG,MAP4K4,XDH,GLI3,SRPX,AXIN2,GATA3,INHBB,NPAS2,WISP1,TNFSF15,SLIT2,ACOX2,PTGFR,OSGIN1,DAB2,AR,TBX3,MET,RARB,ENSGALG0000002673…
GO:BP	regulation of cellular macromolecule biosynthetic process	GO:2000112	1.46e-10	9.83528	2325	671	121	24356	Down-regulated	PPARG,MYBL2,ENSGALG00000028810,COMMD1,TXN,MAFB,SFRP1,NR1D2,FOXI1,FOXO3,YAP1,KAT2B,FGFR1,NFE2L2,ARID5B,FZD6,MAML2,CYFIP1,ITM2B,FAM129B,KLF15,HES4,ROR1,WWTR1,TSC22D1,PRDM5,ENSGALG00000003939,TESC,PXYLP1,SRC,ASCL3,MEOX2,TRIM25,IKZF2,PRICKLE1,ZFHX4,ENSGALG00000006805,TGFB2,MECOM,BATF3,HMGN3,ARHGEF10L,CTNNB1,PKD1,SMAD6,ITGA6,SOX13,PPARA,JUP,CXXC5,GCG,ATP2B4,PID1,ENSGALG00000011190,TFEC,SLC40A1,DYRK2,B…
GO:BP	regulation of nucleic acid-templated transcription	GO:1903506	1.62e-10	9.79142	2087	671	112	24356	Down-regulated	PPARG,MYBL2,ENSGALG00000028810,COMMD1,TXN,MAFB,SFRP1,NR1D2,FOXI1,FOXO3,YAP1,KAT2B,FGFR1,NFE2L2,ARID5B,FZD6,MAML2,FAM129B,KLF15,HES4,ROR1,WWTR1,TSC22D1,PRDM5,ENSGALG00000003939,TESC,ASCL3,MEOX2,TRIM25,IKZF2,PRICKLE1,ZFHX4,ENSGALG00000006805,TGFB2,MECOM,BATF3,HMGN3,ARHGEF10L,CTNNB1,PKD1,SMAD6,ITGA6,SOX13,PPARA,JUP,CXXC5,GCG,ATP2B4,PID1,ENSGALG00000011190,TFEC,SLC40A1,BEND5,ERBB2,PCGF5,AHR,PDLIM1,RI…
GO:BP	regulation of RNA biosynthetic process	GO:2001141	1.71e-10	9.76771	2089	671	112	24356	Down-regulated	PPARG,MYBL2,ENSGALG00000028810,COMMD1,TXN,MAFB,SFRP1,NR1D2,FOXI1,FOXO3,YAP1,KAT2B,FGFR1,NFE2L2,ARID5B,FZD6,MAML2,FAM129B,KLF15,HES4,ROR1,WWTR1,TSC22D1,PRDM5,ENSGALG00000003939,TESC,ASCL3,MEOX2,TRIM25,IKZF2,PRICKLE1,ZFHX4,ENSGALG00000006805,TGFB2,MECOM,BATF3,HMGN3,ARHGEF10L,CTNNB1,PKD1,SMAD6,ITGA6,SOX13,PPARA,JUP,CXXC5,GCG,ATP2B4,PID1,ENSGALG00000011190,TFEC,SLC40A1,BEND5,ERBB2,PCGF5,AHR,PDLIM1,RI…
GO:BP	positive regulation of protein modification process	GO:0031401	2.65e-10	9.57617	758	671	57	24356	Down-regulated	COMMD1,TXN,PAK1,SDC4,FGFR1,KITLG,PDGFC,SRC,ENSGALG00000015511,PRICKLE1,CASS4,TGFB2,PDE5,TNFRSF19,CTNNB1,ENSGALG00000035237,PKD1,GCG,ATP2B4,ARRDC4,RAMP1,ERBB2,RIPK2,IGF1R,BMP4,BMP2,CEMIP,FGG,APP,MAP4K4,XDH,BMPR1A,AXIN2,GATA3,FGF7,INHBB,MLKL,EPHA4,ENSGALG00000028466,TNFSF15,YES1,MAP3K13,PDGF-A,LPAR1,EMP2,OSGIN1,DAB2,AR,TLR3,CX3CL1,AREG,ENSGALG00000026733,NPNT,FGFR2,EGFR,PRLR,TF
GO:BP	epithelial cell differentiation	GO:0030855	3.79e-10	9.42174	366	671	37	24356	Down-regulated	UGCG,DLG5,HSD17B4,BDH2,ANXA7,YAP1,FGFR1,FAM65B,KLF15,WWTR1,LAMB2,VDAC1,ST14,CTNNB1,LGALS3,ARHGEF26,TP63,BMP4,BMP2,JAG1,XDH,GATA3,NFIB,POF1B,IRF6,DAB2,AR,TBX3,MET,RARB,SALL1,DMD,PTPRO,JAG2,ELF3,DLL1,ROS1
GO:BP	Wnt signaling pathway	GO:0016055	4.61e-10	9.3362	282	671	32	24356	Down-regulated	TAX1BP3,SFRP1,FOXO3,YAP1,FZD6,ROR1,WWTR1,TYRO3,WLS,KANK1,SDC1,SRC,ATP6V1C2,NKD1,PRICKLE1,CTNNB1,PKD1,GNAQ,SULF2,BMP2,GLI3,AXIN2,GATA3,PTPRU,DAAM2,DAB2,TSKU,MET,SALL1,PTPRO,EGFR,APCDD1
GO:BP	system process	GO:0003008	4.61e-10	9.3362	1016	671	68	24356	Down-regulated	PPARG,UGCG,SERPINE2,PTPRM,YAP1,FGFR1,FAM65B,CYFIP1,PDE9A,FAM129B,KLF15,ROR1,WWTR1,LAMB2,VDAC1,SRC,B3GNT2,FABP7,TGFB2,PDE1C,PDE5,DOCK4,KCNJ8,MYO1A,JUP,LIMA1,ATP2B4,TWF1,RAB11FIP3,CTTN,TJP1,DDAH1,BMP4,EPAS1,SULF2,CEMIP,FGG,APP,NAV2,PTGS1,ENSGALG00000033256,GATA3,GTF2IRD1,INHBB,IL-1BETA,KCNJ2,SEMA5B,GNAL,EPHB2,SLIT2,SCN9A,EMP2,AR,SGCD,SCN2A,ENSGALG00000003129,TBX3,RDH10,NPR3,ENSGALG00000026733,DMD,N…
GO:BP	cell-cell signaling by wnt	GO:0198738	5.53e-10	9.25716	284	671	32	24356	Down-regulated	TAX1BP3,SFRP1,FOXO3,YAP1,FZD6,ROR1,WWTR1,TYRO3,WLS,KANK1,SDC1,SRC,ATP6V1C2,NKD1,PRICKLE1,CTNNB1,PKD1,GNAQ,SULF2,BMP2,GLI3,AXIN2,GATA3,PTPRU,DAAM2,DAB2,TSKU,MET,SALL1,PTPRO,EGFR,APCDD1
GO:BP	blood vessel morphogenesis	GO:0048514	5.97e-10	9.22378	372	671	37	24356	Down-regulated	PPARG,ITGAV,PTPRM,YAP1,FGFR1,ENSGALG00000015511,MEOX2,GAB1,ADAM12,TGFB2,CTNNB1,JUP,RAMP1,EFNB2,PARVA,BMP4,EPAS1,ENSGALG00000026811,SCG2,JAG1,GLUL,IL8L2,XDH,BMPR1A,ETS2,PLCD1,EPHB2,NRXN3,SLIT2,AMOTL1,EMP2,CX3CR1,SGCD,TLR3,CREB3L1,MEIS1,DLL1
GO:BP	cellular response to oxygen-containing compound	GO:1901701	5.98e-10	9.22353	564	671	47	24356	Down-regulated	DENND4C,PPARG,CTNNA1,TXN,SFRP1,NET1,FOXO3,YAP1,KAT2B,NFE2L2,PDGFC,TESC,KANK1,SRC,HMGN3,ENSGALG00000028982,PTGER4,CTNNB1,MGST1,GNAQ,JUP,GCG,ATP2B4,PID1,RIPK2,SOCS2,LPL,IGF1R,APP,MAPK13,IL8L2,BAIAP2L1,INHBB,EPHA4,YES1,SLIT2,PTGFR,NOS2,CX3CR1,AR,MET,RARB,IL8L1,EGFR,CDH1,TF,CFTR
GO:BP	regulation of catalytic activity	GO:0050790	6.29e-10	9.2014	1384	671	83	24356	Down-regulated	TAX1BP3,PPARG,CSTB,SPINT1,TBC1D2,PAK1,P2RY13,SERPINE2,SCARB2,SFRP1,NET1,SDC4,ASAP2,KAT2B,FGFR1,KITLG,WWTR1,TNFSF10,PDGFC,PIK3IP1,SRC,ENSGALG00000015511,TPM2,CRIM1,ENSGALG00000006805,CASS4,TGFB2,ENSGALG00000028155,PDE5,SNX18,ARHGEF10L,DUSP7,DOCK4,CTNNB1,DOCK1,ENSGALG00000035237,PKD1,ITGA6,TBC1D8,GNAQ,GCG,IL7,SYTL2,IQSEC1,ATP2B4,SGSM1,SORL1,ARRDC4,ENSGALG00000003921,ERBB2,RIPK2,IGF1R,TP63,BMP4,BMP2…
GO:BP	response to lipid	GO:0033993	6.74e-10	9.17124	392	671	38	24356	Down-regulated	PPARG,PAK1,SFRP1,NR1D2,YAP1,TESC,SRC,TGFB2,ENSGALG00000028982,PTGER4,CTNNB1,KCNJ8,SMAD6,PPARA,PID1,RIPK2,SOCS2,LPL,TP63,BMP4,IL8L2,IL-1BETA,YES1,SLIT2,PTGFR,ENSGALG00000006565,MAPKAPK3,NOS2,CX3CR1,DAB2,AR,AREG,RARB,ENSGALG00000026733,IL8L1,EGFR,TF,CFTR
GO:BP	regulation of protein kinase activity	GO:0045859	8.35e-10	9.07822	490	671	43	24356	Down-regulated	PAK1,SFRP1,SDC4,KAT2B,FGFR1,KITLG,WWTR1,PDGFC,SRC,ENSGALG00000015511,CASS4,TGFB2,ENSGALG00000028155,PDE5,DUSP7,ENSGALG00000035237,PKD1,GNAQ,GCG,ATP2B4,SORL1,ENSGALG00000003921,ERBB2,IGF1R,BMP4,BMP2,ENSGALG00000026811,CEMIP,APP,MAP4K4,MLKL,EPHA4,ENSGALG00000026896,PKIB,TNFSF15,MAP3K13,PDGF-A,EPHB2,LPAR1,EMP2,EGFR,PRLR,TF
GO:BP	regulation of immune system process	GO:0002682	9.84e-10	9.0068	698	671	53	24356	Down-regulated	PPARG,DLG5,ENSGALG00000031991,MAFB,SFRP1,FOXO3,SDC4,NFE2L2,KITLG,FAM65B,F7,SAMHD1,TYRO3,TESC,ENSGALG00000022871,ENSGALG00000006805,TGFB2,PDE5,SLC46A2,PTGER4,CTNNB1,SOX13,IL7,BST1,LGALS3,ERBB2,EFNB2,RIPK2,BMP4,ENSGALG00000026811,APP,JAG1,IL1RL1,GLI3,RAB7B,GATA3,ENSGALG00000028466,IL-1BETA,ENSGALG00000009639,TLR5,SLIT2,ENSGALG00000006565,CCR6,MAPKAPK3,CXCL14,TLR3,SLC7A2,MEIS1,CFD,ENPP3,LRRC17,TF,DL…
GO:BP	nucleobase-containing compound biosynthetic process	GO:0034654	1.08e-09	8.96661	2483	671	124	24356	Down-regulated	PPARG,MYBL2,ENSGALG00000028810,COMMD1,TXN,NADK,MAFB,CKB,SFRP1,NR1D2,FOXI1,FOXO3,YAP1,KAT2B,FGFR1,NFE2L2,ARID5B,FZD6,MAML2,PDE9A,FAM129B,SAMHD1,KLF15,HES4,ROR1,WWTR1,TSC22D1,PRDM5,ENSGALG00000003939,TESC,SRC,ASCL3,MEOX2,TRIM25,IKZF2,PRICKLE1,ZFHX4,ENSGALG00000006805,TGFB2,MECOM,PDE5,BATF3,HMGN3,ENSGALG00000028982,ARHGEF10L,CTNNB1,PKD1,SMAD6,ITGA6,SOX13,PPARA,JUP,CXXC5,GCG,ATP2B4,PID1,ENSGALG000000…
GO:BP	extrinsic apoptotic signaling pathway	GO:0097191	1.11e-09	8.95457	139	671	22	24356	Down-regulated	CTNNA1,SFRP1,FOXO3,ITGAV,YAP1,FGFR1,KITLG,ENSGALG00000006407,TNFSF10,SRC,TGFB2,ITGA6,IL7,LGALS3,CTTN,BMP4,SCG2,FGG,SRPX,AR,TLR3,MAL
GO:BP	cellular nitrogen compound biosynthetic process	GO:0044271	1.15e-09	8.93847	2965	671	141	24356	Down-regulated	PPARG,MYBL2,UGCG,ENSGALG00000028810,PM20D1,COMMD1,BDH2,TXN,NADK,MAFB,CKB,SFRP1,NR1D2,FOXI1,FOXO3,YAP1,KAT2B,FGFR1,NFE2L2,ARID5B,FZD6,MAML2,CYFIP1,PDE9A,FAM129B,SAMHD1,KLF15,HES4,ROR1,WWTR1,TSC22D1,PRDM5,ENSGALG00000003939,TESC,SRC,ASCL3,ASS1,MEOX2,TRIM25,IKZF2,PRICKLE1,ZFHX4,ENSGALG00000006805,ENSGALG00000043352,TGFB2,MECOM,PDE5,BATF3,HMGN3,ENSGALG00000028982,ARHGEF10L,CTNNB1,PKD1,SMAD6,ITGA6,SOX…
GO:BP	gland development	GO:0048732	1.16e-09	8.93525	243	671	29	24356	Down-regulated	MAFB,SERPINE2,SFRP1,FGFR1,ARID5B,WLS,ENSGALG00000015511,TGFB2,SLC46A2,CTNNB1,PKD1,SOCS2,TP63,BMP4,SULF2,BMP2,BMPR1A,GATA3,FGF7,NFIB,IRF6,AR,LMO4,SEMA3C,MET,RARB,SALL1,EGFR,ESRP2
GO:BP	actin filament organization	GO:0007015	1.19e-09	8.92505	293	671	32	24356	Down-regulated	CTNNA1,CDC42EP4,PAK1,MYO1B,CYFIP1,KANK1,SRC,TPM2,CASS4,ARHGEF10L,PTGER4,ADD3,CDC42EP1,LIMA1,TWF1,CTTN,CDC42EP3,BAIAP2L1,SYNPO2,ENSGALG00000016602,ENSGALG00000015377,SLIT2,POF1B,LPAR1,FMN1,EMP2,CGNL1,C15ORF62,MET,SPIRE2,ENSGALG00000013091,SHROOM2
GO:BP	cell morphogenesis involved in differentiation	GO:0000904	1.24e-09	8.90676	477	671	42	24356	Down-regulated	PAK1,ITGAV,PTPRM,FAM65B,CYFIP1,LAMB2,TYRO3,KANK1,SRC,ENSGALG00000015511,B3GNT2,SEMA6A,CASS4,CTNNB1,SEMA6D,ARHGEF26,ERBB2,EFNB2,PARVA,LAMB1,ENSGALG00000008425,APP,SDC2,GLI3,GATA3,LGI1,EPHA4,SEMA5B,MAP3K13,EPHB2,NFIB,SLIT2,ER81,POF1B,AR,SEMA3C,TSKU,MET,NTNG1,PTPRO,SEMA5A,ALCAM
GO:BP	transcription, DNA-templated	GO:0006351	1.34e-09	8.87416	2136	671	111	24356	Down-regulated	PPARG,MYBL2,ENSGALG00000028810,COMMD1,TXN,MAFB,SFRP1,NR1D2,FOXI1,FOXO3,YAP1,KAT2B,FGFR1,NFE2L2,ARID5B,FZD6,MAML2,FAM129B,KLF15,HES4,ROR1,WWTR1,TSC22D1,PRDM5,ENSGALG00000003939,TESC,ASCL3,MEOX2,TRIM25,IKZF2,PRICKLE1,ZFHX4,ENSGALG00000006805,TGFB2,MECOM,BATF3,HMGN3,ARHGEF10L,CTNNB1,PKD1,SMAD6,ITGA6,SOX13,PPARA,JUP,CXXC5,GCG,ATP2B4,PID1,ENSGALG00000011190,TFEC,SLC40A1,BEND5,ERBB2,PCGF5,AHR,PDLIM1,RI…
GO:BP	macromolecule metabolic process	GO:0043170	1.46e-09	8.8364	6328	671	250	24356	Down-regulated	SLC35C1,PPARG,MYBL2,UGCG,ENSGALG00000028810,PLOD2,CSTB,SPINT1,ENSGALG00000031991,COMMD1,TXN,PAK1,MAFB,SERPINE2,SCARB2,SFRP1,ANXA7,NR1D2,FOXI1,FOXO3,ITGAV,PTPRM,SDC4,YAP1,ALPK1,KAT2B,FGFR1,NFE2L2,KITLG,ARID5B,FZD6,MAML2,F7,CYFIP1,FKBP9,GFPT1,ITM2B,TRIO,FAM129B,SAMHD1,GNPTAB,KLF15,HES4,CPQ,ROR1,WWTR1,TSC22D1,CSGALNACT1,TNFSF10,PRDM5,PDGFC,ENSGALG00000003939,HECTD2,ENSGALG00000013057,TYRO3,TESC,PXYL…
GO:BP	nucleic acid-templated transcription	GO:0097659	1.56e-09	8.80623	2169	671	112	24356	Down-regulated	PPARG,MYBL2,ENSGALG00000028810,COMMD1,TXN,MAFB,SFRP1,NR1D2,FOXI1,FOXO3,YAP1,KAT2B,FGFR1,NFE2L2,ARID5B,FZD6,MAML2,FAM129B,KLF15,HES4,ROR1,WWTR1,TSC22D1,PRDM5,ENSGALG00000003939,TESC,ASCL3,MEOX2,TRIM25,IKZF2,PRICKLE1,ZFHX4,ENSGALG00000006805,TGFB2,MECOM,BATF3,HMGN3,ARHGEF10L,CTNNB1,PKD1,SMAD6,ITGA6,SOX13,PPARA,JUP,CXXC5,GCG,ATP2B4,PID1,ENSGALG00000011190,TFEC,SLC40A1,BEND5,ERBB2,PCGF5,AHR,PDLIM1,RI…
GO:BP	morphogenesis of a branching structure	GO:0001763	1.64e-09	8.78506	142	671	22	24356	Down-regulated	DLG5,PAK1,SFRP1,YAP1,FGFR1,CTNNB1,PKD1,TP63,BMP4,BMP2,GLI3,ETS2,FGF7,MAP3K13,SLIT2,AR,SEMA3C,MET,RDH10,HOXA11,NPNT,ESRP2
GO:BP	regulation of kinase activity	GO:0043549	1.7e-09	8.76969	542	671	45	24356	Down-regulated	PAK1,SFRP1,SDC4,KAT2B,FGFR1,KITLG,WWTR1,PDGFC,PIK3IP1,SRC,ENSGALG00000015511,CASS4,TGFB2,ENSGALG00000028155,PDE5,DUSP7,ENSGALG00000035237,PKD1,GNAQ,GCG,ATP2B4,SORL1,ENSGALG00000003921,ERBB2,IGF1R,BMP4,BMP2,ENSGALG00000026811,CEMIP,APP,MAP4K4,MLKL,EPHA4,ENSGALG00000026896,PKIB,TNFSF15,MAP3K13,PDGF-A,EPHB2,LPAR1,EMP2,LMO4,EGFR,PRLR,TF
GO:BP	regulation of gene expression	GO:0010468	1.73e-09	8.76297	2643	671	129	24356	Down-regulated	PPARG,MYBL2,ENSGALG00000028810,COMMD1,TXN,MAFB,SERPINE2,SFRP1,ANXA7,NR1D2,FOXI1,FOXO3,YAP1,KAT2B,FGFR1,NFE2L2,ARID5B,FZD6,MAML2,CYFIP1,GFPT1,FAM129B,KLF15,HES4,ROR1,WWTR1,TSC22D1,PRDM5,ENSGALG00000003939,TESC,SRC,ASCL3,PTBP3,MEOX2,TRIM25,IKZF2,PRICKLE1,ZFHX4,ENSGALG00000006805,TGFB2,MECOM,BATF3,HMGN3,ARHGEF10L,CTNNB1,PKD1,SMAD6,ITGA6,SOX13,PPARA,JUP,CXXC5,GCG,IL7,ATP2B4,PID1,ENSGALG00000011190,TF…
GO:BP	nephron epithelium development	GO:0072009	1.8e-09	8.74508	81	671	17	24356	Down-regulated	YAP1,KLF15,WWTR1,LAMB2,CTNNB1,PKD1,BMP4,BMP2,JAG1,GLI3,GATA3,FMN1,SALL1,HOXA11,PTPRO,NPNT,DLL1
GO:BP	RNA biosynthetic process	GO:0032774	1.85e-09	8.73243	2176	671	112	24356	Down-regulated	PPARG,MYBL2,ENSGALG00000028810,COMMD1,TXN,MAFB,SFRP1,NR1D2,FOXI1,FOXO3,YAP1,KAT2B,FGFR1,NFE2L2,ARID5B,FZD6,MAML2,FAM129B,KLF15,HES4,ROR1,WWTR1,TSC22D1,PRDM5,ENSGALG00000003939,TESC,ASCL3,MEOX2,TRIM25,IKZF2,PRICKLE1,ZFHX4,ENSGALG00000006805,TGFB2,MECOM,BATF3,HMGN3,ARHGEF10L,CTNNB1,PKD1,SMAD6,ITGA6,SOX13,PPARA,JUP,CXXC5,GCG,ATP2B4,PID1,ENSGALG00000011190,TFEC,SLC40A1,BEND5,ERBB2,PCGF5,AHR,PDLIM1,RI…
GO:BP	morphogenesis of a branching epithelium	GO:0061138	1.95e-09	8.70994	130	671	21	24356	Down-regulated	DLG5,PAK1,SFRP1,YAP1,FGFR1,CTNNB1,PKD1,TP63,BMP4,BMP2,GLI3,ETS2,FGF7,SLIT2,AR,SEMA3C,MET,RDH10,HOXA11,NPNT,ESRP2
GO:BP	regulation of RNA metabolic process	GO:0051252	2.06e-09	8.68688	2262	671	115	24356	Down-regulated	PPARG,MYBL2,ENSGALG00000028810,COMMD1,TXN,MAFB,SFRP1,NR1D2,FOXI1,FOXO3,YAP1,KAT2B,FGFR1,NFE2L2,ARID5B,FZD6,MAML2,FAM129B,KLF15,HES4,ROR1,WWTR1,TSC22D1,PRDM5,ENSGALG00000003939,TESC,ASCL3,PTBP3,MEOX2,TRIM25,IKZF2,PRICKLE1,ZFHX4,ENSGALG00000006805,TGFB2,MECOM,BATF3,HMGN3,ARHGEF10L,CTNNB1,PKD1,SMAD6,ITGA6,SOX13,PPARA,JUP,CXXC5,GCG,ATP2B4,PID1,ENSGALG00000011190,TFEC,SLC40A1,BEND5,ERBB2,PCGF5,AHR,PDL…
GO:BP	positive regulation of MAPK cascade	GO:0043410	2.18e-09	8.66245	318	671	33	24356	Down-regulated	PAK1,FGFR1,KITLG,PDGFC,SRC,ENSGALG00000015511,TGFB2,PDE5,TNFRSF19,CTNNB1,ENSGALG00000035237,GCG,ERBB2,RIPK2,IGF1R,BMP4,BMP2,FGG,APP,XDH,MLKL,EPHA4,MAP3K13,PDGF-A,LPAR1,OSGIN1,AR,TLR3,CX3CL1,ENSGALG00000026733,NPNT,FGFR2,EGFR
GO:BP	epithelial tube morphogenesis	GO:0060562	2.7e-09	8.56927	220	671	27	24356	Down-regulated	DLG5,PAK1,SFRP1,SDC4,YAP1,FZD6,ST14,PRICKLE1,CTNNB1,PKD1,EFNB2,BMP4,BMP2,GLI3,ETS2,GATA3,EPHA4,SLIT2,FMN1,LMO4,TBX3,MET,RDH10,HOXA11,NPNT,ESRP2,DLL1
GO:BP	regulation of cellular protein metabolic process	GO:0032268	2.75e-09	8.56054	1633	671	91	24356	Down-regulated	PPARG,CSTB,SPINT1,COMMD1,TXN,PAK1,SERPINE2,SFRP1,FOXO3,SDC4,KAT2B,FGFR1,KITLG,CYFIP1,KLF15,WWTR1,TNFSF10,PDGFC,SRC,ENSGALG00000015511,PRICKLE1,CRIM1,CASS4,TGFB2,MECOM,ENSGALG00000028155,PDE5,TNFRSF19,DUSP7,CTNNB1,ENSGALG00000035237,PKD1,SMAD6,GNAQ,GCG,IL7,ATP2B4,PID1,TWF1,BST1,SORL1,ARRDC4,ENSGALG00000003921,RAMP1,ERBB2,RIPK2,IGF1R,BMP4,BMP2,ENSGALG00000026811,CEMIP,FGG,APP,PTPN13,MAP4K4,XDH,BMPR…
GO:BP	regulation of cellular component organization	GO:0051128	2.76e-09	8.55962	1505	671	86	24356	Down-regulated	DLG5,CDC42EP4,CLSTN1,FNBP1L,PAK1,SERPINE2,SFRP1,ANXA7,SDC4,KAT2B,FGFR1,FAM65B,EPB41L3,CYFIP1,VDAC1,TNFSF10,KANK1,SDC1,SRC,ENSGALG00000015511,SEMA6A,TPBG,CASS4,TGFB2,ARHGEF10L,PTGER4,CTNNB1,SEMA6D,PKD1,SMAD6,STON2,ADD3,GCG,CDC42EP1,LIMA1,TWF1,BST1,LGALS3,SORL1,CTTN,ERBB2,EFNB2,CDC42EP3,SOCS2,ENSGALG00000008425,BMP4,APP,LCAT,SDC2,ENSGALG00000009252,BAIAP2L1,AXIN2,STXBP6,GATA3,SYNPO2,SH3YL1,LGI1,EPH…
GO:BP	heterocycle biosynthetic process	GO:0018130	3.2e-09	8.49452	2529	671	124	24356	Down-regulated	PPARG,MYBL2,ENSGALG00000028810,COMMD1,TXN,NADK,MAFB,CKB,SFRP1,NR1D2,FOXI1,FOXO3,YAP1,KAT2B,FGFR1,NFE2L2,ARID5B,FZD6,MAML2,PDE9A,FAM129B,SAMHD1,KLF15,HES4,ROR1,WWTR1,TSC22D1,PRDM5,ENSGALG00000003939,TESC,SRC,ASCL3,MEOX2,TRIM25,IKZF2,PRICKLE1,ZFHX4,ENSGALG00000006805,TGFB2,MECOM,PDE5,BATF3,HMGN3,ENSGALG00000028982,ARHGEF10L,CTNNB1,PKD1,SMAD6,ITGA6,SOX13,PPARA,JUP,CXXC5,GCG,ATP2B4,PID1,ENSGALG000000…
GO:BP	neuron differentiation	GO:0030182	3.31e-09	8.48064	880	671	60	24356	Down-regulated	UGCG,DLG5,PAK1,SFRP1,PTPRM,SDC4,FGFR1,FAM65B,CYFIP1,LAMB2,KANK1,ENSGALG00000030276,ENSGALG00000015511,B3GNT2,SEMA6A,CTNNB1,SEMA6D,TWF1,ERBB2,EFNB2,SOCS2,LAMB1,ENSGALG00000008425,BMP4,BMP2,APP,JAG1,TENM3,SDC2,MAP4K4,GLI3,GATA3,LGI1,EPHA4,SEMA5B,MAP3K13,SDK1,EPHB2,NFIB,SLIT2,ER81,LPAR1,RAB17,LMO4,SEMA3C,TSKU,MET,RARB,NTNG1,NREP,PTPRO,MEIS1,UGT8,JAG2,ENSGALG00000030719,SEMA5A,ALCAM,DLL1,CNR1,ATP8B1
GO:BP	aromatic compound biosynthetic process	GO:0019438	3.34e-09	8.47668	2531	671	124	24356	Down-regulated	PPARG,MYBL2,ENSGALG00000028810,COMMD1,TXN,NADK,MAFB,CKB,SFRP1,NR1D2,FOXI1,FOXO3,YAP1,KAT2B,FGFR1,NFE2L2,ARID5B,FZD6,MAML2,PDE9A,FAM129B,SAMHD1,KLF15,HES4,ROR1,WWTR1,TSC22D1,PRDM5,ENSGALG00000003939,TESC,SRC,ASCL3,MEOX2,TRIM25,IKZF2,PRICKLE1,ZFHX4,ENSGALG00000006805,TGFB2,MECOM,PDE5,BATF3,HMGN3,ENSGALG00000028982,ARHGEF10L,CTNNB1,PKD1,SMAD6,ITGA6,SOX13,PPARA,JUP,CXXC5,GCG,ATP2B4,PID1,ENSGALG000000…
GO:BP	axon guidance	GO:0007411	3.45e-09	8.4627	162	671	23	24356	Down-regulated	PTPRM,CYFIP1,LAMB2,ENSGALG00000015511,B3GNT2,SEMA6A,SEMA6D,ERBB2,EFNB2,APP,GLI3,GATA3,LGI1,EPHA4,SEMA5B,EPHB2,NFIB,SLIT2,ER81,SEMA3C,PTPRO,SEMA5A,ALCAM
GO:BP	neuron projection guidance	GO:0097485	3.89e-09	8.40989	163	671	23	24356	Down-regulated	PTPRM,CYFIP1,LAMB2,ENSGALG00000015511,B3GNT2,SEMA6A,SEMA6D,ERBB2,EFNB2,APP,GLI3,GATA3,LGI1,EPHA4,SEMA5B,EPHB2,NFIB,SLIT2,ER81,SEMA3C,PTPRO,SEMA5A,ALCAM
GO:BP	negative regulation of locomotion	GO:0040013	4.03e-09	8.39509	193	671	25	24356	Down-regulated	PPARG,CTNNA1,DLG5,SFRP1,FOXO3,PTPRM,KANK1,ENSGALG00000015511,MEOX2,SEMA6A,TRIM25,PTGER4,SEMA6D,PODN,JUP,JAG1,BMPR1A,GATA3,ENSGALG00000015377,PTPRU,SEMA5B,SLIT2,SEMA3C,CDH1,SEMA5A
GO:BP	organic substance transport	GO:0071702	4.37e-09	8.35959	1597	671	89	24356	Down-regulated	SLC35C1,PPARG,ENSGALG00000007030,UGCG,TBC1D2,CLSTN1,TXN,TOM1,SCARB2,SFRP1,PLA2G4A,ITGAV,ARL5B,SEC24D,NFE2L2,SLC25A29,ENSGALG00000015263,GNPTAB,KLF15,WLS,PRICKLE1,ENSGALG00000006805,TGFB2,SNX18,HMGN3,PTGER4,PKD1,TBC1D8,PPARA,JUP,GCG,SYTL2,LIMA1,PID1,RAB11FIP3,SGSM1,SORL1,SLCO2B1,ARRDC4,CTTN,RAMP1,ERBB2,EFNB2,RIPK2,PTPN14,PCTP,LPL,STEAP3,ENSGALG00000036240,BMP4,CEMIP,ENSGALG00000002326,FGG,ICA1,SYT…
GO:BP	organic cyclic compound biosynthetic process	GO:1901362	4.82e-09	8.31702	2603	671	126	24356	Down-regulated	PPARG,MYBL2,ENSGALG00000028810,COMMD1,TXN,NADK,MAFB,CKB,SFRP1,NR1D2,FOXI1,FOXO3,YAP1,KAT2B,FGFR1,NFE2L2,ARID5B,FZD6,MAML2,PDE9A,FAM129B,SAMHD1,KLF15,HES4,ROR1,WWTR1,TSC22D1,PRDM5,ENSGALG00000003939,TESC,SRC,ASCL3,MEOX2,TRIM25,IKZF2,PRICKLE1,ZFHX4,ENSGALG00000006805,TGFB2,MECOM,PDE5,BATF3,HMGN3,ENSGALG00000028982,ARHGEF10L,CTNNB1,PKD1,SMAD6,ITGA6,SOX13,PPARA,JUP,CXXC5,GCG,ATP2B4,PID1,ENSGALG000000…
GO:BP	regulation of nucleobase-containing compound metabolic process	GO:0019219	4.82e-09	8.31702	2407	671	119	24356	Down-regulated	PPARG,MYBL2,ENSGALG00000028810,ENSGALG00000031991,COMMD1,TXN,MAFB,SFRP1,NR1D2,FOXI1,FOXO3,YAP1,KAT2B,FGFR1,NFE2L2,ARID5B,FZD6,MAML2,FAM129B,KLF15,HES4,ROR1,WWTR1,TSC22D1,PRDM5,ENSGALG00000003939,TESC,SRC,ASCL3,PTBP3,MEOX2,TRIM25,IKZF2,PRICKLE1,ZFHX4,ENSGALG00000006805,TGFB2,MECOM,BATF3,HMGN3,ARHGEF10L,CTNNB1,PKD1,SMAD6,ITGA6,SOX13,PPARA,JUP,CXXC5,GCG,ATP2B4,PID1,ENSGALG00000011190,TFEC,SLC40A1,BE…
GO:BP	cell surface receptor signaling pathway involved in cell-cell signaling	GO:1905114	4.98e-09	8.30281	347	671	34	24356	Down-regulated	TAX1BP3,SFRP1,FOXO3,YAP1,FZD6,ROR1,WWTR1,TYRO3,WLS,KANK1,SDC1,SRC,ATP6V1C2,NKD1,PRICKLE1,CTNNB1,PKD1,GNAQ,BMP4,SULF2,BMP2,APP,GLI3,AXIN2,GATA3,PTPRU,DAAM2,DAB2,TSKU,MET,SALL1,PTPRO,EGFR,APCDD1
GO:BP	neuron projection development	GO:0031175	5.41e-09	8.26655	605	671	47	24356	Down-regulated	DLG5,PAK1,SFRP1,PTPRM,SDC4,FGFR1,FAM65B,CYFIP1,LAMB2,KANK1,ENSGALG00000030276,ENSGALG00000015511,B3GNT2,SEMA6A,CTNNB1,SEMA6D,TWF1,ERBB2,EFNB2,LAMB1,ENSGALG00000008425,APP,SDC2,MAP4K4,GLI3,GATA3,LGI1,EPHA4,SEMA5B,MAP3K13,SDK1,EPHB2,NFIB,SLIT2,ER81,LPAR1,RAB17,SEMA3C,TSKU,NTNG1,NREP,PTPRO,UGT8,ENSGALG00000030719,SEMA5A,ALCAM,CNR1
GO:BP	regulation of transferase activity	GO:0051338	6.35e-09	8.19715	608	671	47	24356	Down-regulated	PAK1,SFRP1,SDC4,KAT2B,FGFR1,KITLG,WWTR1,PDGFC,PIK3IP1,SRC,ENSGALG00000015511,CASS4,TGFB2,ENSGALG00000028155,PDE5,DUSP7,CTNNB1,ENSGALG00000035237,PKD1,GNAQ,GCG,ATP2B4,SORL1,ARRDC4,ENSGALG00000003921,ERBB2,IGF1R,BMP4,BMP2,ENSGALG00000026811,CEMIP,APP,MAP4K4,MLKL,EPHA4,ENSGALG00000026896,PKIB,TNFSF15,MAP3K13,PDGF-A,EPHB2,LPAR1,EMP2,LMO4,EGFR,PRLR,TF
GO:BP	nephron development	GO:0072006	6.59e-09	8.18112	100	671	18	24356	Down-regulated	YAP1,KLF15,WWTR1,LAMB2,CTNNB1,PKD1,BMP4,SULF2,BMP2,JAG1,GLI3,GATA3,FMN1,SALL1,HOXA11,PTPRO,NPNT,DLL1
GO:BP	regulation of transcription by RNA polymerase II	GO:0006357	6.9e-09	8.16099	1357	671	79	24356	Down-regulated	PPARG,MYBL2,TXN,MAFB,SFRP1,NR1D2,FOXI1,FOXO3,YAP1,KAT2B,FGFR1,NFE2L2,ARID5B,MAML2,KLF15,WWTR1,PRDM5,ENSGALG00000003939,ASCL3,MEOX2,IKZF2,ZFHX4,ENSGALG00000006805,TGFB2,BATF3,HMGN3,ARHGEF10L,CTNNB1,PKD1,SMAD6,ITGA6,SOX13,PPARA,CXXC5,GCG,ATP2B4,PID1,ENSGALG00000011190,SLC40A1,PCGF5,AHR,TP63,BMP4,EPAS1,BMP2,APP,JAG1,TSHZ3,FST,SSBP2,GLI3,BMPR1A,ETS2,GATA3,TEAD3,KLF3,NPAS2,YES1,ETV4,NFIB,ER81,SPIC,ZNF…
GO:BP	cellular macromolecule metabolic process	GO:0044260	8.27e-09	8.08233	5503	671	221	24356	Down-regulated	SLC35C1,PPARG,MYBL2,UGCG,ENSGALG00000028810,PLOD2,CSTB,SPINT1,ENSGALG00000031991,COMMD1,TXN,PAK1,MAFB,SERPINE2,SFRP1,NR1D2,FOXI1,FOXO3,ITGAV,PTPRM,SDC4,YAP1,ALPK1,KAT2B,FGFR1,NFE2L2,KITLG,ARID5B,FZD6,MAML2,CYFIP1,FKBP9,GFPT1,ITM2B,TRIO,FAM129B,SAMHD1,GNPTAB,KLF15,HES4,ROR1,WWTR1,TSC22D1,CSGALNACT1,TNFSF10,PRDM5,PDGFC,ENSGALG00000003939,HECTD2,ENSGALG00000013057,TYRO3,TESC,PXYLP1,SRC,ASCL3,CAMKK1,…
GO:BP	positive regulation of catalytic activity	GO:0043085	8.48e-09	8.07157	834	671	57	24356	Down-regulated	TAX1BP3,PPARG,TBC1D2,PAK1,NET1,SDC4,ASAP2,FGFR1,KITLG,TNFSF10,PDGFC,SRC,ENSGALG00000015511,ENSGALG00000006805,CASS4,TGFB2,PDE5,SNX18,ARHGEF10L,DOCK4,CTNNB1,DOCK1,ENSGALG00000035237,PKD1,ITGA6,TBC1D8,GNAQ,GCG,IQSEC1,ATP2B4,SGSM1,SORL1,ARRDC4,ERBB2,RIPK2,BMP4,BMP2,CEMIP,MAP4K4,XDH,MGST2,MLKL,EPHA4,ENSGALG00000016602,PKIB,TNFSF15,MAP3K13,PDGF-A,LPAR1,EMP2,LMO4,CX3CL1,NPNT,FGFR2,EGFR,PRLR,TF
GO:BP	regulation of cell development	GO:0060284	9.16e-09	8.03831	573	671	45	24356	Down-regulated	CTNNA1,DLG5,PAK1,SERPINE2,SFRP1,YAP1,FGFR1,KANK1,ENSGALG00000030276,ENSGALG00000015511,SEMA6A,CASS4,PDE5,CTNNB1,SEMA6D,TWF1,SORL1,EFNB2,SOCS2,BMP4,BMP2,ENSGALG00000026811,APP,JAG1,SDC2,GLI3,BMPR1A,AXIN2,GATA3,EPHA4,SEMA5B,MAP3K13,SDK1,EPHB2,SLIT2,LPAR1,DAAM2,RAB17,CX3CR1,SEMA3C,HOXA11,NREP,MEIS1,SEMA5A,DLL1
GO:BP	programmed cell death	GO:0012501	9.29e-09	8.03193	999	671	64	24356	Down-regulated	PPARG,CTNNA1,SFRP1,NET1,FOXO3,ITGAV,YAP1,FGFR1,NFE2L2,KITLG,FAM129B,ENSGALG00000006407,VDAC1,TNFSF10,TYRO3,SRC,ENSGALG00000015511,ENSGALG00000006805,TGFB2,HS1BP3,MECOM,SLC46A2,CTNNB1,SMAD6,ITGA6,GCG,IL7,ENSGALG00000011190,SLC40A1,LGALS3,CTTN,DYRK2,RIPK2,IGF1R,TP63,BMP4,BMP2,SCG2,FGG,APP,MAP4K4,XDH,GLI3,SRPX,GATA3,INHBB,MLKL,TNFSF15,SLIT2,PTGFR,OSGIN1,DAB2,AR,TLR3,TBX3,MET,RARB,ENSGALG00000026733,…
GO:BP	positive regulation of developmental process	GO:0051094	9.58e-09	8.01886	837	671	57	24356	Down-regulated	DLG5,ENSGALG00000031991,CLSTN1,SERPINE2,SFRP1,FOXO3,YAP1,FGFR1,KITLG,WWTR1,TESC,SRC,ENSGALG00000030276,ENSGALG00000015511,SEMA6A,TPBG,GAB1,ADAM12,CASS4,TGFB2,PDE5,CTNNB1,JUP,IL7,TWF1,FBN2,EFNB2,RIPK2,SOCS2,LPL,TP63,BMP4,BMP2,ENSGALG00000026811,APP,JAG1,FST,GLI3,BMPR1A,AXIN2,RAB7B,GATA3,FGF7,ENSGALG00000015377,ENSGALG00000028466,MAP3K13,PDGF-A,EPHB2,CX3CR1,DAB2,AR,TLR3,SEMA3C,HOXA11,NPNT,TF,DLL1
GO:BP	angiogenesis	GO:0001525	1.14e-08	7.94343	304	671	31	24356	Down-regulated	PPARG,ITGAV,PTPRM,FGFR1,ENSGALG00000015511,MEOX2,GAB1,ADAM12,TGFB2,CTNNB1,JUP,RAMP1,EFNB2,PARVA,BMP4,EPAS1,SCG2,GLUL,IL8L2,ETS2,PLCD1,EPHB2,NRXN3,SLIT2,AMOTL1,EMP2,CX3CR1,TLR3,CREB3L1,MEIS1,DLL1
GO:BP	regulation of actin filament organization	GO:0110053	1.21e-08	7.91581	173	671	23	24356	Down-regulated	CDC42EP4,PAK1,CYFIP1,KANK1,ARHGEF10L,PTGER4,ADD3,CDC42EP1,LIMA1,TWF1,CTTN,CDC42EP3,BAIAP2L1,SYNPO2,ENSGALG00000016602,ENSGALG00000015377,SLIT2,LPAR1,FMN1,C15ORF62,MET,SPIRE2,ENSGALG00000013091
GO:BP	transcription by RNA polymerase II	GO:0006366	1.22e-08	7.91514	1400	671	80	24356	Down-regulated	PPARG,MYBL2,TXN,MAFB,SFRP1,NR1D2,FOXI1,FOXO3,YAP1,KAT2B,FGFR1,NFE2L2,ARID5B,MAML2,KLF15,WWTR1,PRDM5,ENSGALG00000003939,ASCL3,MEOX2,IKZF2,ZFHX4,ENSGALG00000006805,TGFB2,BATF3,HMGN3,ARHGEF10L,CTNNB1,PKD1,SMAD6,ITGA6,SOX13,PPARA,CXXC5,GCG,ATP2B4,PID1,ENSGALG00000011190,SLC40A1,PCGF5,AHR,TP63,BMP4,EPAS1,BMP2,APP,JAG1,TSHZ3,FST,SSBP2,GLI3,BMPR1A,ETS2,GATA3,TEAD3,KLF3,GTF2IRD1,NPAS2,YES1,ETV4,NFIB,ER81…
GO:BP	response to cytokine	GO:0034097	1.29e-08	7.88864	497	671	41	24356	Down-regulated	PPARG,MYBL2,UGCG,CDC42EP4,SFRP1,FOXO3,NFE2L2,FAM65B,ARID5B,SAMHD1,PRDM5,SRC,ENSGALG00000015511,B3GNT2,TRIM25,ENSGALG00000006805,PID1,RIPK2,LIFR,MAPK13,ACKR2,IL8L2,IL1RL1,RAB7B,GATA3,ENSGALG00000014855,IL1R1,SLIT2,ENSGALG00000006565,CCR6,MAPKAPK3,NOS2,CX3CR1,CX3CL1,ENSGALG00000009738,ENSGALG00000013091,IL17REL,IL8L1,NPNT,PRLR,ENSGALG00000006394
GO:BP	negative regulation of cellular component movement	GO:0051271	1.31e-08	7.88304	189	671	24	24356	Down-regulated	PPARG,CTNNA1,DLG5,SFRP1,FOXO3,PTPRM,KANK1,ENSGALG00000015511,MEOX2,SEMA6A,PTGER4,SEMA6D,PODN,JUP,JAG1,BMPR1A,GATA3,ENSGALG00000015377,PTPRU,SEMA5B,SLIT2,SEMA3C,CDH1,SEMA5A
GO:BP	negative regulation of response to external stimulus	GO:0032102	1.35e-08	7.86863	205	671	25	24356	Down-regulated	PPARG,SERPINE2,PROS1,SAMHD1,TYRO3,ENSGALG00000015511,SEMA6A,FABP7,PTGER4,SEMA6D,PPARA,GCG,FGG,GATA3,EPHA4,ENSGALG00000015377,SEMA5B,PDGF-A,SLIT2,SEMA3C,ENSGALG00000026733,ENPP3,ENSGALG00000015833,SEMA5A,TF
GO:BP	regulation of cellular component biogenesis	GO:0044087	1.37e-08	7.86322	581	671	45	24356	Down-regulated	DLG5,CDC42EP4,CLSTN1,FNBP1L,PAK1,SDC4,KAT2B,FAM65B,CYFIP1,KANK1,SDC1,SRC,TPBG,ARHGEF10L,PTGER4,SMAD6,ADD3,CDC42EP1,TWF1,ORMDL1,SORL1,CTTN,CDC42EP3,APP,LCAT,ENSGALG00000009252,BAIAP2L1,STXBP6,SYNPO2,SH3YL1,ENSGALG00000016602,ENSGALG00000015377,EPHB2,SLIT2,LPAR1,FMN1,RAB17,LMO4,C15ORF62,MET,SPIRE2,SYNE2,ENSGALG00000013091,CDH17,ATP8B1
GO:BP	regulation of protein localization	GO:0032880	1.44e-08	7.84108	561	671	44	24356	Down-regulated	TAX1BP3,COMMD1,TXN,SFRP1,SDC4,FAM65B,WLS,SRC,DCLK3,TGFB2,HMGN3,PTGER4,CTNNB1,JUP,GCG,PID1,RAB11FIP3,LGALS3,SORL1,ERBB2,EFNB2,RIPK2,PTPN14,LPL,BMP4,CEMIP,FGG,ICA1,IL1RL1,GLI3,GATA3,INHBB,TLR5,OSGIN1,NOS2,DAB2,AR,ENSGALG00000003129,ENSGALG00000026733,KRT20,EGFR,CDH1,ENSGALG00000014640,CFTR
GO:BP	regulation of programmed cell death	GO:0043067	1.71e-08	7.76799	828	671	56	24356	Down-regulated	PPARG,CTNNA1,SFRP1,NET1,FOXO3,ITGAV,YAP1,FGFR1,NFE2L2,KITLG,FAM129B,ENSGALG00000006407,TNFSF10,TYRO3,SRC,ENSGALG00000015511,TGFB2,HS1BP3,MECOM,SLC46A2,CTNNB1,SMAD6,ITGA6,GCG,IL7,ENSGALG00000011190,SLC40A1,LGALS3,CTTN,RIPK2,IGF1R,TP63,BMP4,BMP2,SCG2,FGG,MAP4K4,XDH,GLI3,SRPX,GATA3,INHBB,TNFSF15,SLIT2,PTGFR,OSGIN1,DAB2,AR,TBX3,MET,RARB,ENSGALG00000026733,EGFR,DLL1,MAL,RASSF6
GO:BP	macromolecule biosynthetic process	GO:0009059	2.23e-08	7.65243	3075	671	140	24356	Down-regulated	SLC35C1,PPARG,MYBL2,UGCG,ENSGALG00000028810,COMMD1,TXN,MAFB,SFRP1,NR1D2,FOXI1,FOXO3,ITGAV,YAP1,KAT2B,FGFR1,NFE2L2,ARID5B,FZD6,MAML2,CYFIP1,GFPT1,ITM2B,FAM129B,SAMHD1,KLF15,HES4,ROR1,WWTR1,TSC22D1,CSGALNACT1,PRDM5,ENSGALG00000003939,TESC,PXYLP1,SRC,ASCL3,B3GNT2,MEOX2,TRIM25,ST3GAL6,IKZF2,PRICKLE1,ZFHX4,ENSGALG00000006805,TGFB2,MECOM,BATF3,HMGN3,ARHGEF10L,CTNNB1,PKD1,SMAD6,ITGA6,SOX13,PPARA,JUP,CXX…
GO:BP	neuron development	GO:0048666	2.24e-08	7.649	699	671	50	24356	Down-regulated	UGCG,DLG5,PAK1,SFRP1,PTPRM,SDC4,FGFR1,FAM65B,CYFIP1,LAMB2,KANK1,ENSGALG00000030276,ENSGALG00000015511,B3GNT2,SEMA6A,CTNNB1,SEMA6D,TWF1,ERBB2,EFNB2,LAMB1,ENSGALG00000008425,APP,TENM3,SDC2,MAP4K4,GLI3,GATA3,LGI1,EPHA4,SEMA5B,MAP3K13,SDK1,EPHB2,NFIB,SLIT2,ER81,LPAR1,RAB17,SEMA3C,TSKU,NTNG1,NREP,PTPRO,UGT8,ENSGALG00000030719,SEMA5A,ALCAM,CNR1,ATP8B1
GO:BP	cell chemotaxis	GO:0060326	2.57e-08	7.58956	180	671	23	24356	Down-regulated	FGFR1,FAM65B,F7,GAB1,DOCK4,PLEKHG5,BST1,LGALS3,PARVA,SCG2,ACKR2,IL8L2,IL-1BETA,SLIT2,LPAR1,CCR6,CX3CR1,CXCL14,CX3CL1,MET,IL8L1,ENSGALG00000027716,PTPRO
GO:BP	positive regulation of intracellular signal transduction	GO:1902533	2.88e-08	7.54087	574	671	44	24356	Down-regulated	DLG5,PAK1,FGFR1,KITLG,F7,ROR1,TNFSF10,PDGFC,SRC,ENSGALG00000015511,TRIM25,TGFB2,PDE5,TNFRSF19,CTNNB1,ENSGALG00000035237,GCG,ERBB2,RIPK2,IGF1R,ENSGALG00000036240,BMP4,BMP2,FGG,APP,XDH,GATA3,ENSGALG00000005814,MLKL,EPHA4,TNFSF15,ENSGALG00000009639,MAP3K13,PDGF-A,LPAR1,OSGIN1,AR,TLR3,CX3CL1,ENSGALG00000026733,NPNT,FGFR2,EGFR,TF
GO:BP	ion transport	GO:0006811	2.93e-08	7.53254	1127	671	68	24356	Down-regulated	SLC31A1,SLC39A11,SLC39A13,PM20D1,COMMD1,SERPINE2,SCARB2,PLA2G4A,GLRX,ITGAV,SESTD1,FGFR1,SLC25A29,ENSGALG00000015263,VDAC1,SLC41A3,TESC,ATP6V1C2,ENSGALG00000006805,TMEM37,CTNNB1,KCNJ8,PKD1,ENSGALG00000006838,GCG,ATP2B4,SLC40A1,LGALS3,SLCO2B1,RAMP1,CACHD1,PCTP,STEAP3,CEMIP,ENSGALG00000002326,SYT8,SLC39A8,GEM,SLC16A7,NETO2,KCNJ2,ENSGALG00000034806,EPHB2,ATP9A,STEAP4,SCN9A,SLCO5A1,NOS2,STEAP2,SLC4A4,…
GO:BP	regulation of extrinsic apoptotic signaling pathway	GO:2001236	3.44e-08	7.46343	98	671	17	24356	Down-regulated	CTNNA1,SFRP1,ITGAV,YAP1,FGFR1,TNFSF10,SRC,ITGA6,IL7,LGALS3,CTTN,BMP4,SCG2,FGG,SRPX,AR,MAL
GO:BP	growth	GO:0040007	3.71e-08	7.43014	579	671	44	24356	Down-regulated	CLSTN1,SERPINE2,SFRP1,FOXO3,YAP1,FGFR1,ARID5B,EPB41L3,CYFIP1,WWTR1,LAMB2,SEMA6A,NKD1,TGFB2,EVC,CTNNB1,SEMA6D,IL7,ENSGALG00000011190,PTGFRN,ERBB2,SOCS2,BMP4,APP,GLI3,BMPR1A,GATA3,FGF7,LGI1,SEMA5B,MAP3K13,SLIT2,FMN1,OSGIN1,AR,SEMA3C,RARB,RDH10,HOXA11,EGFR,SEMA5A,ALCAM,DLL1,ROS1
GO:BP	central nervous system development	GO:0007417	3.74e-08	7.42677	558	671	43	24356	Down-regulated	DLG5,MAFB,SERPINE2,SFRP1,FOXO3,FGFR1,FZD6,DPCD,LAMB2,TYRO3,WLS,SRC,ENSGALG00000015511,FABP7,PCDH18,CTNNB1,SEMA6D,PKD1,ERBB2,LAMB1,BMP4,ENSGALG00000039735,BMP2,APP,ENSGALG00000032373,NAV2,GLI3,BMPR1A,EPHA4,SYNJ2,EPHB2,NFIB,SLIT2,DAAM2,CX3CR1,LMO4,TSKU,TBX3,RARB,SYNE2,SALL1,EGFR,DLL1
GO:BP	cellular protein modification process	GO:0006464	4.5e-08	7.34677	2674	671	125	24356	Down-regulated	SLC35C1,UGCG,PLOD2,COMMD1,TXN,PAK1,SFRP1,ITGAV,PTPRM,SDC4,ALPK1,KAT2B,FGFR1,NFE2L2,KITLG,FKBP9,GFPT1,TRIO,KLF15,ROR1,WWTR1,PRDM5,PDGFC,HECTD2,ENSGALG00000013057,TYRO3,SRC,CAMKK1,ENSGALG00000015511,B3GNT2,TRIM25,ST3GAL6,PRICKLE1,DCLK3,CASS4,TGFB2,MECOM,ENSGALG00000028155,PDE5,TNFRSF19,DUSP7,CTNNB1,ENSGALG00000035237,PKD1,SMAD6,GNAQ,GCG,IL7,ATP2B4,PID1,TWF1,BST1,CDC42BPA,SORL1,ARRDC4,DYRK2,ENSGALG0…
GO:BP	protein modification process	GO:0036211	4.5e-08	7.34677	2674	671	125	24356	Down-regulated	SLC35C1,UGCG,PLOD2,COMMD1,TXN,PAK1,SFRP1,ITGAV,PTPRM,SDC4,ALPK1,KAT2B,FGFR1,NFE2L2,KITLG,FKBP9,GFPT1,TRIO,KLF15,ROR1,WWTR1,PRDM5,PDGFC,HECTD2,ENSGALG00000013057,TYRO3,SRC,CAMKK1,ENSGALG00000015511,B3GNT2,TRIM25,ST3GAL6,PRICKLE1,DCLK3,CASS4,TGFB2,MECOM,ENSGALG00000028155,PDE5,TNFRSF19,DUSP7,CTNNB1,ENSGALG00000035237,PKD1,SMAD6,GNAQ,GCG,IL7,ATP2B4,PID1,TWF1,BST1,CDC42BPA,SORL1,ARRDC4,DYRK2,ENSGALG0…
GO:BP	regulation of neurogenesis	GO:0050767	4.53e-08	7.34371	499	671	40	24356	Down-regulated	CTNNA1,DLG5,PAK1,SERPINE2,SFRP1,YAP1,FGFR1,KANK1,ENSGALG00000030276,ENSGALG00000015511,SEMA6A,CTNNB1,SEMA6D,TWF1,SORL1,EFNB2,SOCS2,BMP4,BMP2,APP,JAG1,SDC2,GLI3,BMPR1A,GATA3,EPHA4,SEMA5B,MAP3K13,SDK1,EPHB2,SLIT2,LPAR1,DAAM2,RAB17,CX3CR1,SEMA3C,NREP,MEIS1,SEMA5A,DLL1
GO:BP	peptidyl-tyrosine phosphorylation	GO:0018108	4.79e-08	7.31981	235	671	26	24356	Down-regulated	SFRP1,SDC4,FGFR1,KITLG,PDGFC,TYRO3,SRC,CASS4,IL7,TWF1,BST1,DYRK2,ERBB2,RIPK2,IGF1R,APP,FGF7,EPHA4,YES1,EPHB2,AREG,MET,FGFR2,EGFR,STYK1,ROS1
GO:BP	ameboidal-type cell migration	GO:0001667	5e-08	7.3008	270	671	28	24356	Down-regulated	PPARG,PTPRM,SDC4,FGFR1,KITLG,ARID5B,KANK1,SRC,ENSGALG00000015511,MEOX2,SEMA6A,TGFB2,SEMA6D,JUP,PLEKHG5,EFNB2,BMP4,GLUL,GATA3,FGF7,SEMA5B,SLIT2,AMOTL1,EMP2,SEMA3C,MET,SEMA5A,FAT2
GO:BP	regulation of Wnt signaling pathway	GO:0030111	5.07e-08	7.29491	219	671	25	24356	Down-regulated	TAX1BP3,SFRP1,FOXO3,YAP1,FZD6,WWTR1,WLS,KANK1,SRC,ATP6V1C2,NKD1,PRICKLE1,GNAQ,SULF2,BMP2,GLI3,AXIN2,PTPRU,DAAM2,DAB2,TSKU,SALL1,PTPRO,EGFR,APCDD1
GO:BP	protein metabolic process	GO:0019538	5.29e-08	7.27642	3897	671	166	24356	Down-regulated	SLC35C1,PPARG,UGCG,PLOD2,CSTB,SPINT1,COMMD1,TXN,PAK1,SERPINE2,SFRP1,FOXO3,ITGAV,PTPRM,SDC4,ALPK1,KAT2B,FGFR1,NFE2L2,KITLG,F7,CYFIP1,FKBP9,GFPT1,ITM2B,TRIO,GNPTAB,KLF15,CPQ,ROR1,WWTR1,CSGALNACT1,TNFSF10,PRDM5,PDGFC,HECTD2,ENSGALG00000013057,TYRO3,TESC,PXYLP1,SRC,CAMKK1,PRSS23,ENSGALG00000015511,B3GNT2,TRIM25,ST3GAL6,ST14,NKD1,PRICKLE1,CRIM1,DCLK3,ADAM12,CASS4,TGFB2,MECOM,ENSGALG00000028155,PDE5,TN…
GO:BP	apoptotic process	GO:0006915	5.29e-08	7.27642	974	671	61	24356	Down-regulated	PPARG,CTNNA1,SFRP1,NET1,FOXO3,ITGAV,YAP1,FGFR1,NFE2L2,KITLG,FAM129B,ENSGALG00000006407,VDAC1,TNFSF10,TYRO3,SRC,ENSGALG00000015511,ENSGALG00000006805,TGFB2,HS1BP3,SLC46A2,CTNNB1,SMAD6,ITGA6,GCG,IL7,ENSGALG00000011190,SLC40A1,LGALS3,CTTN,DYRK2,RIPK2,IGF1R,TP63,BMP4,BMP2,SCG2,FGG,APP,MAP4K4,XDH,GLI3,SRPX,GATA3,INHBB,TNFSF15,SLIT2,PTGFR,OSGIN1,DAB2,AR,TLR3,TBX3,RARB,ENSGALG00000026733,FGFR2,EGFR,JAG2…
GO:BP	negative regulation of metabolic process	GO:0009892	5.63e-08	7.24918	1740	671	91	24356	Down-regulated	PPARG,CSTB,SPINT1,ENSGALG00000031991,TXN,LAMA4,SERPINE2,SFRP1,ANXA7,NR1D2,FOXO3,ITGAV,YAP1,KAT2B,FGFR1,ARID5B,ITM2B,FAM129B,KLF15,WWTR1,VDAC1,PRDM5,PIK3IP1,SRC,ASCL3,PTBP3,PRICKLE1,ZFHX4,CRIM1,TGFB2,HS1BP3,MECOM,ENSGALG00000028155,BATF3,DUSP7,CTNNB1,SMAD6,SOX13,GNAQ,PPARA,CXXC5,SYTL2,ATP2B4,PID1,ORMDL1,SORL1,ENSGALG00000003921,BEND5,IGF1R,TP63,BMP4,BMP2,ENSGALG00000026811,APP,PTPN13,PTX3,TSHZ3,XD…
GO:BP	negative regulation of cellular metabolic process	GO:0031324	6.01e-08	7.22087	1557	671	84	24356	Down-regulated	PPARG,CSTB,SPINT1,ENSGALG00000031991,TXN,SERPINE2,SFRP1,NR1D2,FOXO3,ITGAV,YAP1,KAT2B,FGFR1,ARID5B,ITM2B,FAM129B,KLF15,WWTR1,VDAC1,PRDM5,PIK3IP1,SRC,ASCL3,PTBP3,PRICKLE1,ZFHX4,CRIM1,TGFB2,HS1BP3,MECOM,ENSGALG00000028155,BATF3,DUSP7,CTNNB1,SMAD6,SOX13,GNAQ,PPARA,CXXC5,SYTL2,ATP2B4,PID1,ORMDL1,SORL1,ENSGALG00000003921,BEND5,IGF1R,TP63,BMP4,BMP2,ENSGALG00000026811,APP,PTPN13,PTX3,TSHZ3,XDH,FST,GLI3,E…
GO:BP	regulation of apoptotic process	GO:0042981	6.08e-08	7.21586	813	671	54	24356	Down-regulated	PPARG,CTNNA1,SFRP1,NET1,FOXO3,ITGAV,YAP1,FGFR1,NFE2L2,KITLG,FAM129B,ENSGALG00000006407,TNFSF10,TYRO3,SRC,ENSGALG00000015511,TGFB2,HS1BP3,SLC46A2,CTNNB1,SMAD6,ITGA6,GCG,IL7,ENSGALG00000011190,SLC40A1,LGALS3,CTTN,RIPK2,IGF1R,TP63,BMP4,BMP2,SCG2,FGG,MAP4K4,XDH,GLI3,SRPX,GATA3,INHBB,TNFSF15,SLIT2,PTGFR,OSGIN1,DAB2,AR,TBX3,RARB,ENSGALG00000026733,EGFR,DLL1,MAL,RASSF6
GO:BP	peptidyl-tyrosine modification	GO:0018212	6.08e-08	7.21586	238	671	26	24356	Down-regulated	SFRP1,SDC4,FGFR1,KITLG,PDGFC,TYRO3,SRC,CASS4,IL7,TWF1,BST1,DYRK2,ERBB2,RIPK2,IGF1R,APP,FGF7,EPHA4,YES1,EPHB2,AREG,MET,FGFR2,EGFR,STYK1,ROS1
GO:BP	skeletal system development	GO:0001501	6.11e-08	7.21394	365	671	33	24356	Down-regulated	SFRP1,FGFR1,ARID5B,ENSGALG00000026970,CSGALNACT1,PDGFC,SRC,PHOSPHO1,CTNNB1,PKD1,FBN2,TP63,BMP4,SULF2,BMP2,GLI3,ENSGALG00000033256,BMPR1A,FGFRL1,AXIN2,NFIB,DHRS3,FMN1,TBX3,RARB,RDH10,NPR3,HOXA11,MEIS1,FGFR2,LRRC17,JAG2,TF
GO:BP	positive regulation of cell differentiation	GO:0045597	6.37e-08	7.19563	569	671	43	24356	Down-regulated	DLG5,SERPINE2,SFRP1,FOXO3,FGFR1,KITLG,WWTR1,TESC,ENSGALG00000030276,ENSGALG00000015511,SEMA6A,CASS4,TGFB2,PDE5,CTNNB1,IL7,TWF1,FBN2,EFNB2,RIPK2,SOCS2,LPL,TP63,BMP4,BMP2,ENSGALG00000026811,APP,JAG1,GLI3,BMPR1A,AXIN2,RAB7B,GATA3,ENSGALG00000028466,MAP3K13,EPHB2,CX3CR1,DAB2,AR,SEMA3C,HOXA11,NPNT,TF
GO:BP	Rho protein signal transduction	GO:0007266	7.73e-08	7.11195	160	671	21	24356	Down-regulated	TAX1BP3,CDC42EP4,MCF2L,NET1,FAM65B,ENSGALG00000017326,TRIO,KANK1,ENSGALG00000015511,ARHGEF10L,PLEKHG5,CDC42EP1,FARP1,ARHGEF26,CDC42EP3,ENSGALG00000011744,LPAR1,C15ORF62,PLEKHG1,MET,ENSGALG00000013091
GO:BP	regulation of plasma membrane bounded cell projection organization	GO:0120035	7.73e-08	7.11191	388	671	34	24356	Down-regulated	DLG5,CDC42EP4,FNBP1L,PAK1,SFRP1,FGFR1,FAM65B,KANK1,SRC,ENSGALG00000015511,SEMA6A,SEMA6D,CDC42EP1,TWF1,EFNB2,CDC42EP3,SDC2,ENSGALG00000009252,GATA3,SH3YL1,EPHA4,SEMA5B,MAP3K13,SDK1,EPHB2,SLIT2,LPAR1,RAB17,C15ORF62,SEMA3C,SYNE2,ENSGALG00000013091,SEMA5A,ATP8B1
GO:BP	regulation of supramolecular fiber organization	GO:1902903	7.76e-08	7.11023	224	671	25	24356	Down-regulated	CDC42EP4,PAK1,CYFIP1,KANK1,ARHGEF10L,PTGER4,ADD3,CDC42EP1,LIMA1,TWF1,CTTN,CDC42EP3,ENSGALG00000008425,APP,BAIAP2L1,SYNPO2,ENSGALG00000016602,ENSGALG00000015377,SLIT2,LPAR1,FMN1,C15ORF62,MET,SPIRE2,ENSGALG00000013091
GO:BP	secretion by cell	GO:0032940	7.89e-08	7.10282	552	671	42	24356	Down-regulated	SERPINE2,SFRP1,ITGAV,SDC4,FGFR1,FAM129B,GNPTAB,TNFAIP2,TYRO3,WLS,SDC1,TGFB2,HMGN3,PTGER4,GCG,SYTL2,RAB11FIP3,RIPK2,LPL,STEAP3,FGG,ICA1,SYT8,IL1RL1,ENSGALG00000033256,STXBP6,GATA3,FGF7,INHBB,IL-1BETA,TLR5,NRXN3,NOS2,STEAP2,ENSGALG00000003129,ENSGALG00000009738,TBX3,SCRN1,ENSGALG00000026733,KRT20,ENSGALG00000014640,CFTR
GO:BP	negative regulation of nitrogen compound metabolic process	GO:0051172	7.96e-08	7.09907	1437	671	79	24356	Down-regulated	PPARG,CSTB,SPINT1,ENSGALG00000031991,TXN,SERPINE2,SFRP1,NR1D2,FOXO3,ITGAV,YAP1,KAT2B,FGFR1,ARID5B,ITM2B,FAM129B,KLF15,WWTR1,PRDM5,SRC,ASCL3,PTBP3,PRICKLE1,ZFHX4,CRIM1,MECOM,ENSGALG00000028155,BATF3,DUSP7,CTNNB1,SMAD6,SOX13,GNAQ,PPARA,CXXC5,ATP2B4,PID1,ORMDL1,SORL1,ENSGALG00000003921,BEND5,IGF1R,TP63,BMP4,BMP2,ENSGALG00000026811,APP,PTPN13,PTX3,TSHZ3,XDH,FST,GLI3,ETS2,AXIN2,GATA3,KLF3,INHBB,EPHA4,…
GO:BP	developmental growth	GO:0048589	8.34e-08	7.07889	429	671	36	24356	Down-regulated	SFRP1,FOXO3,YAP1,FGFR1,ARID5B,CYFIP1,WWTR1,LAMB2,SEMA6A,NKD1,TGFB2,EVC,CTNNB1,SEMA6D,IL7,ENSGALG00000011190,PTGFRN,SOCS2,BMP4,APP,GLI3,BMPR1A,GATA3,FGF7,SEMA5B,MAP3K13,SLIT2,FMN1,AR,SEMA3C,RARB,RDH10,HOXA11,SEMA5A,ALCAM,DLL1
GO:BP	positive regulation of transferase activity	GO:0051347	8.58e-08	7.06659	390	671	34	24356	Down-regulated	PAK1,SDC4,FGFR1,KITLG,PDGFC,SRC,ENSGALG00000015511,CASS4,TGFB2,PDE5,CTNNB1,ENSGALG00000035237,PKD1,GCG,ATP2B4,SORL1,ARRDC4,ERBB2,BMP4,BMP2,CEMIP,MAP4K4,MLKL,EPHA4,PKIB,TNFSF15,MAP3K13,PDGF-A,LPAR1,EMP2,LMO4,EGFR,PRLR,TF
GO:BP	immune response	GO:0006955	8.58e-08	7.06659	685	671	48	24356	Down-regulated	PPARG,ENSGALG00000031991,CDC42EP4,SAMHD1,ENSGALG00000006407,TNFSF10,TYRO3,TRIM25,ENSGALG00000022871,ENSGALG00000006805,TGFB2,PTGER4,SMAD6,IL7,MX1,RIPK2,IGF1R,ENSGALG00000026811,APP,ACKR2,JAG1,PTX3,IL8L2,IL1RL1,BMPR1A,RAB7B,GATA3,IL-1BETA,ENSGALG00000040269,TNFSF15,ENSGALG00000009639,TLR5,CCR6,EMP2,RAB17,MAPKAPK3,NOS2,CX3CR1,CXCL14,TLR3,CX3CL1,IL8L1,CFD,ENPP3,CDH17,TF,ALCAM,DLL1
GO:BP	cell differentiation involved in kidney development	GO:0061005	8.58e-08	7.06659	38	671	11	24356	Down-regulated	YAP1,KLF15,WWTR1,LAMB2,CTNNB1,BMP4,JAG1,GLI3,GATA3,SALL1,PTPRO
GO:BP	regulation of protein serine/threonine kinase activity	GO:0071900	8.67e-08	7.06209	314	671	30	24356	Down-regulated	PAK1,SFRP1,KAT2B,FGFR1,KITLG,PDGFC,SRC,ENSGALG00000015511,ENSGALG00000028155,PDE5,DUSP7,ENSGALG00000035237,PKD1,ATP2B4,SORL1,ERBB2,IGF1R,BMP4,BMP2,CEMIP,MLKL,EPHA4,ENSGALG00000026896,PKIB,MAP3K13,PDGF-A,EPHB2,LPAR1,EGFR,TF
GO:BP	cell part morphogenesis	GO:0032990	8.7e-08	7.06031	430	671	36	24356	Down-regulated	PAK1,PTPRM,CYFIP1,LAMB2,KANK1,SRC,ENSGALG00000030276,ENSGALG00000015511,B3GNT2,SEMA6A,CTNNB1,SEMA6D,PID1,ERBB2,EFNB2,ENSGALG00000008425,APP,SDC2,MAP4K4,GLI3,GATA3,LGI1,EPHA4,SEMA5B,MAP3K13,EPHB2,NFIB,SLIT2,ER81,SEMA3C,TSKU,NTNG1,PTPRO,UGT8,SEMA5A,ALCAM
GO:BP	export from cell	GO:0140352	8.71e-08	7.06002	576	671	43	24356	Down-regulated	SERPINE2,SFRP1,ITGAV,SDC4,FGFR1,FAM129B,GNPTAB,TNFAIP2,TYRO3,WLS,SDC1,TGFB2,HMGN3,PTGER4,GCG,SYTL2,RAB11FIP3,SLC40A1,RIPK2,LPL,STEAP3,FGG,ICA1,SYT8,IL1RL1,ENSGALG00000033256,STXBP6,GATA3,FGF7,INHBB,IL-1BETA,TLR5,NRXN3,NOS2,STEAP2,ENSGALG00000003129,ENSGALG00000009738,TBX3,SCRN1,ENSGALG00000026733,KRT20,ENSGALG00000014640,CFTR
GO:BP	response to organic cyclic compound	GO:0014070	8.71e-08	7.06002	371	671	33	24356	Down-regulated	PPARG,CTNNA1,PAK1,P2RY13,SFRP1,NR1D2,YAP1,ENSGALG00000013057,SRC,TGFB2,CTNNB1,KCNJ8,PPARA,JUP,ATP2B4,AHR,RIPK2,SOCS2,TP63,BMP4,BMP2,SDK1,SLIT2,PTGFR,ENSGALG00000006565,DAB2,AR,TLR3,AREG,RARB,EGFR,CDH1,CFTR
GO:BP	immune system development	GO:0002520	8.71e-08	7.06002	576	671	43	24356	Down-regulated	PPARG,ENSGALG00000031991,MAFB,SFRP1,FOXO3,NFE2L2,KITLG,SAMHD1,TYRO3,TESC,SRC,SLC46A2,BATF3,PTGER4,CTNNB1,DOCK1,SOX13,STON2,IL7,SLC40A1,ERBB2,RIPK2,BMP4,EPAS1,ENSGALG00000039735,ENSGALG00000026811,APP,JAG1,IL8L2,FST,GLI3,MFAP5,RAB7B,GATA3,ENSGALG00000028466,RBM47,CCR6,LMO4,MEIS1,LRRC17,JAG2,CDH17,DLL1
GO:BP	epithelial cell differentiation involved in kidney development	GO:0035850	9.22e-08	7.03523	30	671	10	24356	Down-regulated	YAP1,KLF15,WWTR1,LAMB2,CTNNB1,BMP4,JAG1,GATA3,SALL1,PTPRO
GO:BP	circulatory system process	GO:0003013	9.26e-08	7.03345	261	671	27	24356	Down-regulated	PPARG,PTPRM,YAP1,WWTR1,SRC,TGFB2,PDE5,DOCK4,KCNJ8,JUP,ATP2B4,DDAH1,EPAS1,FGG,NAV2,PTGS1,ENSGALG00000033256,KCNJ2,SLIT2,EMP2,AR,SGCD,NPR3,DMD,DSG2,PTPRO,DLL1
GO:BP	supramolecular fiber organization	GO:0097435	9.26e-08	7.03345	472	671	38	24356	Down-regulated	CTNNA1,PLOD2,CDC42EP4,PAK1,MYO1B,CYFIP1,KANK1,SRC,TPM2,CASS4,TGFB2,ARHGEF10L,PTGER4,ADD3,CDC42EP1,LIMA1,TWF1,CTTN,CDC42EP3,ENSGALG00000008425,APP,BAIAP2L1,MFAP5,SYNPO2,ENSGALG00000016602,ENSGALG00000015377,SLIT2,POF1B,LPAR1,FMN1,EMP2,CGNL1,C15ORF62,MET,SPIRE2,ENSGALG00000013091,SHROOM2,KRT20
GO:BP	defense response	GO:0006952	9.74e-08	7.01156	644	671	46	24356	Down-regulated	PPARG,CDC42EP4,NR1D2,NFE2L2,SAMHD1,VDAC1,TYRO3,TRIM25,ENSGALG00000006805,PTGER4,KCNJ8,PPARA,ENSGALG00000011190,BST1,MX1,RIPK2,LPL,BMP2,APP,ACKR2,PTX3,IL8L2,PTGS1,IL1RL1,RAB7B,GATA3,IL-1BETA,ENSGALG00000009639,TLR5,PTGFR,ENSGALG00000006565,CCR6,MAPKAPK3,NOS2,TLR3,CX3CL1,ENSGALG00000026733,SLC7A2,IL8L1,ENSGALG00000027716,CFD,ENPP3,ENSGALG00000015833,ELF3,TF,LYZ
GO:BP	regulation of cell projection organization	GO:0031344	1e-07	6.99806	393	671	34	24356	Down-regulated	DLG5,CDC42EP4,FNBP1L,PAK1,SFRP1,FGFR1,FAM65B,KANK1,SRC,ENSGALG00000015511,SEMA6A,SEMA6D,CDC42EP1,TWF1,EFNB2,CDC42EP3,SDC2,ENSGALG00000009252,GATA3,SH3YL1,EPHA4,SEMA5B,MAP3K13,SDK1,EPHB2,SLIT2,LPAR1,RAB17,C15ORF62,SEMA3C,SYNE2,ENSGALG00000013091,SEMA5A,ATP8B1
GO:BP	homeostatic process	GO:0042592	1.01e-07	6.9955	1141	671	67	24356	Down-regulated	PPARG,UGCG,SLC31A1,SLC39A13,PM20D1,COMMD1,BDH2,TXN,LAMA4,MAFB,ANXA7,NR1D2,GLRX,FOXO3,YAP1,NFE2L2,KITLG,KLF15,WWTR1,PDGFC,TYRO3,SRC,SLC46A2,HMGN3,PTGER4,CTNNB1,ENSGALG00000006838,GCG,IL7,LIMA1,ATP2B4,ENSGALG00000011190,ORMDL1,SLC40A1,HAAO,LPL,IGF1R,TP63,BMP4,EPAS1,CEMIP,APP,ACKR2,SLC39A8,LCAT,DIO2,GATA3,IL-1BETA,PKIB,ACOX2,LPAR1,PTGFR,CCR6,CX3CR1,SGCD,SLC4A4,JPH1,MET,BACE2,NPR3,ENSGALG00000026733,…
GO:BP	plasma membrane bounded cell projection morphogenesis	GO:0120039	1.01e-07	6.9955	413	671	35	24356	Down-regulated	PAK1,PTPRM,CYFIP1,LAMB2,KANK1,SRC,ENSGALG00000030276,ENSGALG00000015511,B3GNT2,SEMA6A,CTNNB1,SEMA6D,ERBB2,EFNB2,ENSGALG00000008425,APP,SDC2,MAP4K4,GLI3,GATA3,LGI1,EPHA4,SEMA5B,MAP3K13,EPHB2,NFIB,SLIT2,ER81,SEMA3C,TSKU,NTNG1,PTPRO,UGT8,SEMA5A,ALCAM
GO:BP	metanephros development	GO:0001656	1.01e-07	6.99486	69	671	14	24356	Down-regulated	DLG5,YAP1,WWTR1,LAMB2,CTNNB1,PKD1,BMP4,GLI3,GATA3,PDGF-A,FMN1,RDH10,SALL1,HOXA11
GO:BP	negative regulation of cell death	GO:0060548	1.03e-07	6.98828	537	671	41	24356	Down-regulated	CTNNA1,PM20D1,TXN,SFRP1,ITGAV,YAP1,NFE2L2,KITLG,FAM129B,TYRO3,SRC,MECOM,SLC46A2,CTNNB1,SMAD6,ITGA6,GCG,IL7,ENSGALG00000011190,SLC40A1,LGALS3,SORL1,CTTN,IGF1R,BMP4,SCG2,FGG,MAP4K4,GLI3,GATA3,NPAS2,WISP1,PTGFR,DAB2,AR,TBX3,MET,RARB,ENSGALG00000026733,EGFR,DLL1
GO:BP	axon development	GO:0061564	1.03e-07	6.98794	317	671	30	24356	Down-regulated	PAK1,PTPRM,CYFIP1,LAMB2,ENSGALG00000015511,B3GNT2,SEMA6A,SEMA6D,ERBB2,EFNB2,ENSGALG00000008425,APP,GLI3,GATA3,LGI1,EPHA4,SEMA5B,MAP3K13,EPHB2,NFIB,SLIT2,ER81,SEMA3C,TSKU,NTNG1,NREP,PTPRO,SEMA5A,ALCAM,CNR1
GO:BP	cell projection morphogenesis	GO:0048858	1.06e-07	6.97456	414	671	35	24356	Down-regulated	PAK1,PTPRM,CYFIP1,LAMB2,KANK1,SRC,ENSGALG00000030276,ENSGALG00000015511,B3GNT2,SEMA6A,CTNNB1,SEMA6D,ERBB2,EFNB2,ENSGALG00000008425,APP,SDC2,MAP4K4,GLI3,GATA3,LGI1,EPHA4,SEMA5B,MAP3K13,EPHB2,NFIB,SLIT2,ER81,SEMA3C,TSKU,NTNG1,PTPRO,UGT8,SEMA5A,ALCAM
GO:BP	epidermis development	GO:0008544	1.07e-07	6.96947	134	671	19	24356	Down-regulated	UGCG,YAP1,FGFR1,FAM65B,FZD6,ST14,TGFB2,TNFRSF19,CTNNB1,PPARA,TP63,BMP4,JAG1,FST,GATA3,IRF6,EGFR,JAG2,DLL1
GO:BP	limb development	GO:0060173	1.25e-07	6.90205	150	671	20	24356	Down-regulated	FGFR1,FZD6,HES4,MEOX2,CTNNB1,ITGA6,FBN2,TP63,BMP4,GLI3,ENSGALG00000033256,BMPR1A,PDLIM4,FMN1,SEMA3C,TBX3,RARB,RDH10,SALL1,HOXA11
GO:BP	response to hormone	GO:0009725	1.25e-07	6.90205	437	671	36	24356	Down-regulated	DENND4C,PPARG,UGCG,PAK1,SFRP1,NR1D2,FOXO3,YAP1,KAT2B,KLF15,KANK1,SRC,TGFB2,PTGER4,CTNNB1,GNAQ,PPARA,ATP2B4,PID1,RAMP1,SOCS2,IGF1R,TP63,BMP4,BAIAP2L1,INHBB,SLIT2,PTGFR,ENSGALG00000006565,DAB2,AR,STEAP2,AREG,RARB,EGFR,PRLR
GO:BP	brain development	GO:0007420	1.26e-07	6.89987	417	671	35	24356	Down-regulated	DLG5,MAFB,SERPINE2,SFRP1,FOXO3,FGFR1,FZD6,DPCD,TYRO3,WLS,SRC,ENSGALG00000015511,FABP7,PCDH18,CTNNB1,SEMA6D,LAMB1,BMP4,ENSGALG00000039735,BMP2,APP,ENSGALG00000032373,GLI3,BMPR1A,SYNJ2,EPHB2,NFIB,SLIT2,TSKU,TBX3,RARB,SYNE2,SALL1,EGFR,DLL1
GO:BP	cellular response to cytokine stimulus	GO:0071345	1.37e-07	6.86438	459	671	37	24356	Down-regulated	PPARG,MYBL2,UGCG,CDC42EP4,SFRP1,FOXO3,NFE2L2,FAM65B,ARID5B,SAMHD1,PRDM5,ENSGALG00000015511,B3GNT2,TRIM25,PID1,RIPK2,LIFR,MAPK13,ACKR2,IL8L2,IL1RL1,RAB7B,GATA3,ENSGALG00000014855,IL1R1,SLIT2,CCR6,NOS2,CX3CR1,CX3CL1,ENSGALG00000009738,ENSGALG00000013091,IL17REL,IL8L1,NPNT,PRLR,ENSGALG00000006394
GO:BP	regulation of epithelial cell proliferation	GO:0050678	1.38e-07	6.86125	198	671	23	24356	Down-regulated	PPARG,SFRP1,PTPRM,YAP1,FGFR1,ENSGALG00000015511,TGFB2,CTNNB1,ERBB2,EFNB2,TP63,BMP4,SULF2,BMP2,SCG2,XDH,BMPR1A,GATA3,FGF7,NFIB,AR,EGFR,ESRP2
GO:BP	appendage development	GO:0048736	1.39e-07	6.85754	151	671	20	24356	Down-regulated	FGFR1,FZD6,HES4,MEOX2,CTNNB1,ITGA6,FBN2,TP63,BMP4,GLI3,ENSGALG00000033256,BMPR1A,PDLIM4,FMN1,SEMA3C,TBX3,RARB,RDH10,SALL1,HOXA11
GO:BP	hematopoietic or lymphoid organ development	GO:0048534	1.44e-07	6.84251	544	671	41	24356	Down-regulated	PPARG,MAFB,SFRP1,FOXO3,NFE2L2,KITLG,TYRO3,TESC,SRC,SLC46A2,BATF3,PTGER4,CTNNB1,DOCK1,SOX13,STON2,IL7,SLC40A1,ERBB2,RIPK2,BMP4,EPAS1,ENSGALG00000039735,ENSGALG00000026811,APP,JAG1,IL8L2,FST,GLI3,MFAP5,RAB7B,GATA3,ENSGALG00000028466,RBM47,CCR6,LMO4,MEIS1,LRRC17,JAG2,CDH17,DLL1
GO:BP	heart development	GO:0007507	1.56e-07	6.8063	381	671	33	24356	Down-regulated	YAP1,FGFR1,ENSGALG00000015511,PRICKLE1,TGFB2,CTNNB1,KCNJ8,PKD1,SMAD6,ERBB2,EFNB2,PARVA,BMP4,BMP2,JAG1,GLI3,ENSGALG00000033256,BMPR1A,FGFRL1,ETS2,AXIN2,GATA3,LTBP1,DHRS3,SGCD,LMO4,SEMA3C,TBX3,RARB,SALL1,DSG2,EGFR,DLL1
GO:BP	regulation of actin filament-based process	GO:0032970	1.63e-07	6.78676	251	671	26	24356	Down-regulated	CDC42EP4,PAK1,CYFIP1,KANK1,ARHGEF10L,PTGER4,JUP,ADD3,CDC42EP1,LIMA1,TWF1,BST1,CTTN,CDC42EP3,BAIAP2L1,SYNPO2,ENSGALG00000016602,ENSGALG00000015377,SLIT2,LPAR1,FMN1,C15ORF62,MET,SPIRE2,ENSGALG00000013091,DSG2
GO:BP	cytoskeleton organization	GO:0007010	1.69e-07	6.77268	1058	671	63	24356	Down-regulated	MYBL2,CTNNA1,CDC42EP4,PAK1,MYO1B,KAT2B,EPB41L3,CYFIP1,ENSGALG00000017326,DAAM1,KANK1,SRC,PARD6G,GAB1,TPM2,CASS4,ARHGEF10L,PTGER4,CTNNB1,DOCK1,PKD1,ADD3,CDC42EP1,IQSEC1,LIMA1,TWF1,BST1,CDC42BPA,CTTN,CDC42EP3,PARVA,ENSGALG00000008425,ENSGALG00000039735,ENSGALG00000032373,BAIAP2L1,PDLIM4,SYNPO2,FGF7,ENSGALG00000029935,ENSGALG00000016602,ENSGALG00000015377,ABLIM1,FAM83H,SLIT2,POF1B,LPAR1,DAAM2,AMOTL1…
GO:BP	cell-substrate adhesion	GO:0031589	1.69e-07	6.77243	217	671	24	24356	Down-regulated	ITGAV,TYRO3,KANK1,SRC,CASS4,ECM2,CTNNB1,SMAD6,ITGA6,JUP,BST1,PARVA,LAMB1,FGG,JAG1,ENSGALG00000016602,ENSGALG00000015377,EGFL6,FMN1,EMP2,ENSGALG00000005349,DMD,NPNT,FAT2
GO:BP	cellular macromolecule biosynthetic process	GO:0034645	1.75e-07	6.75643	3007	671	134	24356	Down-regulated	SLC35C1,PPARG,MYBL2,UGCG,ENSGALG00000028810,COMMD1,TXN,MAFB,SFRP1,NR1D2,FOXI1,FOXO3,YAP1,KAT2B,FGFR1,NFE2L2,ARID5B,FZD6,MAML2,CYFIP1,GFPT1,ITM2B,FAM129B,SAMHD1,KLF15,HES4,ROR1,WWTR1,TSC22D1,CSGALNACT1,PRDM5,ENSGALG00000003939,TESC,PXYLP1,SRC,ASCL3,B3GNT2,MEOX2,TRIM25,ST3GAL6,IKZF2,PRICKLE1,ZFHX4,ENSGALG00000006805,TGFB2,MECOM,BATF3,HMGN3,ARHGEF10L,CTNNB1,PKD1,SMAD6,ITGA6,SOX13,PPARA,JUP,CXXC5,GCG…
GO:BP	mesenchymal cell differentiation	GO:0048762	1.82e-07	6.73974	169	671	21	24356	Down-regulated	DLG5,SFRP1,FGFR1,KITLG,WWTR1,SEMA6A,TGFB2,CTNNB1,SEMA6D,VASN,BMP4,BMP2,JAG1,BMPR1A,AXIN2,ENSGALG00000015377,SEMA5B,DAB2,SEMA3C,RDH10,SEMA5A
GO:BP	small GTPase mediated signal transduction	GO:0007264	1.98e-07	6.70377	385	671	33	24356	Down-regulated	TAX1BP3,CDC42EP4,MCF2L,NET1,KITLG,FAM65B,CYFIP1,ENSGALG00000017326,TRIO,KANK1,SRC,ENSGALG00000015511,ARHGEF10L,DOCK4,DOCK1,PLEKHG5,CDC42EP1,IQSEC1,FARP1,ARHGEF26,CDC42EP3,RAB7B,ENSGALG00000011744,EPHB2,SLIT2,LPAR1,RAB17,CGNL1,C15ORF62,PLEKHG1,MET,RASGEF1C,ENSGALG00000013091
GO:BP	negative regulation of neurogenesis	GO:0050768	2.01e-07	6.69657	170	671	21	24356	Down-regulated	CTNNA1,KANK1,SEMA6A,CTNNB1,SEMA6D,SORL1,EFNB2,APP,JAG1,GLI3,BMPR1A,EPHA4,SEMA5B,EPHB2,SLIT2,LPAR1,DAAM2,SEMA3C,MEIS1,SEMA5A,DLL1
GO:BP	hemopoiesis	GO:0030097	2.2e-07	6.6579	510	671	39	24356	Down-regulated	PPARG,MAFB,SFRP1,FOXO3,NFE2L2,KITLG,TYRO3,TESC,SRC,SLC46A2,BATF3,PTGER4,CTNNB1,DOCK1,SOX13,STON2,IL7,ERBB2,RIPK2,BMP4,EPAS1,ENSGALG00000039735,ENSGALG00000026811,APP,JAG1,IL8L2,FST,GLI3,MFAP5,RAB7B,GATA3,ENSGALG00000028466,RBM47,CCR6,MEIS1,LRRC17,JAG2,CDH17,DLL1
GO:BP	positive regulation of cell population proliferation	GO:0008284	2.3e-07	6.63754	511	671	39	24356	Down-regulated	PAK1,SFRP1,ITGAV,YAP1,FGFR1,KITLG,WWTR1,PDGFC,ENSGALG00000022871,TGFB2,CTNNB1,IL7,PID1,ENSGALG00000011190,BST1,ERBB2,EFNB2,RIPK2,IGF1R,LIFR,TP63,BMP4,BMP2,SCG2,GLI3,BMPR1A,FGF7,ENSGALG00000028466,PDGF-A,PTGFR,EMP2,AR,AREG,TBX3,FGFR2,EGFR,TF,ESRP2,DLL1
GO:BP	cell activation	GO:0001775	2.3e-07	6.63754	511	671	39	24356	Down-regulated	DLG5,ENSGALG00000031991,MAFB,SERPINE2,SFRP1,SDC4,FZD6,TYRO3,ENSGALG00000022871,PDE5,SLC46A2,BATF3,PTGER4,CTNNB1,SOX13,IL7,BST1,LGALS3,ERBB2,EFNB2,RIPK2,BMP4,ENSGALG00000026811,FGG,APP,IL8L2,IL1RL1,GLI3,GATA3,IL-1BETA,PDGF-A,CCR6,LMO4,SLC7A2,IL8L1,ENPP3,JAG2,CDH17,DLL1
GO:BP	inflammatory response	GO:0006954	2.34e-07	6.63144	292	671	28	24356	Down-regulated	NR1D2,NFE2L2,TYRO3,PTGER4,PPARA,BST1,LPL,BMP2,APP,ACKR2,IL8L2,PTGS1,IL1RL1,GATA3,IL-1BETA,PTGFR,ENSGALG00000006565,CCR6,NOS2,TLR3,CX3CL1,ENSGALG00000026733,SLC7A2,IL8L1,ENSGALG00000027716,ENPP3,ENSGALG00000015833,ELF3
GO:BP	secretion	GO:0046903	2.34e-07	6.631	620	671	44	24356	Down-regulated	SERPINE2,SFRP1,PLA2G4A,ITGAV,SDC4,FGFR1,FAM129B,GNPTAB,TNFAIP2,TYRO3,WLS,SDC1,TGFB2,HMGN3,PTGER4,GCG,SYTL2,RAB11FIP3,RIPK2,SOCS2,LPL,STEAP3,FGG,ICA1,SYT8,IL1RL1,ENSGALG00000033256,STXBP6,GATA3,FGF7,INHBB,IL-1BETA,TLR5,NRXN3,NOS2,STEAP2,ENSGALG00000003129,ENSGALG00000009738,TBX3,SCRN1,ENSGALG00000026733,KRT20,ENSGALG00000014640,CFTR
GO:BP	mesonephric tubule development	GO:0072164	2.41e-07	6.6188	74	671	14	24356	Down-regulated	SFRP1,FGFR1,CTNNB1,PKD1,SMAD6,BMP4,BMP2,GLI3,GATA3,SLIT2,FMN1,RARB,HOXA11,NPNT
GO:BP	mesonephric epithelium development	GO:0072163	2.41e-07	6.6188	74	671	14	24356	Down-regulated	SFRP1,FGFR1,CTNNB1,PKD1,SMAD6,BMP4,BMP2,GLI3,GATA3,SLIT2,FMN1,RARB,HOXA11,NPNT
GO:BP	regulation of nervous system development	GO:0051960	2.43e-07	6.61364	577	671	42	24356	Down-regulated	CTNNA1,DLG5,CLSTN1,PAK1,SERPINE2,SFRP1,YAP1,FGFR1,KANK1,ENSGALG00000030276,ENSGALG00000015511,SEMA6A,TPBG,CTNNB1,SEMA6D,TWF1,SORL1,EFNB2,SOCS2,BMP4,BMP2,APP,JAG1,SDC2,GLI3,BMPR1A,GATA3,EPHA4,SEMA5B,MAP3K13,SDK1,EPHB2,SLIT2,LPAR1,DAAM2,RAB17,CX3CR1,SEMA3C,NREP,MEIS1,SEMA5A,DLL1
GO:BP	positive regulation of protein metabolic process	GO:0051247	2.53e-07	6.59732	1046	671	62	24356	Down-regulated	PPARG,COMMD1,TXN,PAK1,SDC4,FGFR1,KITLG,TNFSF10,PDGFC,PXYLP1,SRC,ENSGALG00000015511,NKD1,PRICKLE1,CASS4,TGFB2,PDE5,TNFRSF19,CTNNB1,ENSGALG00000035237,PKD1,GCG,ATP2B4,SORL1,ARRDC4,RAMP1,ERBB2,RIPK2,IGF1R,BMP4,BMP2,CEMIP,FGG,APP,MAP4K4,XDH,BMPR1A,AXIN2,GATA3,FGF7,INHBB,MLKL,EPHA4,ENSGALG00000028466,TNFSF15,YES1,MAP3K13,PDGF-A,LPAR1,EMP2,OSGIN1,DAB2,AR,TLR3,CX3CL1,AREG,ENSGALG00000026733,NPNT,FGFR2,E…
GO:BP	positive regulation of protein kinase activity	GO:0045860	2.53e-07	6.59636	312	671	29	24356	Down-regulated	PAK1,SDC4,FGFR1,KITLG,PDGFC,SRC,ENSGALG00000015511,CASS4,TGFB2,PDE5,ENSGALG00000035237,PKD1,GCG,ATP2B4,ERBB2,BMP4,BMP2,CEMIP,MAP4K4,MLKL,EPHA4,TNFSF15,MAP3K13,PDGF-A,LPAR1,EMP2,EGFR,PRLR,TF
GO:BP	response to wounding	GO:0009611	2.73e-07	6.56454	276	671	27	24356	Down-regulated	PAK1,SERPINE2,PROS1,SDC4,YAP1,NFE2L2,FZD6,F7,LAMB2,TYRO3,KANK1,SDC1,TGFB2,PPARA,PTGFRN,ERBB2,SULF2,FGG,F10,IL8L2,INHBB,EPHA4,ENSGALG00000015377,PDGF-A,RARB,NREP,PPL
GO:BP	head development	GO:0060322	2.93e-07	6.53297	453	671	36	24356	Down-regulated	DLG5,MAFB,SERPINE2,SFRP1,FOXO3,FGFR1,ARID5B,FZD6,DPCD,TYRO3,WLS,SRC,ENSGALG00000015511,FABP7,PCDH18,CTNNB1,SEMA6D,LAMB1,BMP4,ENSGALG00000039735,BMP2,APP,ENSGALG00000032373,GLI3,BMPR1A,SYNJ2,EPHB2,NFIB,SLIT2,TSKU,TBX3,RARB,SYNE2,SALL1,EGFR,DLL1
GO:BP	positive regulation of cellular protein metabolic process	GO:0032270	2.96e-07	6.52912	977	671	59	24356	Down-regulated	PPARG,COMMD1,TXN,PAK1,SDC4,FGFR1,KITLG,TNFSF10,PDGFC,SRC,ENSGALG00000015511,PRICKLE1,CASS4,TGFB2,PDE5,TNFRSF19,CTNNB1,ENSGALG00000035237,PKD1,GCG,ATP2B4,ARRDC4,RAMP1,ERBB2,RIPK2,IGF1R,BMP4,BMP2,CEMIP,FGG,APP,MAP4K4,XDH,BMPR1A,AXIN2,GATA3,FGF7,INHBB,MLKL,EPHA4,ENSGALG00000028466,TNFSF15,YES1,MAP3K13,PDGF-A,LPAR1,EMP2,OSGIN1,DAB2,AR,TLR3,CX3CL1,AREG,ENSGALG00000026733,NPNT,FGFR2,EGFR,PRLR,TF
GO:BP	embryonic morphogenesis	GO:0048598	3.01e-07	6.5208	433	671	35	24356	Down-regulated	MAFB,SFRP1,FOXI1,ITGAV,SDC4,YAP1,FGFR1,FAM65B,FZD6,WLS,ST14,PRICKLE1,CTNNB1,FBN2,LAMB1,TP63,BMP4,GLI3,BMPR1A,ETS2,ENSGALG00000015056,GATA3,ENSGALG00000015377,EPHB2,AR,LMO4,TBX3,RARB,RDH10,SALL1,LAMB3,HOXA11,FGFR2,JAG2,DLL1
GO:BP	axonogenesis	GO:0007409	3.26e-07	6.48649	297	671	28	24356	Down-regulated	PAK1,PTPRM,CYFIP1,LAMB2,ENSGALG00000015511,B3GNT2,SEMA6A,SEMA6D,ERBB2,EFNB2,ENSGALG00000008425,APP,GLI3,GATA3,LGI1,EPHA4,SEMA5B,MAP3K13,EPHB2,NFIB,SLIT2,ER81,SEMA3C,TSKU,NTNG1,PTPRO,SEMA5A,ALCAM
GO:BP	regulation of protein transport	GO:0051223	3.41e-07	6.46695	355	671	31	24356	Down-regulated	TXN,SFRP1,WLS,TGFB2,HMGN3,PTGER4,JUP,GCG,RAB11FIP3,SORL1,ERBB2,EFNB2,RIPK2,PTPN14,LPL,BMP4,CEMIP,FGG,ICA1,IL1RL1,GLI3,GATA3,INHBB,TLR5,NOS2,ENSGALG00000003129,ENSGALG00000026733,KRT20,CDH1,ENSGALG00000014640,CFTR
GO:BP	ear development	GO:0043583	3.48e-07	6.45883	160	671	20	24356	Down-regulated	MAFB,FOXI1,SDC4,FGFR1,FAM65B,FZD6,ROR1,BMP4,BMP2,JAG1,GLI3,GATA3,EPHB2,CXCL14,RARB,RDH10,SALL1,JAG2,DLL1,ATP8B1
GO:BP	canonical Wnt signaling pathway	GO:0060070	3.52e-07	6.45293	209	671	23	24356	Down-regulated	SFRP1,FOXO3,YAP1,FZD6,WWTR1,WLS,KANK1,SDC1,SRC,NKD1,PRICKLE1,CTNNB1,GNAQ,SULF2,BMP2,GLI3,AXIN2,GATA3,PTPRU,DAAM2,DAB2,PTPRO,EGFR
GO:BP	cellular response to growth factor stimulus	GO:0071363	3.63e-07	6.44035	416	671	34	24356	Down-regulated	SFRP1,FGFR1,CYFIP1,CLEC3B,ASPN,SRC,ENSGALG00000015511,GAB1,TGFB2,CTNNB1,SMAD6,FBN2,ERBB2,VASN,BMP4,SULF2,BMP2,ENSGALG00000037160,XDH,BMPR1A,FGFRL1,GATA3,FGF7,YES1,LTBP1,SLIT2,DAB2,CREB3L1,NREP,NPNT,FGFR2,EGFR,DLL1,CHRDL1
GO:BP	macromolecule modification	GO:0043412	3.87e-07	6.41225	2814	671	126	24356	Down-regulated	SLC35C1,UGCG,PLOD2,COMMD1,TXN,PAK1,SFRP1,ITGAV,PTPRM,SDC4,ALPK1,KAT2B,FGFR1,NFE2L2,KITLG,FKBP9,GFPT1,TRIO,KLF15,ROR1,WWTR1,PRDM5,PDGFC,HECTD2,ENSGALG00000013057,TYRO3,SRC,CAMKK1,ENSGALG00000015511,B3GNT2,TRIM25,ST3GAL6,PRICKLE1,DCLK3,CASS4,TGFB2,MECOM,ENSGALG00000028155,PDE5,TNFRSF19,DUSP7,CTNNB1,ENSGALG00000035237,PKD1,SMAD6,GNAQ,GCG,IL7,ATP2B4,PID1,TWF1,BST1,CDC42BPA,SORL1,ARRDC4,DYRK2,ENSGALG0…
GO:BP	regulation of MAP kinase activity	GO:0043405	4.11e-07	6.38642	194	671	22	24356	Down-regulated	PAK1,SFRP1,FGFR1,KITLG,PDGFC,ENSGALG00000015511,ENSGALG00000028155,PDE5,DUSP7,ENSGALG00000035237,SORL1,ERBB2,IGF1R,BMP4,BMP2,MLKL,EPHA4,MAP3K13,PDGF-A,EPHB2,LPAR1,EGFR
GO:BP	positive regulation of kinase activity	GO:0033674	4.5e-07	6.34702	340	671	30	24356	Down-regulated	PAK1,SDC4,FGFR1,KITLG,PDGFC,SRC,ENSGALG00000015511,CASS4,TGFB2,PDE5,ENSGALG00000035237,PKD1,GCG,ATP2B4,ERBB2,BMP4,BMP2,CEMIP,MAP4K4,MLKL,EPHA4,TNFSF15,MAP3K13,PDGF-A,LPAR1,EMP2,LMO4,EGFR,PRLR,TF
GO:BP	mesonephros development	GO:0001823	4.64e-07	6.3338	78	671	14	24356	Down-regulated	SFRP1,FGFR1,CTNNB1,PKD1,SMAD6,BMP4,BMP2,GLI3,GATA3,SLIT2,FMN1,RARB,HOXA11,NPNT
GO:BP	negative regulation of cell motility	GO:2000146	4.68e-07	6.33014	163	671	20	24356	Down-regulated	PPARG,CTNNA1,DLG5,SFRP1,FOXO3,PTPRM,KANK1,ENSGALG00000015511,MEOX2,PTGER4,SEMA6D,PODN,JUP,JAG1,BMPR1A,GATA3,ENSGALG00000015377,PTPRU,SLIT2,CDH1
GO:BP	regulation of cell activation	GO:0050865	4.75e-07	6.32315	284	671	27	24356	Down-regulated	DLG5,ENSGALG00000031991,SERPINE2,SFRP1,SDC4,TYRO3,ENSGALG00000022871,PDE5,SLC46A2,CTNNB1,SOX13,IL7,BST1,LGALS3,ERBB2,EFNB2,RIPK2,BMP4,ENSGALG00000026811,APP,IL1RL1,GLI3,GATA3,PDGF-A,LMO4,SLC7A2,ENPP3
GO:BP	regulation of hormone levels	GO:0010817	4.75e-07	6.32315	284	671	27	24356	Down-regulated	CYP46A1,HSD17B4,SFRP1,FGFR1,FAM129B,CPQ,HMGN3,GCG,RAB11FIP3,SULT1B1,BMP2,FGG,ICA1,DIO2,ENSGALG00000033256,SRD5A2,GATA3,INHBB,IL-1BETA,DHRS3,NOS2,ENSGALG00000003129,TBX3,RDH10,ENSGALG00000026733,CRABP1,CFTR
GO:BP	regulation of actin cytoskeleton organization	GO:0032956	4.77e-07	6.32141	230	671	24	24356	Down-regulated	CDC42EP4,PAK1,CYFIP1,KANK1,ARHGEF10L,PTGER4,ADD3,CDC42EP1,LIMA1,TWF1,BST1,CTTN,CDC42EP3,BAIAP2L1,SYNPO2,ENSGALG00000016602,ENSGALG00000015377,SLIT2,LPAR1,FMN1,C15ORF62,MET,SPIRE2,ENSGALG00000013091
GO:BP	neuron projection morphogenesis	GO:0048812	5.14e-07	6.2892	402	671	33	24356	Down-regulated	PAK1,PTPRM,CYFIP1,LAMB2,ENSGALG00000030276,ENSGALG00000015511,B3GNT2,SEMA6A,CTNNB1,SEMA6D,ERBB2,EFNB2,ENSGALG00000008425,APP,SDC2,MAP4K4,GLI3,GATA3,LGI1,EPHA4,SEMA5B,MAP3K13,EPHB2,NFIB,SLIT2,ER81,SEMA3C,TSKU,NTNG1,PTPRO,UGT8,SEMA5A,ALCAM
GO:BP	negative regulation of cell development	GO:0010721	5.3e-07	6.27556	197	671	22	24356	Down-regulated	CTNNA1,KANK1,SEMA6A,CTNNB1,SEMA6D,SORL1,EFNB2,ENSGALG00000026811,APP,JAG1,GLI3,BMPR1A,EPHA4,SEMA5B,EPHB2,SLIT2,LPAR1,DAAM2,SEMA3C,MEIS1,SEMA5A,DLL1
GO:BP	negative regulation of nervous system development	GO:0051961	5.57e-07	6.25376	181	671	21	24356	Down-regulated	CTNNA1,KANK1,SEMA6A,CTNNB1,SEMA6D,SORL1,EFNB2,APP,JAG1,GLI3,BMPR1A,EPHA4,SEMA5B,EPHB2,SLIT2,LPAR1,DAAM2,SEMA3C,MEIS1,SEMA5A,DLL1
GO:BP	regulation of body fluid levels	GO:0050878	5.63e-07	6.24916	165	671	20	24356	Down-regulated	UGCG,SERPINE2,ANXA7,PROS1,NFE2L2,FZD6,F7,TYRO3,SYTL2,SOCS2,TP63,FGG,F10,PDGF-A,EPHB2,EMP2,MET,NPR3,PTPRO,CFTR
GO:BP	response to growth factor	GO:0070848	6.24e-07	6.20485	426	671	34	24356	Down-regulated	SFRP1,FGFR1,CYFIP1,CLEC3B,ASPN,SRC,ENSGALG00000015511,GAB1,TGFB2,CTNNB1,SMAD6,FBN2,ERBB2,VASN,BMP4,SULF2,BMP2,ENSGALG00000037160,XDH,BMPR1A,FGFRL1,GATA3,FGF7,YES1,LTBP1,SLIT2,DAB2,CREB3L1,NREP,NPNT,FGFR2,EGFR,DLL1,CHRDL1
GO:BP	sensory organ development	GO:0007423	6.53e-07	6.18537	386	671	32	24356	Down-regulated	MAFB,FOXI1,PTPRM,SDC4,FGFR1,FAM65B,FZD6,ROR1,LAMB2,FABP7,TGFB2,CTNNB1,FBN2,NHS,BMP4,BMP2,JAG1,TENM3,GLI3,GATA3,EPHB2,CXCL14,TSKU,RARB,RDH10,SALL1,MEIS1,EGFR,JAG2,DLL1,CHRDL1,ATP8B1
GO:BP	protein localization to extracellular region	GO:0071692	7.18e-07	6.14403	290	671	27	24356	Down-regulated	SFRP1,ITGAV,GNPTAB,WLS,TGFB2,HMGN3,PTGER4,GCG,RAB11FIP3,FBN2,RIPK2,LPL,STEAP3,FGG,ICA1,IL1RL1,ENSGALG00000033256,GATA3,INHBB,TLR5,LTBP1,NOS2,ENSGALG00000003129,ENSGALG00000026733,KRT20,ENSGALG00000014640,CFTR
GO:BP	negative regulation of macromolecule metabolic process	GO:0010605	7.25e-07	6.13966	1601	671	82	24356	Down-regulated	PPARG,CSTB,SPINT1,ENSGALG00000031991,TXN,SERPINE2,SFRP1,ANXA7,NR1D2,FOXO3,ITGAV,YAP1,KAT2B,FGFR1,ARID5B,ITM2B,FAM129B,KLF15,WWTR1,PRDM5,SRC,ASCL3,PTBP3,PRICKLE1,ZFHX4,CRIM1,TGFB2,MECOM,ENSGALG00000028155,BATF3,DUSP7,CTNNB1,SMAD6,SOX13,GNAQ,PPARA,CXXC5,PID1,SORL1,ENSGALG00000003921,BEND5,IGF1R,TP63,BMP4,BMP2,ENSGALG00000026811,APP,PTPN13,PTX3,TSHZ3,XDH,FST,GLI3,ETS2,AXIN2,GATA3,KLF3,INHBB,EPHA4,EN…
GO:BP	regulation of cell projection assembly	GO:0060491	7.81e-07	6.10763	108	671	16	24356	Down-regulated	CDC42EP4,FNBP1L,FAM65B,KANK1,SRC,CDC42EP1,TWF1,CDC42EP3,ENSGALG00000009252,SH3YL1,SLIT2,RAB17,C15ORF62,SYNE2,ENSGALG00000013091,ATP8B1
GO:BP	mesenchyme development	GO:0060485	8.15e-07	6.08886	202	671	22	24356	Down-regulated	DLG5,SFRP1,YAP1,FGFR1,KITLG,WWTR1,SEMA6A,TGFB2,CTNNB1,SEMA6D,VASN,BMP4,BMP2,JAG1,BMPR1A,AXIN2,ENSGALG00000015377,SEMA5B,DAB2,SEMA3C,RDH10,SEMA5A
GO:BP	lipid metabolic process	GO:0006629	8.89e-07	6.05098	815	671	51	24356	Down-regulated	SLC35C1,PPARG,UGCG,GLA,PM20D1,CYP46A1,HSD17B4,BDH2,CRYL1,PI4K2B,NR1D2,PLA2G4A,AIG1,FGFR1,AGPAT2,PIK3IP1,ST3GAL6,ENSGALG00000043352,SERINC2,PPARA,MBOAT2,ORMDL1,FAM135A,SULT1B1,ENSGALG00000026834,LPL,BMP2,APP,LCAT,PTGS1,ENSGALG00000009252,MGST2,SRD5A2,PLCD1,PIP5K1B,SH3YL1,ENSGALG00000023824,SYNJ2,PDGF-A,PLCB4,EHHADH,ACOX2,DHRS3,CWH43,SLC27A6,CDS1,RDH10,CRABP1,PLPP4,CFTR,ATP8B1
GO:BP	nephron tubule development	GO:0072080	9.1e-07	6.04072	70	671	13	24356	Down-regulated	YAP1,WWTR1,CTNNB1,PKD1,BMP4,BMP2,JAG1,GLI3,GATA3,FMN1,HOXA11,NPNT,DLL1
GO:BP	epithelial cell proliferation	GO:0050673	9.59e-07	6.01805	239	671	24	24356	Down-regulated	PPARG,SFRP1,PTPRM,YAP1,FGFR1,ENSGALG00000015511,TGFB2,CTNNB1,ERBB2,EFNB2,TP63,BMP4,SULF2,BMP2,SCG2,XDH,BMPR1A,GATA3,FGF7,NFIB,IRF6,AR,EGFR,ESRP2
GO:BP	regulation of small GTPase mediated signal transduction	GO:0051056	9.62e-07	6.01698	204	671	22	24356	Down-regulated	MCF2L,NET1,KITLG,FAM65B,ENSGALG00000017326,TRIO,KANK1,SRC,ENSGALG00000015511,ARHGEF10L,PLEKHG5,IQSEC1,FARP1,ARHGEF26,ENSGALG00000011744,EPHB2,SLIT2,LPAR1,CGNL1,PLEKHG1,MET,ENSGALG00000013091
GO:BP	regulation of peptide transport	GO:0090087	9.8e-07	6.0086	373	671	31	24356	Down-regulated	TXN,SFRP1,WLS,TGFB2,HMGN3,PTGER4,JUP,GCG,RAB11FIP3,SORL1,ERBB2,EFNB2,RIPK2,PTPN14,LPL,BMP4,CEMIP,FGG,ICA1,IL1RL1,GLI3,GATA3,INHBB,TLR5,NOS2,ENSGALG00000003129,ENSGALG00000026733,KRT20,CDH1,ENSGALG00000014640,CFTR
GO:BP	regulation of canonical Wnt signaling pathway	GO:0060828	9.95e-07	6.00232	171	671	20	24356	Down-regulated	SFRP1,FOXO3,YAP1,FZD6,WWTR1,WLS,KANK1,SRC,NKD1,PRICKLE1,GNAQ,SULF2,BMP2,GLI3,AXIN2,PTPRU,DAAM2,DAB2,PTPRO,EGFR
GO:BP	cellular response to lipid	GO:0071396	1.06486e-06	5.97271	296	671	27	24356	Down-regulated	PPARG,PAK1,SFRP1,NR1D2,YAP1,TESC,SRC,ENSGALG00000028982,PTGER4,PPARA,PID1,RIPK2,LPL,TP63,BMP4,IL8L2,YES1,PTGFR,NOS2,CX3CR1,DAB2,AR,RARB,IL8L1,EGFR,TF,CFTR
GO:BP	regulation of establishment of protein localization	GO:0070201	1.09695e-06	5.95981	375	671	31	24356	Down-regulated	TXN,SFRP1,WLS,TGFB2,HMGN3,PTGER4,JUP,GCG,RAB11FIP3,SORL1,ERBB2,EFNB2,RIPK2,PTPN14,LPL,BMP4,CEMIP,FGG,ICA1,IL1RL1,GLI3,GATA3,INHBB,TLR5,NOS2,ENSGALG00000003129,ENSGALG00000026733,KRT20,CDH1,ENSGALG00000014640,CFTR
GO:BP	regulation of cell-cell adhesion	GO:0022407	1.12895e-06	5.94733	206	671	22	24356	Down-regulated	DLG5,SERPINE2,SDC4,SRC,ASS1,ENSGALG00000022871,PDE5,ITGA6,PPARA,IL7,ERBB2,EFNB2,RIPK2,BMP4,BMP2,ENSGALG00000026811,FGG,JAG1,GLI3,GATA3,PTPRU,CDH1
GO:BP	cardiac septum development	GO:0003279	1.14891e-06	5.93971	84	671	14	24356	Down-regulated	SMAD6,PARVA,BMP4,JAG1,ENSGALG00000033256,BMPR1A,FGFRL1,GATA3,LTBP1,DHRS3,LMO4,SEMA3C,TBX3,RARB
GO:BP	ureteric bud development	GO:0001657	1.2596e-06	5.89977	72	671	13	24356	Down-regulated	SFRP1,FGFR1,CTNNB1,SMAD6,BMP4,BMP2,GLI3,GATA3,SLIT2,FMN1,RARB,HOXA11,NPNT
GO:BP	cellular protein localization	GO:0034613	1.32262e-06	5.87857	1201	671	66	24356	Down-regulated	TAX1BP3,DENND4C,CTNNA1,ENSGALG00000028810,TBC1D2,COMMD1,CLSTN1,TXN,TOM1,SCARB2,ARL5B,SDC4,SEC24D,FAM65B,EPB41L3,GNPTAB,TNFAIP2,TESC,WLS,SRC,PRICKLE1,DCLK3,CTNNB1,PKD1,TBC1D8,JUP,SYTL2,PID1,TWF1,RAB11FIP3,SGSM1,LGALS3,SORL1,CTTN,RAMP1,ERBB2,EFNB2,PTPN14,ENSGALG00000036240,BMP4,CEMIP,GLI3,AXIN2,STXBP6,RAB7B,FGF7,LGI1,KDELR3,PTPRU,FAM83H,EMP2,RAB17,OSGIN1,DAB2,AR,SGCD,TSPAN15,AP1S3,SYNE2,DMD,EGFR,CD…
GO:BP	regulation of animal organ morphogenesis	GO:2000027	1.3254e-06	5.87765	127	671	17	24356	Down-regulated	SFRP1,FGFR1,FZD6,ASPN,NKD1,CTNNB1,BMP4,SULF2,BMP2,BMPR1A,GATA3,FGF7,NFIB,DAB2,AR,SEMA3C,HOXA11
GO:BP	regulation of Rho protein signal transduction	GO:0035023	1.43234e-06	5.84395	113	671	16	24356	Down-regulated	MCF2L,NET1,FAM65B,ENSGALG00000017326,TRIO,KANK1,ENSGALG00000015511,ARHGEF10L,PLEKHG5,FARP1,ARHGEF26,ENSGALG00000011744,LPAR1,PLEKHG1,MET,ENSGALG00000013091
GO:BP	negative regulation of extrinsic apoptotic signaling pathway	GO:2001237	1.46426e-06	5.83438	61	671	12	24356	Down-regulated	CTNNA1,ITGAV,YAP1,SRC,ITGA6,IL7,LGALS3,CTTN,BMP4,SCG2,FGG,AR
GO:BP	inner ear development	GO:0048839	1.59662e-06	5.7968	144	671	18	24356	Down-regulated	MAFB,FOXI1,SDC4,FGFR1,FAM65B,FZD6,ROR1,BMP4,BMP2,JAG1,GLI3,GATA3,EPHB2,CXCL14,RARB,JAG2,DLL1,ATP8B1
GO:BP	developmental process involved in reproduction	GO:0003006	1.65186e-06	5.78203	342	671	29	24356	Down-regulated	HSD17B4,SERPINE2,SFRP1,FOXO3,KITLG,ARID5B,TYRO3,SRC,PDE5,CTNNB1,PKD1,TP63,BMP4,ENSGALG00000026811,BMPR1A,SRD5A2,GATA3,INHBB,PDGF-A,SLIT2,CCR6,AR,ROPN1L,TBX3,RDH10,SALL1,HOXA11,PIWIL1,CFTR
GO:BP	cellular macromolecule localization	GO:0070727	1.66034e-06	5.7798	1209	671	66	24356	Down-regulated	TAX1BP3,DENND4C,CTNNA1,ENSGALG00000028810,TBC1D2,COMMD1,CLSTN1,TXN,TOM1,SCARB2,ARL5B,SDC4,SEC24D,FAM65B,EPB41L3,GNPTAB,TNFAIP2,TESC,WLS,SRC,PRICKLE1,DCLK3,CTNNB1,PKD1,TBC1D8,JUP,SYTL2,PID1,TWF1,RAB11FIP3,SGSM1,LGALS3,SORL1,CTTN,RAMP1,ERBB2,EFNB2,PTPN14,ENSGALG00000036240,BMP4,CEMIP,GLI3,AXIN2,STXBP6,RAB7B,FGF7,LGI1,KDELR3,PTPRU,FAM83H,EMP2,RAB17,OSGIN1,DAB2,AR,SGCD,TSPAN15,AP1S3,SYNE2,DMD,EGFR,CD…
GO:BP	regulation of defense response	GO:0031347	1.66178e-06	5.77943	303	671	27	24356	Down-regulated	PPARG,NR1D2,SAMHD1,TYRO3,ENSGALG00000006805,PTGER4,PPARA,BST1,RIPK2,LPL,APP,IL8L2,IL1RL1,RAB7B,GATA3,IL-1BETA,ENSGALG00000009639,TLR5,ENSGALG00000006565,MAPKAPK3,NOS2,TLR3,ENSGALG00000026733,SLC7A2,ENPP3,ENSGALG00000015833,TF
GO:BP	small molecule metabolic process	GO:0044281	1.66359e-06	5.77895	1132	671	63	24356	Down-regulated	ALDH6A1,PPARG,PLOD2,PM20D1,CYP46A1,HSD17B4,BDH2,TXN,NADK,CRYL1,CKB,PLA2G4A,KAT2B,AIG1,FGFR1,ENSGALG00000002529,GFPT1,PDE9A,SAMHD1,CSGALNACT1,AADAT,ASS1,PDE5,ENSGALG00000028982,ASL2,PPARA,GCG,ATP2B4,PID1,DYRK2,HAAO,LPL,DDAH1,BMP2,CEMIP,APP,LCAT,GLUL,PTGS1,XDH,ENSGALG00000008518,MGST2,SRD5A2,PLCD1,MAT1A,SYNJ2,PLCB4,EHHADH,ACOX2,ENSGALG00000006565,DHRS3,NOS2,AASS,ME3,SLC27A6,CDS1,RDH10,CRABP1,ENPP3,…
GO:BP	renal tubule development	GO:0061326	1.71803e-06	5.76497	74	671	13	24356	Down-regulated	YAP1,WWTR1,CTNNB1,PKD1,BMP4,BMP2,JAG1,GLI3,GATA3,FMN1,HOXA11,NPNT,DLL1
GO:BP	reproductive system development	GO:0061458	1.8091e-06	5.74254	212	671	22	24356	Down-regulated	HSD17B4,SERPINE2,SFRP1,FOXO3,KITLG,ARID5B,TYRO3,SRC,CTNNB1,ENSGALG00000013134,PKD1,TP63,BMP4,SRD5A2,GATA3,PDGF-A,SLIT2,AR,TBX3,RDH10,SALL1,HOXA11
GO:BP	regulation of hemopoiesis	GO:1903706	1.8091e-06	5.74254	212	671	22	24356	Down-regulated	MAFB,SFRP1,FOXO3,NFE2L2,KITLG,TESC,SLC46A2,CTNNB1,SOX13,IL7,ERBB2,RIPK2,BMP4,ENSGALG00000026811,JAG1,GLI3,RAB7B,GATA3,ENSGALG00000028466,MEIS1,LRRC17,DLL1
GO:BP	regulation of cellular response to growth factor stimulus	GO:0090287	1.85923e-06	5.73067	195	671	21	24356	Down-regulated	SFRP1,FGFR1,CYFIP1,ASPN,ENSGALG00000015511,CTNNB1,SMAD6,FBN2,VASN,BMP4,SULF2,XDH,GATA3,LTBP1,SLIT2,DAB2,CREB3L1,NREP,NPNT,DLL1,CHRDL1
GO:BP	negative regulation of programmed cell death	GO:0043069	2.01829e-06	5.69502	492	671	36	24356	Down-regulated	CTNNA1,SFRP1,ITGAV,YAP1,NFE2L2,KITLG,FAM129B,TYRO3,SRC,MECOM,SLC46A2,CTNNB1,SMAD6,ITGA6,GCG,IL7,ENSGALG00000011190,SLC40A1,LGALS3,CTTN,IGF1R,BMP4,SCG2,FGG,MAP4K4,GLI3,GATA3,PTGFR,DAB2,AR,TBX3,MET,RARB,ENSGALG00000026733,EGFR,DLL1
GO:BP	positive regulation of protein serine/threonine kinase activity	GO:0071902	2.01829e-06	5.69502	196	671	21	24356	Down-regulated	PAK1,FGFR1,KITLG,PDGFC,SRC,ENSGALG00000015511,PDE5,ENSGALG00000035237,PKD1,ATP2B4,ERBB2,BMP4,BMP2,CEMIP,MLKL,EPHA4,MAP3K13,PDGF-A,LPAR1,EGFR,TF
GO:BP	leukocyte activation	GO:0045321	2.23686e-06	5.65036	451	671	34	24356	Down-regulated	DLG5,ENSGALG00000031991,MAFB,SFRP1,SDC4,TYRO3,ENSGALG00000022871,PDE5,SLC46A2,BATF3,PTGER4,CTNNB1,SOX13,IL7,BST1,LGALS3,ERBB2,EFNB2,RIPK2,BMP4,ENSGALG00000026811,APP,IL8L2,IL1RL1,GLI3,GATA3,IL-1BETA,CCR6,SLC7A2,IL8L1,ENPP3,JAG2,CDH17,DLL1
GO:BP	sex differentiation	GO:0007548	2.56053e-06	5.59167	165	671	19	24356	Down-regulated	HSD17B4,SFRP1,FOXO3,KITLG,ARID5B,TYRO3,CTNNB1,PKD1,TP63,BMPR1A,SRD5A2,GATA3,PDGF-A,SLIT2,AR,TBX3,RDH10,SALL1,HOXA11
GO:BP	cell projection assembly	GO:0030031	2.77706e-06	5.55641	351	671	29	24356	Down-regulated	CDC42EP4,FNBP1L,FAM65B,CYFIP1,WWTR1,KANK1,SRC,PMP22,MYO1A,ITGA6,CDC42EP1,TWF1,ARHGEF26,CTTN,ENSGALG00000030853,CDC42EP3,PARVA,ENSGALG00000009252,SH3YL1,ABLIM1,SLIT2,LPAR1,EMP2,RAB17,C15ORF62,SYNE2,ENSGALG00000013091,PTPRO,ATP8B1
GO:BP	blood circulation	GO:0008015	2.79811e-06	5.55314	254	671	24	24356	Down-regulated	PPARG,PTPRM,TGFB2,PDE5,DOCK4,KCNJ8,JUP,ATP2B4,DDAH1,EPAS1,FGG,NAV2,PTGS1,ENSGALG00000033256,KCNJ2,SLIT2,EMP2,AR,SGCD,NPR3,DMD,DSG2,PTPRO,DLL1
GO:BP	cell morphogenesis involved in neuron differentiation	GO:0048667	3.22347e-06	5.49168	374	671	30	24356	Down-regulated	PAK1,PTPRM,FAM65B,CYFIP1,LAMB2,ENSGALG00000015511,B3GNT2,SEMA6A,SEMA6D,ERBB2,EFNB2,ENSGALG00000008425,APP,SDC2,GLI3,GATA3,LGI1,EPHA4,SEMA5B,MAP3K13,EPHB2,NFIB,SLIT2,ER81,SEMA3C,TSKU,NTNG1,PTPRO,SEMA5A,ALCAM
GO:BP	leukocyte migration	GO:0050900	3.40974e-06	5.46728	185	671	20	24356	Down-regulated	KITLG,FAM65B,F7,PTGER4,ITGA6,BST1,LGALS3,SCG2,APP,IL8L2,GATA3,IL-1BETA,SLIT2,CCR6,CX3CR1,CXCL14,CX3CL1,ENSGALG00000013091,IL8L1,PTPRO
GO:BP	regulation of plasma membrane bounded cell projection assembly	GO:0120032	3.46009e-06	5.46091	106	671	15	24356	Down-regulated	CDC42EP4,FNBP1L,FAM65B,KANK1,CDC42EP1,TWF1,CDC42EP3,ENSGALG00000009252,SH3YL1,SLIT2,RAB17,C15ORF62,SYNE2,ENSGALG00000013091,ATP8B1
GO:BP	transmembrane transport	GO:0055085	3.63511e-06	5.43948	1107	671	61	24356	Down-regulated	SLC35C1,ENSGALG00000007030,SLC31A1,SLC39A11,SLC39A13,PM20D1,COMMD1,GLRX,ITGAV,SESTD1,NFE2L2,ABCC3,SLC25A29,KLF15,VDAC1,SLC41A3,TESC,TMEM37,ENSGALG00000011717,SLC46A2,KCNJ8,PKD1,ATP2B4,PID1,SLC40A1,SLCO2B1,SLC22A23,GJC2,CACHD1,STEAP3,CEMIP,SLC39A8,GEM,SLC16A7,NETO2,KCNJ2,YES1,ENSGALG00000034806,EPHB2,STEAP4,SCN9A,SLCO5A1,STEAP2,SLC4A4,SCN2A,JPH1,MFSD4A,SLCO4C1,TSPAN13,ENSGALG00000026733,KCNK5,DMD,…
GO:BP	regulation of protein complex assembly	GO:0043254	3.68372e-06	5.43371	258	671	24	24356	Down-regulated	CDC42EP4,PAK1,CYFIP1,KANK1,SRC,PTGER4,SMAD6,ADD3,CDC42EP1,TWF1,SORL1,CTTN,CDC42EP3,LCAT,BAIAP2L1,STXBP6,SLIT2,FMN1,LMO4,C15ORF62,MET,SPIRE2,ENSGALG00000013091,CDH17
GO:BP	epithelial cell migration	GO:0010631	3.68372e-06	5.43371	186	671	20	24356	Down-regulated	PPARG,PTPRM,FGFR1,KANK1,SRC,ENSGALG00000015511,MEOX2,TGFB2,JUP,PLEKHG5,EFNB2,BMP4,GLUL,GATA3,FGF7,SLIT2,AMOTL1,EMP2,MET,FAT2
GO:BP	Ras protein signal transduction	GO:0007265	3.69725e-06	5.43212	316	671	27	24356	Down-regulated	TAX1BP3,CDC42EP4,MCF2L,NET1,KITLG,FAM65B,CYFIP1,ENSGALG00000017326,TRIO,KANK1,ENSGALG00000015511,ARHGEF10L,PLEKHG5,CDC42EP1,IQSEC1,FARP1,ARHGEF26,CDC42EP3,RAB7B,ENSGALG00000011744,EPHB2,LPAR1,RAB17,C15ORF62,PLEKHG1,MET,ENSGALG00000013091
GO:BP	negative regulation of immune system process	GO:0002683	3.82657e-06	5.41719	240	671	23	24356	Down-regulated	PPARG,DLG5,MAFB,SFRP1,SDC4,NFE2L2,KITLG,SAMHD1,TYRO3,TGFB2,PDE5,PTGER4,CTNNB1,ERBB2,BMP4,IL1RL1,GLI3,RAB7B,SLIT2,MEIS1,ENPP3,LRRC17,DLL1
GO:BP	digestive system development	GO:0055123	3.94382e-06	5.40408	93	671	14	24356	Down-regulated	SFRP1,PDGFC,WLS,TGFB2,CTNNB1,PKD1,ITGA6,TP63,BMP4,GLI3,ENSGALG00000033256,RARB,SALL1,EGFR
GO:BP	cellular response to hormone stimulus	GO:0032870	4.17427e-06	5.37942	379	671	30	24356	Down-regulated	DENND4C,PPARG,UGCG,PAK1,SFRP1,NR1D2,FOXO3,YAP1,KAT2B,KANK1,SRC,PTGER4,GNAQ,PPARA,ATP2B4,PID1,RAMP1,SOCS2,IGF1R,TP63,BMP4,BAIAP2L1,INHBB,SLIT2,PTGFR,DAB2,AR,RARB,EGFR,PRLR
GO:BP	negative regulation of cell migration	GO:0030336	4.17427e-06	5.37942	154	671	18	24356	Down-regulated	PPARG,DLG5,SFRP1,FOXO3,PTPRM,KANK1,ENSGALG00000015511,MEOX2,PTGER4,SEMA6D,PODN,JUP,JAG1,BMPR1A,ENSGALG00000015377,PTPRU,SLIT2,CDH1
GO:BP	regulation of hydrolase activity	GO:0051336	4.24452e-06	5.37217	739	671	46	24356	Down-regulated	TAX1BP3,PPARG,CSTB,SPINT1,TBC1D2,SERPINE2,SCARB2,NET1,SDC4,ASAP2,FGFR1,TNFSF10,SRC,ENSGALG00000015511,TPM2,CRIM1,ENSGALG00000006805,TGFB2,SNX18,ARHGEF10L,DOCK4,DOCK1,ITGA6,TBC1D8,GNAQ,SYTL2,IQSEC1,SGSM1,SORL1,ERBB2,RIPK2,TP63,BMP2,APP,PTX3,XDH,EPHA4,ENSGALG00000016602,TNFSF15,SLIT2,LPAR1,CPAMD8,CX3CL1,NPNT,FGFR2,TF
GO:BP	epithelium migration	GO:0090132	4.30405e-06	5.36612	188	671	20	24356	Down-regulated	PPARG,PTPRM,FGFR1,KANK1,SRC,ENSGALG00000015511,MEOX2,TGFB2,JUP,PLEKHG5,EFNB2,BMP4,GLUL,GATA3,FGF7,SLIT2,AMOTL1,EMP2,MET,FAT2
GO:BP	plasma membrane bounded cell projection assembly	GO:0120031	4.64129e-06	5.33336	340	671	28	24356	Down-regulated	CDC42EP4,FNBP1L,FAM65B,CYFIP1,WWTR1,KANK1,PMP22,MYO1A,ITGA6,CDC42EP1,TWF1,ARHGEF26,CTTN,ENSGALG00000030853,CDC42EP3,PARVA,ENSGALG00000009252,SH3YL1,ABLIM1,SLIT2,LPAR1,EMP2,RAB17,C15ORF62,SYNE2,ENSGALG00000013091,PTPRO,ATP8B1
GO:BP	cellular nitrogen compound metabolic process	GO:0034641	4.68764e-06	5.32905	4087	671	163	24356	Down-regulated	ALDH6A1,PPARG,MYBL2,UGCG,ENSGALG00000028810,GLA,PM20D1,ENSGALG00000031991,COMMD1,HSD17B4,BDH2,TXN,NADK,MAFB,CKB,SFRP1,NR1D2,FOXI1,FOXO3,YAP1,KAT2B,FGFR1,NFE2L2,ARID5B,FZD6,MAML2,CYFIP1,GFPT1,PDE9A,FAM129B,SAMHD1,KLF15,HES4,CPQ,ROR1,WWTR1,TSC22D1,CSGALNACT1,PRDM5,ENSGALG00000003939,TESC,SRC,ASCL3,ASS1,PTBP3,MEOX2,TRIM25,IKZF2,PRICKLE1,ZFHX4,ENSGALG00000006805,ENSGALG00000043352,TGFB2,MECOM,PDE5,BA…
GO:BP	regulation of osteoblast differentiation	GO:0045667	4.81036e-06	5.31782	81	671	13	24356	Down-regulated	SFRP1,CTNNB1,SMAD6,FBN2,TP63,BMP4,BMP2,JAG1,GLI3,BMPR1A,AXIN2,NPNT,TF
GO:BP	skin development	GO:0043588	4.81036e-06	5.31782	109	671	15	24356	Down-regulated	UGCG,YAP1,FZD6,ST14,TGFB2,TNFRSF19,CTNNB1,PKD1,ITGA6,JUP,TP63,FST,IRF6,MET,DLL1
GO:BP	extracellular structure organization	GO:0043062	4.81036e-06	5.31782	207	671	21	24356	Down-regulated	PLOD2,SDC4,OLFML2B,CSGALNACT1,LAMB2,SDC1,POSTN,TGFB2,ECM2,LPL,SULF2,APP,LCAT,PTX3,ENSGALG00000015377,EGFL6,COL17A1,MPZL3,NPNT,MMP7,ELF3
GO:BP	branching morphogenesis of an epithelial tube	GO:0048754	4.81036e-06	5.31782	109	671	15	24356	Down-regulated	DLG5,PAK1,YAP1,CTNNB1,PKD1,BMP4,BMP2,GLI3,ETS2,SLIT2,MET,RDH10,HOXA11,NPNT,ESRP2
GO:BP	limb morphogenesis	GO:0035108	4.81036e-06	5.31782	124	671	16	24356	Down-regulated	FGFR1,FZD6,CTNNB1,FBN2,TP63,BMP4,GLI3,ENSGALG00000033256,BMPR1A,FMN1,SEMA3C,TBX3,RARB,RDH10,SALL1,HOXA11
GO:BP	tissue migration	GO:0090130	5.00496e-06	5.3006	190	671	20	24356	Down-regulated	PPARG,PTPRM,FGFR1,KANK1,SRC,ENSGALG00000015511,MEOX2,TGFB2,JUP,PLEKHG5,EFNB2,BMP4,GLUL,GATA3,FGF7,SLIT2,AMOTL1,EMP2,MET,FAT2
GO:BP	regulation of neuron differentiation	GO:0045664	5.06736e-06	5.29522	404	671	31	24356	Down-regulated	DLG5,PAK1,SFRP1,FGFR1,KANK1,ENSGALG00000015511,SEMA6A,SEMA6D,TWF1,EFNB2,SOCS2,BMP4,BMP2,APP,JAG1,SDC2,GLI3,GATA3,EPHA4,SEMA5B,MAP3K13,SDK1,EPHB2,SLIT2,LPAR1,RAB17,SEMA3C,NREP,MEIS1,SEMA5A,DLL1
[truncated: 1,949 more rows]

## Sheet: Supplementary Table 3
Supplementary Table 3. Total RNA source of the LL-like lymphomas tissues for next-generation sequence analysis
Bird ID	Lymphoma ID	Sex	Days of Age at Euthanasia	Source Tissue	Diagnosis
[truncated: 6 more rows]
